# Supplementary material for: A Generalized Model for Linear-Periodically-Time-Variant Circulators
Source: Sci Rep. 2019 Jun 18;9:8718. doi: 10.1038/s41598-019-45013-5 (PMC6582053; doi:10.1038/s41598-019-45013-5)
Supplement: Supplementary file 2 — Dataset 1 [file 41598_2019_45013_MOESM2_ESM.xlsx]

## Sheet: Sheet1
f_MHz	PI	PIJ	TI1	TIJ1	TI2	TIJ2
1	6.6865e-05+0.00082175i	1.8757e-10+6.1895e-10i	-0.99991+0.0027063i	4.7491e-10+2.0717e-09i	5.5648e-05-5.223e-06i	8.4215e-11-2.4766e-11i
1.00766	6.8047e-05+0.00082793i	1.6218e-10+6.6066e-10i	-0.99991+0.0027266i	3.8179e-10+2.2027e-09i	5.6487e-05-5.3833e-06i	9.0519e-11-2.1477e-11i
1.01531	6.9433e-05+0.00083407i	1.2071e-10+6.7827e-10i	-0.9999+0.0027468i	2.4144e-10+2.2509e-09i	5.7326e-05-5.5751e-06i	9.3569e-11-1.5973e-11i
1.02297	6.9381e-05+0.00084006i	5.6525e-11+9.0631e-10i	-0.99991+0.002767i	-2.2401e-11+2.9844e-09i	5.8167e-05-5.5497e-06i	1.2585e-10-6.7919e-12i
1.03063	6.9044e-05+0.00084602i	-7.3685e-11+1.1977e-09i	-0.99991+0.0027872i	-5.1852e-10+3.9102e-09i	5.9012e-05-5.4788e-06i	1.6731e-10+1.1989e-11i
1.03828	6.9203e-05+0.00085288i	-6.276e-11+9.3356e-10i	-0.99991+0.0028099i	-4.2353e-10+3.0467e-09i	5.9982e-05-5.4753e-06i	1.3145e-10+1.0336e-11i
1.04594	6.9492e-05+0.00085996i	-2.5254e-11+5.8845e-10i	-0.99991+0.0028334i	-2.2125e-10+1.9237e-09i	6.0989e-05-5.4887e-06i	8.3567e-11+4.6308e-12i
1.05359	7.1108e-05+0.00086547i	1.8276e-11+6.6344e-10i	-0.99991+0.0028519i	-9.6356e-11+2.18e-09i	6.1777e-05-5.7217e-06i	9.4924e-11-1.5369e-12i
1.06125	7.3136e-05+0.00087049i	9.175e-11+8.1386e-10i	-0.9999+0.0028689i	1.0936e-10+2.6908e-09i	6.2499e-05-6.026e-06i	1.1725e-10-1.2084e-11i
1.06891	7.3439e-05+0.00087704i	1.1024e-10+9.7476e-10i	-0.9999+0.0028908i	1.3038e-10+3.2233e-09i	6.3455e-05-6.0468e-06i	1.4151e-10-1.4494e-11i
1.07656	7.3103e-05+0.00088415i	9.5211e-11+1.1646e-09i	-0.99991+0.0029146i	3.3016e-11+3.8429e-09i	6.4504e-05-5.9593e-06i	1.7042e-10-1.1778e-11i
1.08422	7.3756e-05+0.00089093i	-1.5303e-10+1.2481e-09i	-0.99991+0.0029369i	-8.0349e-10+4.0568e-09i	6.5499e-05-6.0288e-06i	1.8355e-10+2.4966e-11i
1.09187	7.4847e-05+0.00089756i	-5.0489e-10+1.1885e-09i	-0.99991+0.0029586i	-1.9446e-09+3.775e-09i	6.6474e-05-6.1697e-06i	1.7538e-10+7.7249e-11i
1.09953	7.5727e-05+0.00090437i	-3.903e-10+9.037e-10i	-0.9999+0.0029815i	-1.5007e-09+2.8688e-09i	6.7499e-05-6.2913e-06i	1.3437e-10+6.017e-11i
1.10719	7.65e-05+0.00091128i	-1.5734e-10+5.6379e-10i	-0.9999+0.0030052i	-6.5424e-10+1.8111e-09i	6.8555e-05-6.4036e-06i	8.4666e-11+2.4865e-11i
1.11484	7.6819e-05+0.00091698i	-3.6958e-11+6.6912e-10i	-0.99991+0.0030236i	-2.8651e-10+2.1857e-09i	6.9411e-05-6.4124e-06i	1.014e-10+7.0752e-12i
1.1225	7.6865e-05+0.00092197i	2.2652e-10+1.0588e-09i	-0.99991+0.0030388i	4.7797e-10+3.528e-09i	7.0147e-05-6.3574e-06i	1.6193e-10-3.1951e-11i
1.13016	7.7232e-05+0.00092812i	5.488e-10+1.2842e-09i	-0.99991+0.0030586i	1.4747e-09+4.3477e-09i	7.108e-05-6.3659e-06i	1.9843e-10-8.0836e-11i
1.13781	7.7826e-05+0.00093509i	8.3327e-10+1.3704e-09i	-0.99991+0.0030816i	2.3825e-09+4.7036e-09i	7.2155e-05-6.4198e-06i	2.1409e-10-1.2502e-10i
1.14547	7.8513e-05+0.0009418i	5.8703e-10+1.383e-09i	-0.99991+0.0031045i	1.5712e-09+4.6837e-09i	7.3216e-05-6.5119e-06i	2.1699e-10-8.7502e-11i
1.15313	7.9276e-05+0.00094833i	3.0932e-11+1.1779e-09i	-0.99991+0.0031274i	-1.9983e-10+3.871e-09i	7.4267e-05-6.6354e-06i	1.8485e-10-1.5054e-12i
1.16078	8.0042e-05+0.00095521i	6.047e-11+1.0822e-09i	-0.99991+0.0031509i	-7.9889e-11+3.5655e-09i	7.537e-05-6.7344e-06i	1.712e-10-6.3961e-12i
1.16844	8.0812e-05+0.00096243i	5.189e-10+1.0516e-09i	-0.99991+0.0031749i	1.4294e-09+3.5843e-09i	7.6523e-05-6.8099e-06i	1.6905e-10-7.9418e-11i
1.17609	8.1475e-05+0.00096889i	7.4974e-10+1.079e-09i	-0.99991+0.003196i	2.1773e-09+3.7347e-09i	7.7552e-05-6.8794e-06i	1.7533e-10-1.1677e-10i
1.18375	8.2025e-05+0.00097455i	6.9692e-10+1.3143e-09i	-0.99991+0.003214i	1.9406e-09+4.4925e-09i	7.8446e-05-6.9428e-06i	2.1414e-10-1.0807e-10i
1.19141	8.272e-05+0.00098012i	6.994e-10+1.0193e-09i	-0.99991+0.0032325i	2.0248e-09+3.5267e-09i	7.9351e-05-7.0294e-06i	1.6759e-10-1.1001e-10i
1.19906	8.3592e-05+0.00098559i	5.025e-10+3.2309e-10i	-0.99991+0.0032516i	1.5626e-09+1.1928e-09i	8.0267e-05-7.1447e-06i	5.4382e-11-8.0871e-11i
1.20672	8.3826e-05+0.00099183i	3.0958e-10+1.9693e-10i	-0.99991+0.0032728i	9.6318e-10+7.2836e-10i	8.1305e-05-7.1636e-06i	3.3412e-11-5.0128e-11i
1.21438	8.3167e-05+0.00099912i	2.4547e-10+4.9816e-10i	-0.99991+0.0032972i	6.7255e-10+1.6998e-09i	8.2517e-05-7.0451e-06i	8.3305e-11-3.8697e-11i
1.22203	8.2849e-05+0.001006i	3.0962e-11+7.2268e-10i	-0.99991+0.0033199i	-9.1976e-11+2.3793e-09i	8.3661e-05-6.9629e-06i	1.2044e-10-2.2177e-12i
1.22969	8.3077e-05+0.0010121i	-1.3839e-10+8.6112e-10i	-0.99992+0.00334i	-6.8663e-10+2.7876e-09i	8.4685e-05-6.941e-06i	1.4363e-10+2.6861e-11i
1.23734	8.3869e-05+0.0010181i	-1.9597e-10+9.0732e-10i	-0.99992+0.0033602i	-8.9006e-10+2.9231e-09i	8.571e-05-7.0157e-06i	1.5201e-10+3.7009e-11i
1.245	8.572e-05+0.001024i	1.1084e-11+7.9368e-10i	-0.99991+0.0033806i	-1.8153e-10+2.6071e-09i	8.673e-05-7.2761e-06i	1.346e-10+1.5584e-12i
1.25266	8.7559e-05+0.0010297i	1.9305e-10+8.031e-10i	-0.99991+0.0033999i	4.1166e-10+2.6885e-09i	8.771e-05-7.5486e-06i	1.3777e-10-2.9516e-11i
1.26031	8.9367e-05+0.0010349i	5.577e-10+1.1623e-09i	-0.9999+0.0034168i	1.5081e-09+3.9674e-09i	8.8592e-05-7.8438e-06i	2.0149e-10-9.0838e-11i
1.26797	9.0546e-05+0.0010406i	8.7517e-10+1.4527e-09i	-0.9999+0.0034354i	2.468e-09+5.0082e-09i	8.9562e-05-8.0279e-06i	2.5391e-10-1.4493e-10i
1.27563	9.0087e-05+0.0010475i	5.681e-10+1.6401e-09i	-0.99991+0.0034582i	1.4065e-09+5.5387e-09i	9.0756e-05-7.9134e-06i	2.8697e-10-9.1391e-11i
1.28328	8.9869e-05+0.0010542i	3.7507e-10+1.6717e-09i	-0.99991+0.0034808i	7.6178e-10+5.5897e-09i	9.1946e-05-7.8338e-06i	2.936e-10-5.7733e-11i
1.29094	9.0391e-05+0.0010608i	6.0209e-10+1.3959e-09i	-0.99991+0.0035029i	1.5811e-09+4.7498e-09i	9.3106e-05-7.8676e-06i	2.4812e-10-9.9064e-11i
1.29859	9.1046e-05+0.0010673i	6.7559e-10+1.2166e-09i	-0.99991+0.0035248i	1.8705e-09+4.1841e-09i	9.4271e-05-7.9253e-06i	2.1843e-10-1.134e-10i
1.30625	9.219e-05+0.0010738i	3.9376e-10+1.3892e-09i	-0.99991+0.0035464i	8.9422e-10+4.6704e-09i	9.543e-05-8.0775e-06i	2.4907e-10-6.307e-11i
1.31391	9.3232e-05+0.0010804i	1.4236e-10+1.4357e-09i	-0.99991+0.0035683i	5.3561e-11+4.7511e-09i	9.6614e-05-8.2097e-06i	2.5769e-10-1.8164e-11i
1.32156	9.3769e-05+0.0010874i	2.3326e-10+1.3142e-09i	-0.99991+0.0035921i	3.8396e-10+4.3797e-09i	9.7891e-05-8.242e-06i	2.3801e-10-3.5073e-11i
1.32922	9.4286e-05+0.0010942i	3.0703e-10+1.2356e-09i	-0.99991+0.0036152i	6.4636e-10+4.1442e-09i	9.9148e-05-8.2742e-06i	2.2572e-10-4.8902e-11i
1.33688	9.4649e-05+0.0011004i	3.9975e-10+1.5275e-09i	-0.99991+0.0036344i	8.6349e-10+5.1278e-09i	0.00010024-8.3046e-06i	2.8068e-10-6.4285e-11i
1.34453	9.5152e-05+0.0011064i	4.7151e-10+1.7568e-09i	-0.99991+0.0036535i	1.0297e-09+5.8997e-09i	0.00010132-8.3615e-06i	3.2461e-10-7.633e-11i
1.35219	9.6826e-05+0.0011118i	3.6372e-10+1.6622e-09i	-0.99991+0.0036721i	7.0319e-10+5.559e-09i	0.00010233-8.6502e-06i	3.082e-10-5.7656e-11i
1.35984	9.8419e-05+0.0011173i	2.619e-10+1.5265e-09i	-0.9999+0.0036912i	4.0808e-10+5.0849e-09i	0.00010337-8.9196e-06i	2.841e-10-4.0047e-11i
1.3675	9.89e-05+0.0011248i	2.2935e-10+1.6084e-09i	-0.99991+0.0037153i	2.7136e-10+5.3434e-09i	0.00010475-8.8933e-06i	3.0108e-10-3.3362e-11i
1.37516	9.9389e-05+0.0011322i	2.0218e-10+1.677e-09i	-0.99991+0.0037392i	1.5591e-10+5.5595e-09i	0.00010613-8.8686e-06i	3.1576e-10-2.7645e-11i
1.38281	9.995e-05+0.0011379i	4.768e-10+1.6422e-09i	-0.99991+0.0037586i	1.0649e-09+5.529e-09i	0.00010722-8.932e-06i	3.1255e-10-7.9633e-11i
1.39047	0.00010052+0.0011437i	7.4344e-10+1.5581e-09i	-0.99991+0.003778i	1.9629e-09+5.3356e-09i	0.00010833-8.9958e-06i	2.9998e-10-1.3096e-10i
1.39812	0.00010116+0.0011499i	7.2416e-10+1.6912e-09i	-0.99991+0.0037992i	1.858e-09+5.7675e-09i	0.00010953-9.0853e-06i	3.2694e-10-1.2706e-10i
1.40578	0.00010181+0.0011561i	6.957e-10+1.8263e-09i	-0.99991+0.0038204i	1.722e-09+6.2034e-09i	0.00011073-9.1757e-06i	3.5451e-10-1.2132e-10i
1.41344	0.00010289+0.0011624i	9.5026e-10+2.3965e-09i	-0.99991+0.0038411i	2.379e-09+8.152e-09i	0.00011195-9.3376e-06i	4.68e-10-1.6724e-10i
1.42109	0.000104+0.0011687i	1.2628e-09+3.0462e-09i	-0.99991+0.0038619i	3.2e-09+1.0379e-08i	0.00011317-9.5036e-06i	5.9848e-10-2.2434e-10i
1.42875	0.0001045+0.001175i	9.9726e-10+2.5121e-09i	-0.99991+0.0038822i	2.4904e-09+8.546e-09i	0.00011438-9.5464e-06i	4.9597e-10-1.7708e-10i
1.43641	0.00010497+0.0011813i	7.3614e-10+1.9525e-09i	-0.99991+0.0039025i	1.8048e-09+6.6304e-09i	0.00011559-9.5802e-06i	3.8733e-10-1.3047e-10i
1.44406	0.00010564+0.0011881i	3.6665e-10+2.0925e-09i	-0.99991+0.0039263i	5.4545e-10+6.9765e-09i	0.00011697-9.6301e-06i	4.147e-10-5.7191e-11i
1.45172	0.00010634+0.001195i	-7.3776e-11+2.2119e-09i	-0.99991+0.0039504i	-9.4145e-10+7.2316e-09i	0.00011838-9.6827e-06i	4.3772e-10+3.0927e-11i
1.45938	0.00010698+0.0012011i	3.3658e-10+2.2708e-09i	-0.99991+0.0039712i	3.8209e-10+7.5555e-09i	0.00011962-9.7423e-06i	4.5481e-10-4.9944e-11i
1.46703	0.00010762+0.0012071i	9.0453e-10+2.2002e-09i	-0.99991+0.0039914i	2.264e-09+7.5061e-09i	0.00012083-9.8032e-06i	4.4738e-10-1.6418e-10i
1.47469	0.00010801+0.0012133i	7.7084e-10+2.1708e-09i	-0.99991+0.0040112i	1.8303e-09+7.3664e-09i	0.00012206-9.8003e-06i	4.4277e-10-1.3795e-10i
1.48234	0.00010835+0.0012196i	5.0281e-10+2.1365e-09i	-0.99992+0.004031i	9.5792e-10+7.1665e-09i	0.0001233-9.7832e-06i	4.3596e-10-8.4313e-11i
1.49	0.00010994+0.001226i	4.3507e-10+2.2445e-09i	-0.99991+0.0040537i	6.9691e-10+7.5019e-09i	0.00012465-1.0028e-05i	4.5986e-10-7.0187e-11i
1.49766	0.00011187+0.0012324i	4.1207e-10+2.3965e-09i	-0.99991+0.0040772i	5.6789e-10+7.9971e-09i	0.00012604-1.0344e-05i	4.9345e-10-6.4834e-11i
1.50531	0.00011238+0.0012388i	6.5687e-10+2.4506e-09i	-0.99991+0.0040979i	1.3509e-09+8.2541e-09i	0.00012733-1.0403e-05i	5.0911e-10-1.1479e-10i
1.51297	0.00011245+0.0012451i	9.9427e-10+2.421e-09i	-0.99991+0.0041175i	2.4651e-09+8.2656e-09i	0.0001286-1.0379e-05i	5.0836e-10-1.8489e-10i
1.52063	0.00011371+0.0012516i	8.1728e-10+2.6456e-09i	-0.99991+0.0041391i	1.8073e-09+8.945e-09i	0.00012995-1.0574e-05i	5.562e-10-1.472e-10i
1.52828	0.00011543+0.0012581i	3.5989e-10+2.8443e-09i	-0.99991+0.0041616i	2.3728e-10+9.447e-09i	0.00013134-1.0857e-05i	5.9681e-10-5.0965e-11i
1.53594	0.00011672+0.0012642i	3.8446e-10+2.6838e-09i	-0.99991+0.0041819i	3.6716e-10+8.9291e-09i	0.00013262-1.1059e-05i	5.6629e-10-5.7735e-11i
1.54359	0.00011782+0.00127i	5.9928e-10+2.3965e-09i	-0.9999+0.0042012i	1.164e-09+8.0584e-09i	0.00013386-1.1226e-05i	5.1022e-10-1.0568e-10i
1.55125	0.00011832+0.001276i	7.3155e-10+2.3044e-09i	-0.99991+0.0042207i	1.6244e-09+7.8009e-09i	0.00013512-1.1252e-05i	4.9432e-10-1.3463e-10i
1.55891	0.0001185+0.001282i	8.2887e-10+2.2828e-09i	-0.99991+0.0042403i	1.9464e-09+7.7634e-09i	0.00013639-1.1203e-05i	4.9303e-10-1.5566e-10i
1.56656	0.00011974+0.0012886i	8.8447e-10+2.4892e-09i	-0.99991+0.0042625i	2.0541e-09+8.4603e-09i	0.00013782-1.1374e-05i	5.4032e-10-1.6635e-10i
1.57422	0.00012164+0.0012956i	8.922e-10+2.8335e-09i	-0.9999+0.0042865i	1.957e-09+9.5938e-09i	0.00013935-1.1685e-05i	6.1747e-10-1.6591e-10i
1.58187	0.00012267+0.001302i	6.7182e-10+3.0631e-09i	-0.9999+0.0043082i	1.1523e-09+1.0273e-08i	0.00014075-1.1841e-05i	6.6825e-10-1.1687e-10i
1.58953	0.00012306+0.0013078i	2.849e-10+3.1888e-09i	-0.9999+0.0043284i	-1.6166e-10+1.0555e-08i	0.00014204-1.1886e-05i	6.9508e-10-3.1898e-11i
1.59719	0.0001236+0.0013141i	4.6473e-10+3.205e-09i	-0.9999+0.0043499i	4.1798e-10+1.0671e-08i	0.00014344-1.1929e-05i	7.0382e-10-7.0701e-11i
1.60484	0.00012425+0.0013209i	1.1039e-09+3.0414e-09i	-0.99991+0.0043726i	2.5644e-09+1.0357e-08i	0.00014494-1.1969e-05i	6.7794e-10-2.1233e-10i
1.6125	0.00012461+0.0013275i	1.312e-09+3.0317e-09i	-0.99991+0.0043945i	3.2446e-09+1.04e-08i	0.0001464-1.1951e-05i	6.8146e-10-2.5874e-10i
1.62016	0.0001247+0.0013338i	1.1278e-09+3.263e-09i	-0.99991+0.0044157i	2.5543e-09+1.1096e-08i	0.00014781-1.188e-05i	7.3434e-10-2.1608e-10i
1.62781	0.00012585+0.0013401i	9.2228e-10+3.4534e-09i	-0.99991+0.0044374i	1.8086e-09+1.1651e-08i	0.00014925-1.2052e-05i	7.7824e-10-1.6928e-10i
1.63547	0.00012815+0.0013465i	7.0423e-10+3.5959e-09i	-0.9999+0.0044596i	1.0387e-09+1.2044e-08i	0.00015072-1.2492e-05i	8.1174e-10-1.2044e-10i
1.64312	0.0001295+0.001353i	6.579e-10+3.5423e-09i	-0.9999+0.0044816i	9.0053e-10+1.1853e-08i	0.00015219-1.2712e-05i	8.0326e-10-1.1113e-10i
1.65078	0.00012966+0.0013595i	8.1912e-10+3.262e-09i	-0.99991+0.0045033i	1.5233e-09+1.0991e-08i	0.00015368-1.2652e-05i	7.4564e-10-1.5026e-10i
1.65844	0.0001302+0.0013658i	7.6733e-10+3.3031e-09i	-0.99991+0.0045241i	1.3326e-09+1.1109e-08i	0.00015511-1.2671e-05i	7.5796e-10-1.3819e-10i
1.66609	0.00013129+0.0013715i	3.6182e-10+3.7879e-09i	-0.99991+0.0045435i	-1.7892e-10+1.2554e-08i	0.00015643-1.2806e-05i	8.6732e-10-4.0743e-11i
1.67375	0.00013236+0.0013774i	1.8067e-10+3.8911e-09i	-0.99991+0.0045635i	-8.1676e-10+1.2827e-08i	0.0001578-1.2953e-05i	8.9276e-10+1.9477e-12i
1.68141	0.00013339+0.0013835i	4.7195e-10+3.4082e-09i	-0.99991+0.0045844i	3.0967e-10+1.135e-08i	0.00015923-1.3119e-05i	7.8911e-10-7.0295e-11i
1.68906	0.00013436+0.0013896i	6.8936e-10+3.146e-09i	-0.9999+0.0046047i	1.1147e-09+1.057e-08i	0.00016065-1.3275e-05i	7.3452e-10-1.2365e-10i
1.69672	0.00013524+0.0013957i	9.0534e-10+3.2901e-09i	-0.9999+0.0046238i	1.767e-09+1.1119e-08i	0.00016202-1.341e-05i	7.7352e-10-1.7245e-10i
1.70438	0.00013619+0.0014022i	1.0386e-09+3.4887e-09i	-0.9999+0.0046452i	2.1254e-09+1.1819e-08i	0.00016354-1.3527e-05i	8.2501e-10-2.0167e-10i
1.71203	0.00013731+0.0014096i	9.3428e-10+3.8563e-09i	-0.99991+0.0046718i	1.6357e-09+1.2993e-08i	0.00016535-1.3599e-05i	9.1485e-10-1.7324e-10i
1.71969	0.00013845+0.0014165i	8.2875e-10+3.9052e-09i	-0.99991+0.0046963i	1.2617e-09+1.3119e-08i	0.00016705-1.372e-05i	9.3005e-10-1.4813e-10i
1.72734	0.00013965+0.0014224i	7.7336e-10+3.1263e-09i	-0.9999+0.0047155i	1.3698e-09+1.0543e-08i	0.00016843-1.397e-05i	7.4891e-10-1.4524e-10i
1.735	0.00014073+0.0014282i	6.5359e-10+2.7992e-09i	-0.9999+0.0047344i	1.097e-09+9.4241e-09i	0.0001698-1.417e-05i	6.7279e-10-1.2135e-10i
1.74266	0.00014144+0.0014339i	2.4904e-10+3.7515e-09i	-0.9999+0.0047526i	-5.9351e-10+1.2393e-08i	0.00017114-1.4208e-05i	8.9756e-10-1.317e-11i
1.75031	0.00014194+0.0014398i	-1.3664e-10+4.532e-09i	-0.99991+0.0047716i	-2.1596e-09+1.4804e-08i	0.00017254-1.4207e-05i	1.0831e-09+8.9592e-11i
1.75797	0.00014159+0.0014462i	6.0947e-10+4.4285e-09i	-0.99991+0.0047936i	3.2078e-10+1.475e-08i	0.00017411-1.4044e-05i	1.0727e-09-8.949e-11i
1.76563	0.00014148+0.0014525i	1.2362e-09+4.1887e-09i	-0.99991+0.0048154i	2.462e-09+1.4205e-08i	0.00017567-1.3936e-05i	1.028e-09-2.4336e-10i
1.77328	0.00014262+0.0014585i	1.4465e-09+3.913e-09i	-0.99991+0.0048357i	3.2505e-09+1.3382e-08i	0.00017715-1.4108e-05i	9.6829e-10-2.9884e-10i
1.78094	0.00014384+0.0014647i	1.5722e-09+3.7358e-09i	-0.99991+0.0048564i	3.7238e-09+1.2851e-08i	0.00017867-1.4291e-05i	9.3109e-10-3.3289e-10i
1.78859	0.00014554+0.0014717i	1.2896e-09+4.2742e-09i	-0.99991+0.0048798i	2.5806e-09+1.451e-08i	0.0001804-1.4546e-05i	1.0637e-09-2.5787e-10i
1.79625	0.00014714+0.0014785i	9.4088e-10+4.7447e-09i	-0.99991+0.004903i	1.245e-09+1.5919e-08i	0.00018211-1.4785e-05i	1.1798e-09-1.6666e-10i
1.80391	0.00014772+0.0014846i	8.4752e-10+4.8692e-09i	-0.99991+0.0049229i	8.8824e-10+1.6291e-08i	0.0001836-1.4874e-05i	1.2141e-09-1.4219e-10i
1.81156	0.00014832+0.0014907i	7.4007e-10+4.9491e-09i	-0.99991+0.0049433i	5.0211e-10+1.6511e-08i	0.00018512-1.4963e-05i	1.2375e-09-1.1462e-10i
1.81922	0.00014918+0.0014979i	5.2316e-10+4.4234e-09i	-0.99991+0.0049681i	-1.2138e-11+1.4707e-08i	0.00018696-1.5051e-05i	1.1097e-09-6.7829e-11i
1.82688	0.00015004+0.0015049i	3.4774e-10+3.9387e-09i	-0.99991+0.0049928i	-4.0458e-10+1.3051e-08i	0.00018878-1.5144e-05i	9.9139e-10-3.0557e-11i
1.83453	0.00015112+0.0015095i	3.8581e-10+4.0902e-09i	-0.99991+0.0050088i	-3.4216e-10+1.3565e-08i	0.00018996-1.5353e-05i	1.0332e-09-3.8119e-11i
1.84219	0.00015219+0.001514i	4.2587e-10+4.2433e-09i	-0.9999+0.0050247i	-2.7403e-10+1.4085e-08i	0.00019114-1.5564e-05i	1.0757e-09-4.6214e-11i
1.84984	0.00015345+0.0015217i	7.7288e-10+4.4745e-09i	-0.99991+0.0050492i	7.5971e-10+1.4977e-08i	0.00019306-1.5673e-05i	1.1447e-09-1.3013e-10i
1.8575	0.00015471+0.0015293i	1.1579e-09+4.6815e-09i	-0.99991+0.0050737i	1.9254e-09+1.5807e-08i	0.00019498-1.5781e-05i	1.2088e-09-2.2478e-10i
1.86516	0.00015644+0.0015352i	1.2622e-09+5.1633e-09i	-0.9999+0.0050934i	2.0721e-09+1.7428e-08i	0.00019649-1.616e-05i	1.3381e-09-2.4567e-10i
1.87281	0.00015819+0.0015409i	1.3534e-09+5.68e-09i	-0.9999+0.0051128i	2.1615e-09+1.9159e-08i	0.00019798-1.6553e-05i	1.4771e-09-2.6297e-10i
1.88047	0.00015862+0.001547i	1.3221e-09+5.2348e-09i	-0.9999+0.0051336i	2.2229e-09+1.769e-08i	0.00019959-1.6473e-05i	1.3683e-09-2.611e-10i
1.88813	0.00015894+0.0015532i	1.2712e-09+4.732e-09i	-0.99991+0.0051544i	2.245e-09+1.6025e-08i	0.00020121-1.6352e-05i	1.2433e-09-2.5513e-10i
1.89578	0.00016032+0.0015597i	1.1688e-09+5.072e-09i	-0.9999+0.0051776i	1.7697e-09+1.7103e-08i	0.00020296-1.6655e-05i	1.3356e-09-2.2461e-10i
1.90344	0.00016183+0.0015662i	1.0284e-09+5.5195e-09i	-0.9999+0.005201i	1.1273e-09+1.8518e-08i	0.00020473-1.7015e-05i	1.4563e-09-1.8249e-10i
1.91109	0.00016367+0.0015719i	7.805e-10+5.6934e-09i	-0.9999+0.0052205i	2.2901e-10+1.8989e-08i	0.00020626-1.7309e-05i	1.5035e-09-1.1536e-10i
1.91875	0.00016556+0.0015774i	5.0735e-10+5.7961e-09i	-0.9999+0.0052393i	-7.2594e-10+1.9214e-08i	0.00020774-1.7594e-05i	1.5318e-09-4.2045e-11i
1.92641	0.00016596+0.0015846i	6.3627e-10+5.8675e-09i	-0.9999+0.0052623i	-3.4189e-10+1.9497e-08i	0.00020962-1.7557e-05i	1.5594e-09-7.376e-11i
1.93406	0.00016603+0.0015922i	8.5652e-10+5.9083e-09i	-0.9999+0.0052862i	3.5547e-10+1.9717e-08i	0.00021159-1.7449e-05i	1.581e-09-1.3023e-10i
1.94172	0.00016707+0.0015991i	5.4526e-10+6.0797e-09i	-0.9999+0.0053092i	-7.462e-10+2.0149e-08i	0.00021344-1.7574e-05i	1.6284e-09-4.4252e-11i
1.94937	0.00016837+0.0016057i	6.4043e-11+6.2421e-09i	-0.9999+0.005332i	-2.4025e-09+2.0482e-08i	0.00021526-1.7764e-05i	1.6709e-09+8.7593e-11i
1.95703	0.00016923+0.0016121i	1.7286e-10+5.5902e-09i	-0.9999+0.0053534i	-1.7801e-09+1.839e-08i	0.00021699-1.7876e-05i	1.5043e-09+4.837e-11i
1.96469	0.00016995+0.0016184i	4.0092e-10+4.7241e-09i	-0.9999+0.0053743i	-6.7411e-10+1.5648e-08i	0.0002187-1.7964e-05i	1.2806e-09-2.7117e-11i
1.97234	0.00017085+0.0016242i	7.9458e-10+4.9697e-09i	-0.9999+0.0053941i	5.066e-10+1.662e-08i	0.00022029-1.8096e-05i	1.3586e-09-1.2909e-10i
1.98	0.00017182+0.0016297i	1.3795e-09+5.6276e-09i	-0.9999+0.0054134i	2.1389e-09+1.9026e-08i	0.00022183-1.8248e-05i	1.5524e-09-2.7658e-10i
1.98766	0.00017286+0.0016361i	1.7558e-09+5.9542e-09i	-0.9999+0.0054346i	3.222e-09+2.0256e-08i	0.00022359-1.8363e-05i	1.6543e-09-3.737e-10i
1.99531	0.00017394+0.001643i	2.0035e-09+6.116e-09i	-0.99991+0.0054566i	3.95e-09+2.0891e-08i	0.00022545-1.8461e-05i	1.71e-09-4.3908e-10i
2.00297	0.00017584+0.001649i	1.9281e-09+5.9409e-09i	-0.9999+0.0054776i	3.7666e-09+2.0289e-08i	0.00022716-1.8818e-05i	1.6672e-09-4.2328e-10i
2.01063	0.00017819+0.0016547i	1.6865e-09+5.5841e-09i	-0.9999+0.005498i	3.1195e-09+1.9022e-08i	0.0002288-1.9318e-05i	1.5707e-09-3.6531e-10i
2.01828	0.00017956+0.0016607i	1.3784e-09+5.5422e-09i	-0.9999+0.0055189i	2.1229e-09+1.8756e-08i	0.00023051-1.9598e-05i	1.5596e-09-2.8213e-10i
2.02594	0.00018032+0.0016669i	1.0075e-09+5.6714e-09i	-0.99989+0.0055402i	8.4936e-10+1.9021e-08i	0.00023228-1.974e-05i	1.595e-09-1.774e-10i
2.03359	0.00018125+0.0016731i	1.0604e-09+5.5977e-09i	-0.99989+0.005561i	1.0471e-09+1.8803e-08i	0.00023402-1.9872e-05i	1.5814e-09-1.9355e-10i
2.04125	0.00018233+0.0016792i	1.4057e-09+5.3566e-09i	-0.9999+0.0055813i	2.2728e-09+1.8163e-08i	0.00023575-1.9998e-05i	1.5262e-09-2.9467e-10i
2.04891	0.00018347+0.0016857i	1.6585e-09+5.8281e-09i	-0.9999+0.0056029i	2.8847e-09+1.9819e-08i	0.00023759-2.0146e-05i	1.6696e-09-3.5738e-10i
2.05656	0.00018466+0.0016925i	1.8368e-09+6.997e-09i	-0.9999+0.0056256i	2.9449e-09+2.3727e-08i	0.00023953-2.0313e-05i	2.0099e-09-3.8636e-10i
2.06422	0.0001859+0.0016995i	1.4764e-09+7.4015e-09i	-0.9999+0.0056497i	1.5744e-09+2.4897e-08i	0.00024156-2.0497e-05i	2.1265e-09-2.7732e-10i
2.07187	0.00018717+0.0017067i	6.8918e-10+6.9374e-09i	-0.9999+0.005675i	-8.1104e-10+2.3035e-08i	0.00024368-2.0698e-05i	1.9889e-09-6.2549e-11i
2.07953	0.00018845+0.0017132i	6.5728e-10+6.7207e-09i	-0.9999+0.0056976i	-8.3324e-10+2.2314e-08i	0.00024559-2.0876e-05i	1.9343e-09-5.7032e-11i
2.08719	0.00018974+0.0017189i	1.3968e-09+6.7826e-09i	-0.9999+0.0057172i	1.5455e-09+2.2847e-08i	0.00024727-2.1024e-05i	1.9734e-09-2.6719e-10i
2.09484	0.00019109+0.0017248i	1.7748e-09+6.7551e-09i	-0.9999+0.0057375i	2.7846e-09+2.293e-08i	0.00024901-2.1245e-05i	1.9801e-09-3.7701e-10i
2.1025	0.00019253+0.0017308i	1.6713e-09+6.698e-09i	-0.99989+0.0057588i	2.4661e-09+2.27e-08i	0.00025082-2.1561e-05i	1.969e-09-3.4974e-10i
2.11016	0.0001936+0.0017367i	1.4762e-09+6.8087e-09i	-0.99989+0.0057792i	1.7729e-09+2.2979e-08i	0.00025256-2.1787e-05i	2.0043e-09-2.9202e-10i
2.11781	0.00019413+0.0017422i	1.117e-09+7.1482e-09i	-0.99989+0.0057983i	4.4035e-10+2.3933e-08i	0.00025421-2.1877e-05i	2.1025e-09-1.8103e-10i
2.12547	0.00019481+0.0017484i	9.9439e-10+7.3421e-09i	-0.99989+0.0058192i	-5.404e-11+2.4513e-08i	0.00025604-2.1979e-05i	2.1643e-09-1.4115e-10i
2.13313	0.00019575+0.0017558i	1.3135e-09+7.2482e-09i	-0.99989+0.005843i	1.0251e-09+2.4346e-08i	0.00025819-2.21e-05i	2.1523e-09-2.3616e-10i
2.14078	0.00019679+0.0017628i	1.4303e-09+7.1619e-09i	-0.99989+0.0058655i	1.4348e-09+2.4112e-08i	0.00026022-2.2226e-05i	2.1377e-09-2.7212e-10i
2.14844	0.00019803+0.0017689i	1.1845e-09+7.2649e-09i	-0.99989+0.005885i	5.658e-10+2.4334e-08i	0.00026201-2.2359e-05i	2.1703e-09-1.9714e-10i
2.15609	0.00019927+0.0017752i	1.1109e-09+7.5794e-09i	-0.99989+0.0059055i	1.6248e-10+2.5329e-08i	0.00026387-2.2482e-05i	2.2697e-09-1.6803e-10i
2.16375	0.00020051+0.0017817i	1.4954e-09+8.4728e-09i	-0.9999+0.0059283i	9.8852e-10+2.8436e-08i	0.00026588-2.2583e-05i	2.5527e-09-2.6219e-10i
2.17141	0.00020184+0.0017878i	1.8641e-09+8.8541e-09i	-0.9999+0.0059495i	2.0001e-09+2.9859e-08i	0.00026776-2.2756e-05i	2.6839e-09-3.6372e-10i
2.17906	0.00020345+0.0017926i	1.9899e-09+7.7789e-09i	-0.99989+0.0059663i	2.9037e-09+2.64e-08i	0.00026924-2.3129e-05i	2.3724e-09-4.2639e-10i
2.18672	0.00020476+0.0017978i	1.988e-09+7.1579e-09i	-0.99989+0.0059845i	3.1782e-09+2.4369e-08i	0.00027086-2.3393e-05i	2.1933e-09-4.4055e-10i
2.19438	0.00020506+0.0018045i	1.7289e-09+7.863e-09i	-0.9999+0.0060075i	1.9865e-09+2.6561e-08i	0.00027292-2.328e-05i	2.4088e-09-3.4628e-10i
2.20203	0.0002056+0.0018112i	1.5501e-09+8.4309e-09i	-0.9999+0.0060306i	1.1208e-09+2.8341e-08i	0.00027501-2.3246e-05i	2.5861e-09-2.7872e-10i
2.20969	0.00020706+0.0018183i	1.9501e-09+8.3767e-09i	-0.9999+0.0060541i	2.4483e-09+2.8351e-08i	0.00027717-2.3551e-05i	2.589e-09-4.0231e-10i
2.21734	0.00020861+0.0018252i	2.23e-09+8.3411e-09i	-0.99989+0.0060774i	3.3731e-09+2.8366e-08i	0.00027931-2.3879e-05i	2.5946e-09-4.8987e-10i
2.225	0.0002106+0.0018317i	1.8864e-09+8.48e-09i	-0.99989+0.0060991i	2.1705e-09+2.8659e-08i	0.00028132-2.4321e-05i	2.6387e-09-3.8359e-10i
2.23266	0.0002125+0.0018381i	1.5875e-09+8.584e-09i	-0.99989+0.0061209i	1.1297e-09+2.886e-08i	0.00028332-2.4724e-05i	2.6734e-09-2.9081e-10i
2.24031	0.00021365+0.0018444i	1.6688e-09+8.647e-09i	-0.99989+0.0061432i	1.3458e-09+2.9111e-08i	0.00028534-2.4831e-05i	2.7048e-09-3.1379e-10i
2.24797	0.00021486+0.0018506i	1.7512e-09+8.6798e-09i	-0.99989+0.0061653i	1.5809e-09+2.9263e-08i	0.00028735-2.4964e-05i	2.7268e-09-3.3814e-10i
2.25562	0.0002167+0.0018567i	1.8396e-09+8.4571e-09i	-0.99989+0.0061849i	1.964e-09+2.8572e-08i	0.00028924-2.535e-05i	2.6686e-09-3.7194e-10i
2.26328	0.00021846+0.0018628i	1.965e-09+8.2968e-09i	-0.99989+0.0062044i	2.4384e-09+2.8104e-08i	0.00029111-2.5712e-05i	2.6303e-09-4.1586e-10i
2.27094	0.00021887+0.0018683i	2.8668e-09+9.1149e-09i	-0.99989+0.0062211i	4.9801e-09+3.121e-08i	0.00029277-2.5642e-05i	2.9146e-09-6.77e-10i
2.27859	0.00021928+0.0018738i	3.8636e-09+9.8629e-09i	-0.99989+0.0062381i	7.862e-09+3.4134e-08i	0.00029445-2.5572e-05i	3.1814e-09-9.7058e-10i
2.28625	0.00022003+0.001882i	2.7629e-09+9.3234e-09i	-0.99989+0.0062679i	4.5062e-09+3.1852e-08i	0.00029716-2.5573e-05i	3.0006e-09-6.3946e-10i
2.29391	0.0002208+0.0018902i	1.7919e-09+8.7126e-09i	-0.9999+0.0062978i	1.6096e-09+2.9393e-08i	0.00029989-2.5574e-05i	2.7981e-09-3.4826e-10i
2.30156	0.00022255+0.0018958i	2.5185e-09+8.5312e-09i	-0.99989+0.0063177i	4.0675e-09+2.916e-08i	0.00030175-2.5978e-05i	2.7678e-09-5.8458e-10i
2.30922	0.00022431+0.0019014i	3.2429e-09+8.2777e-09i	-0.99989+0.0063374i	6.5542e-09+2.869e-08i	0.0003036-2.6389e-05i	2.7142e-09-8.235e-10i
2.31688	0.00022556+0.0019072i	3.2041e-09+8.0628e-09i	-0.99989+0.0063579i	6.5182e-09+2.7975e-08i	0.00030553-2.6574e-05i	2.6538e-09-8.1817e-10i
2.32453	0.0002268+0.0019131i	3.1289e-09+7.8543e-09i	-0.99989+0.0063785i	6.3609e-09+2.7262e-08i	0.00030748-2.6749e-05i	2.5942e-09-8.0102e-10i
2.33219	0.00022752+0.0019196i	2.5152e-09+8.7122e-09i	-0.99989+0.0064008i	3.9225e-09+2.977e-08i	0.00030962-2.6865e-05i	2.8633e-09-5.8364e-10i
2.33984	0.00022819+0.0019262i	1.6844e-09+9.5703e-09i	-0.99989+0.0064234i	7.731e-10+3.217e-08i	0.00031178-2.6977e-05i	3.1287e-09-2.9459e-10i
2.3475	0.00022939+0.0019324i	1.8265e-09+9.4846e-09i	-0.99989+0.0064433i	1.2655e-09+3.1956e-08i	0.00031376-2.715e-05i	3.1146e-09-3.4248e-10i
2.35516	0.00023065+0.0019384i	2.0852e-09+9.219e-09i	-0.99989+0.0064628i	2.2281e-09+3.1212e-08i	0.00031572-2.7331e-05i	3.0449e-09-4.3323e-10i
2.36281	0.00023276+0.0019452i	2.3401e-09+9.424e-09i	-0.99989+0.0064865i	2.9488e-09+3.2014e-08i	0.000318-2.7838e-05i	3.1298e-09-5.1279e-10i
2.37047	0.00023501+0.0019521i	2.6093e-09+9.7178e-09i	-0.99989+0.006511i	3.6731e-09+3.3117e-08i	0.00032035-2.8408e-05i	3.2449e-09-5.9572e-10i
2.37812	0.00023624+0.0019581i	2.6645e-09+9.9793e-09i	-0.99989+0.0065311i	3.6984e-09+3.4003e-08i	0.00032234-2.8524e-05i	3.3425e-09-6.0671e-10i
2.38578	0.00023724+0.0019638i	2.6659e-09+1.0233e-08i	-0.99989+0.0065502i	3.5478e-09+3.4835e-08i	0.00032425-2.8535e-05i	3.4362e-09-5.9948e-10i
2.39344	0.00023855+0.0019695i	2.2557e-09+1.0087e-08i	-0.99989+0.0065701i	2.263e-09+3.4154e-08i	0.00032619-2.8754e-05i	3.3876e-09-4.6896e-10i
2.40109	0.00023996+0.0019751i	1.7536e-09+9.8022e-09i	-0.99989+0.0065902i	7.5105e-10+3.2973e-08i	0.00032815-2.9033e-05i	3.2904e-09-3.115e-10i
2.40875	0.00024151+0.0019823i	2.0347e-09+1.0376e-08i	-0.99989+0.0066134i	1.3702e-09+3.4991e-08i	0.0003305-2.9389e-05i	3.5004e-09-3.8986e-10i
2.41641	0.00024311+0.0019899i	2.6396e-09+1.124e-08i	-0.99988+0.0066377i	2.9015e-09+3.8119e-08i	0.000333-2.9775e-05i	3.818e-09-5.6882e-10i
2.42406	0.00024432+0.001996i	2.7863e-09+1.0934e-08i	-0.99989+0.0066591i	3.5103e-09+3.7199e-08i	0.00033512-2.9869e-05i	3.7326e-09-6.257e-10i
2.43172	0.00024536+0.0020014i	2.7165e-09+1.0172e-08i	-0.99989+0.0066793i	3.6401e-09+3.4684e-08i	0.00033708-2.9844e-05i	3.4871e-09-6.2237e-10i
2.43938	0.0002471+0.0020084i	3.0569e-09+1.0291e-08i	-0.99989+0.0067036i	4.6704e-09+3.5253e-08i	0.00033951-3.0137e-05i	3.5498e-09-7.3447e-10i
2.44703	0.00024918+0.0020161i	3.6099e-09+1.0734e-08i	-0.99989+0.0067299i	6.2312e-09+3.6995e-08i	0.00034218-3.0584e-05i	3.7299e-09-9.1095e-10i
2.45469	0.00025012+0.0020228i	3.3778e-09+1.0973e-08i	-0.99989+0.0067513i	5.3339e-09+3.7649e-08i	0.00034442-3.0703e-05i	3.8162e-09-8.2655e-10i
2.46234	0.00025042+0.002029i	2.6903e-09+1.107e-08i	-0.99989+0.0067699i	3.0241e-09+3.7599e-08i	0.00034643-3.0638e-05i	3.84e-09-5.8995e-10i
2.47	0.00025192+0.0020351i	2.8356e-09+1.131e-08i	-0.99989+0.006792i	3.3526e-09+3.8471e-08i	0.00034863-3.0887e-05i	3.9393e-09-6.3295e-10i
2.47766	0.00025419+0.0020412i	3.5632e-09+1.1654e-08i	-0.99989+0.0068164i	5.5241e-09+4e-08i	0.00035096-3.1342e-05i	4.0931e-09-8.7327e-10i
2.48531	0.00025574+0.0020473i	3.9469e-09+1.1716e-08i	-0.99989+0.0068385i	6.7219e-09+4.0419e-08i	0.00035317-3.1581e-05i	4.1397e-09-1.0043e-09i
2.49297	0.00025674+0.0020533i	4.0444e-09+1.158e-08i	-0.99989+0.0068588i	7.09e-09+4.0029e-08i	0.00035528-3.1655e-05i	4.1088e-09-1.0425e-09i
2.50063	0.0002577+0.0020593i	4.08e-09+1.1453e-08i	-0.99989+0.006878i	7.2625e-09+3.9629e-08i	0.00035732-3.1817e-05i	4.0779e-09-1.0603e-09i
2.50828	0.00025863+0.0020651i	4.0651e-09+1.1339e-08i	-0.99989+0.0068963i	7.2729e-09+3.9239e-08i	0.00035929-3.206e-05i	4.0489e-09-1.0612e-09i
2.51594	0.00026005+0.0020716i	3.7043e-09+1.1436e-08i	-0.99989+0.0069174i	6.0312e-09+3.9361e-08i	0.00036154-3.2389e-05i	4.0841e-09-9.358e-10i
2.52359	0.00026199+0.0020787i	2.982e-09+1.1701e-08i	-0.99988+0.0069413i	3.5093e-09+3.9845e-08i	0.00036405-3.2804e-05i	4.1688e-09-6.786e-10i
2.53125	0.00026421+0.0020851i	2.6231e-09+1.223e-08i	-0.99988+0.0069641i	2.0363e-09+4.139e-08i	0.00036638-3.3353e-05i	4.3566e-09-5.3941e-10i
2.53891	0.00026676+0.0020906i	2.6892e-09+1.3128e-08i	-0.99988+0.0069858i	1.7556e-09+4.4378e-08i	0.00036853-3.4055e-05i	4.6874e-09-5.3813e-10i
2.54656	0.00026828+0.0020962i	2.8061e-09+1.3461e-08i	-0.99987+0.0070049i	1.9391e-09+4.5531e-08i	0.00037055-3.4358e-05i	4.8213e-09-5.6944e-10i
2.55422	0.00026844+0.0021019i	2.9907e-09+1.3028e-08i	-0.99988+0.0070207i	2.7508e-09+4.4197e-08i	0.0003724-3.4131e-05i	4.6859e-09-6.4483e-10i
2.56187	0.00026923+0.0021081i	3.0342e-09+1.2854e-08i	-0.99988+0.0070409i	2.9641e-09+4.365e-08i	0.00037459-3.4144e-05i	4.6399e-09-6.6447e-10i
2.56953	0.00027099+0.0021151i	2.8717e-09+1.3038e-08i	-0.99988+0.0070677i	2.3146e-09+4.4182e-08i	0.00037729-3.4522e-05i	4.7178e-09-6.0242e-10i
2.57719	0.00027273+0.0021223i	2.9765e-09+1.3233e-08i	-0.99988+0.0070934i	2.5265e-09+4.4888e-08i	0.00037997-3.4851e-05i	4.8083e-09-6.34e-10i
2.58484	0.00027447+0.0021296i	3.5774e-09+1.3459e-08i	-0.99988+0.0071175i	4.3331e-09+4.5952e-08i	0.0003826-3.5089e-05i	4.9254e-09-8.4081e-10i
2.5925	0.00027586+0.0021363i	4.0405e-09+1.3636e-08i	-0.99988+0.00714i	5.7223e-09+4.6782e-08i	0.00038505-3.5271e-05i	5.02e-09-1.0011e-09i
2.60016	0.00027654+0.0021419i	4.2116e-09+1.3839e-08i	-0.99988+0.0071594i	6.1573e-09+4.7548e-08i	0.00038712-3.534e-05i	5.113e-09-1.0564e-09i
2.60781	0.00027754+0.0021478i	4.4856e-09+1.3653e-08i	-0.99988+0.0071793i	7.1362e-09+4.7093e-08i	0.00038928-3.5465e-05i	5.0698e-09-1.1621e-09i
2.61547	0.00027932+0.0021544i	4.9331e-09+1.2542e-08i	-0.99988+0.0072006i	9.1767e-09+4.3709e-08i	0.00039166-3.5726e-05i	4.6991e-09-1.3621e-09i
2.62312	0.00028109+0.002161i	4.9604e-09+1.201e-08i	-0.99988+0.0072226i	9.5336e-09+4.1985e-08i	0.0003941-3.6032e-05i	4.522e-09-1.3925e-09i
2.63078	0.00028283+0.0021682i	3.9342e-09+1.3024e-08i	-0.99988+0.0072464i	5.6065e-09+4.4727e-08i	0.00039672-3.6469e-05i	4.8714e-09-9.8914e-10i
2.63844	0.00028468+0.0021748i	3.1416e-09+1.3741e-08i	-0.99988+0.007269i	2.6057e-09+4.6631e-08i	0.00039919-3.6947e-05i	5.1217e-09-6.7864e-10i
2.64609	0.00028691+0.0021797i	3.6234e-09+1.3682e-08i	-0.99987+0.0072874i	4.1965e-09+4.6718e-08i	0.00040113-3.7566e-05i	5.1298e-09-8.5994e-10i
2.65375	0.00028889+0.0021849i	4.0225e-09+1.3656e-08i	-0.99987+0.0073066i	5.4948e-09+4.6868e-08i	0.00040316-3.8051e-05i	5.1477e-09-1.0096e-09i
2.66141	0.00028978+0.0021912i	4.1203e-09+1.4008e-08i	-0.99988+0.0073289i	5.5777e-09+4.8083e-08i	0.00040559-3.7959e-05i	5.2972e-09-1.0315e-09i
2.66906	0.0002908+0.0021975i	4.1919e-09+1.4281e-08i	-0.99988+0.0073513i	5.6219e-09+4.9027e-08i	0.00040803-3.7953e-05i	5.4177e-09-1.0472e-09i
2.67672	0.00029253+0.002204i	4.1579e-09+1.4251e-08i	-0.99988+0.0073741i	5.5186e-09+4.8915e-08i	0.00041053-3.8424e-05i	5.4225e-09-1.0391e-09i
2.68438	0.00029412+0.0022105i	4.1052e-09+1.426e-08i	-0.99987+0.0073965i	5.3316e-09+4.8919e-08i	0.000413-3.8843e-05i	5.4408e-09-1.0222e-09i
2.69203	0.00029472+0.0022165i	3.9142e-09+1.4567e-08i	-0.99987+0.0074165i	4.5174e-09+4.9812e-08i	0.00041526-3.8849e-05i	5.5635e-09-9.3983e-10i
2.69969	0.00029549+0.0022226i	3.7022e-09+1.4789e-08i	-0.99988+0.007437i	3.6806e-09+5.0418e-08i	0.00041757-3.89e-05i	5.6547e-09-8.5236e-10i
2.70734	0.00029798+0.0022297i	3.3966e-09+1.4229e-08i	-0.99987+0.0074622i	2.9629e-09+4.8422e-08i	0.00042037-3.9408e-05i	5.4537e-09-7.594e-10i
2.715	0.0003005+0.0022367i	3.1497e-09+1.3733e-08i	-0.99987+0.0074871i	2.4041e-09+4.6667e-08i	0.00042313-3.9935e-05i	5.2771e-09-6.858e-10i
2.72266	0.00030351+0.0022419i	3.771e-09+1.4424e-08i	-0.99987+0.0075059i	4.0122e-09+4.929e-08i	0.00042519-4.079e-05i	5.5738e-09-8.9878e-10i
2.73031	0.00030648+0.002247i	4.4373e-09+1.509e-08i	-0.99986+0.0075247i	5.7802e-09+5.1859e-08i	0.00042727-4.1637e-05i	5.864e-09-1.131e-09i
2.73797	0.00030712+0.0022536i	4.848e-09+1.4737e-08i	-0.99987+0.0075461i	7.3124e-09+5.0938e-08i	0.00042977-4.1678e-05i	5.7624e-09-1.2996e-09i
2.74563	0.00030777+0.0022603i	5.241e-09+1.4374e-08i	-0.99987+0.0075675i	8.7928e-09+4.9976e-08i	0.00043227-4.172e-05i	5.6559e-09-1.463e-09i
2.75328	0.00030868+0.0022664i	5.5537e-09+1.5075e-08i	-0.99987+0.007592i	9.3918e-09+5.2477e-08i	0.00043485-4.1826e-05i	5.9539e-09-1.558e-09i
2.76094	0.0003096+0.0022725i	5.8738e-09+1.5807e-08i	-0.99987+0.0076165i	9.9956e-09+5.5088e-08i	0.00043745-4.1933e-05i	6.2661e-09-1.6551e-09i
2.76859	0.00031169+0.0022789i	4.7796e-09+1.585e-08i	-0.99987+0.0076338i	6.3657e-09+5.4559e-08i	0.00043971-4.242e-05i	6.2561e-09-1.2373e-09i
2.77625	0.00031385+0.0022853i	3.6314e-09+1.5771e-08i	-0.99986+0.0076507i	2.635e-09+5.3598e-08i	0.00044195-4.2931e-05i	6.1971e-09-8.0146e-10i
2.78391	0.00031491+0.0022926i	3.0924e-09+1.629e-08i	-0.99986+0.0076764i	5.5357e-10+5.4982e-08i	0.00044487-4.3082e-05i	6.3978e-09-5.735e-10i
2.79156	0.00031588+0.0023i	2.5751e-09+1.6858e-08i	-0.99987+0.0077029i	-1.4874e-09+5.6543e-08i	0.00044787-4.3199e-05i	6.6201e-09-3.5006e-10i
2.79922	0.0003181+0.0023064i	3.4846e-09+1.6971e-08i	-0.99986+0.0077243i	1.3752e-09+5.7444e-08i	0.0004504-4.3653e-05i	6.7181e-09-6.9766e-10i
2.80688	0.0003205+0.0023127i	4.6107e-09+1.6951e-08i	-0.99986+0.007745i	5.0185e-09+5.804e-08i	0.00045287-4.4153e-05i	6.7728e-09-1.1368e-09i
2.81453	0.00032156+0.0023181i	5.034e-09+1.6764e-08i	-0.99986+0.0077621i	6.4811e-09+5.7672e-08i	0.00045495-4.4254e-05i	6.7318e-09-1.3082e-09i
2.82219	0.00032237+0.0023233i	5.3192e-09+1.6549e-08i	-0.99987+0.0077784i	7.5118e-09+5.7135e-08i	0.00045696-4.428e-05i	6.6742e-09-1.4272e-09i
2.82984	0.00032442+0.0023295i	5.105e-09+1.6992e-08i	-0.99987+0.0078039i	6.5197e-09+5.8485e-08i	0.00045972-4.4741e-05i	6.8617e-09-1.3289e-09i
2.8375	0.00032676+0.0023359i	4.7476e-09+1.7588e-08i	-0.99986+0.0078316i	4.963e-09+6.0267e-08i	0.00046265-4.5308e-05i	7.1074e-09-1.1682e-09i
2.84516	0.00032773+0.0023418i	4.8493e-09+1.736e-08i	-0.99987+0.0078502i	5.4039e-09+5.9573e-08i	0.00046495-4.5377e-05i	7.039e-09-1.2164e-09i
2.85281	0.00032829+0.0023476i	5.0764e-09+1.689e-08i	-0.99987+0.0078661i	6.4013e-09+5.815e-08i	0.00046707-4.5301e-05i	6.8775e-09-1.323e-09i
2.86047	0.00033048+0.0023548i	5.4509e-09+1.7411e-08i	-0.99986+0.0078914i	7.29e-09+6.0083e-08i	0.00047003-4.5901e-05i	7.1219e-09-1.4545e-09i
2.86813	0.00033325+0.0023625i	5.9003e-09+1.8296e-08i	-0.99986+0.0079202i	8.2055e-09+6.3262e-08i	0.00047331-4.6747e-05i	7.5185e-09-1.6042e-09i
2.87578	0.00033448+0.0023694i	6.0855e-09+1.8071e-08i	-0.99986+0.007944i	8.906e-09+6.2646e-08i	0.00047616-4.6828e-05i	7.46e-09-1.6868e-09i
2.88344	0.00033508+0.002376i	6.139e-09+1.7382e-08i	-0.99987+0.0079657i	9.4506e-09+6.0434e-08i	0.00047883-4.6583e-05i	7.2088e-09-1.7334e-09i
2.89109	0.0003368+0.0023819i	5.5518e-09+1.7376e-08i	-0.99987+0.0079872i	7.5092e-09+6.007e-08i	0.00048135-4.6942e-05i	7.2022e-09-1.5008e-09i
2.89875	0.00033908+0.0023875i	4.6374e-09+1.7659e-08i	-0.99986+0.0080087i	4.3324e-09+6.0455e-08i	0.0004838-4.7602e-05i	7.2976e-09-1.126e-09i
2.90641	0.00034077+0.0023944i	4.9874e-09+1.7815e-08i	-0.99986+0.0080326i	5.3528e-09+6.1183e-08i	0.00048667-4.7961e-05i	7.3977e-09-1.2618e-09i
2.91406	0.00034211+0.002402i	6.0895e-09+1.7859e-08i	-0.99986+0.0080578i	8.8919e-09+6.2002e-08i	0.00048979-4.8147e-05i	7.4866e-09-1.7058e-09i
2.92172	0.000344+0.0024081i	5.7617e-09+1.8414e-08i	-0.99986+0.0080777i	7.4601e-09+6.3608e-08i	0.00049226-4.8649e-05i	7.7169e-09-1.5531e-09i
2.92937	0.00034624+0.002413i	4.3878e-09+1.9272e-08i	-0.99986+0.0080941i	2.4363e-09+6.5552e-08i	0.0004943-4.9363e-05i	8.0229e-09-9.6331e-10i
2.93703	0.00034765+0.0024192i	4.2304e-09+1.9293e-08i	-0.99986+0.008116i	1.8873e-09+6.5534e-08i	0.00049692-4.9674e-05i	8.0471e-09-8.986e-10i
2.94469	0.00034844+0.0024262i	5.0291e-09+1.87e-08i	-0.99986+0.0081423i	4.8318e-09+6.4116e-08i	0.00049999-4.9672e-05i	7.8658e-09-1.2482e-09i
2.95234	0.00034986+0.0024325i	5.4006e-09+1.8316e-08i	-0.99986+0.008163i	6.2442e-09+6.309e-08i	0.0005026-4.9851e-05i	7.7454e-09-1.4163e-09i
2.96	0.00035184+0.0024382i	5.4218e-09+1.8134e-08i	-0.99986+0.0081789i	6.3794e-09+6.2486e-08i	0.0005048-5.0191e-05i	7.6877e-09-1.4329e-09i
2.96766	0.00035405+0.0024443i	5.5388e-09+1.8468e-08i	-0.99986+0.0081998i	6.5198e-09+6.3648e-08i	0.0005074-5.0739e-05i	7.8508e-09-1.4691e-09i
2.97531	0.00035651+0.002451i	5.7475e-09+1.9314e-08i	-0.99985+0.0082258i	6.6532e-09+6.6562e-08i	0.00051044-5.15e-05i	8.2351e-09-1.5237e-09i
2.98297	0.00035828+0.0024578i	5.6662e-09+1.9787e-08i	-0.99985+0.0082491i	6.051e-09+6.8056e-08i	0.00051333-5.1801e-05i	8.4517e-09-1.4696e-09i
2.99063	0.00035924+0.0024645i	5.252e-09+1.9821e-08i	-0.99986+0.0082693i	4.6107e-09+6.789e-08i	0.00051605-5.1558e-05i	8.4696e-09-1.2897e-09i
2.99828	0.00036074+0.0024709i	5.3338e-09+1.9734e-08i	-0.99986+0.0082909i	4.8873e-09+6.7658e-08i	0.00051879-5.1725e-05i	8.4602e-09-1.3261e-09i
3.00594	0.00036297+0.0024769i	6.0782e-09+1.9487e-08i	-0.99986+0.0083146i	7.4556e-09+6.7352e-08i	0.00052155-5.2449e-05i	8.4156e-09-1.6535e-09i
3.01359	0.0003653+0.0024829i	6.5476e-09+1.9502e-08i	-0.99985+0.0083382i	8.955e-09+6.7723e-08i	0.00052433-5.3151e-05i	8.4675e-09-1.8548e-09i
3.02125	0.00036777+0.002489i	6.6026e-09+1.9962e-08i	-0.99985+0.0083614i	8.8067e-09+6.9283e-08i	0.00052712-5.3816e-05i	8.6881e-09-1.8617e-09i
3.02891	0.00036971+0.002495i	6.4681e-09+2.0212e-08i	-0.99985+0.0083832i	8.1792e-09+7.0026e-08i	0.00052979-5.4302e-05i	8.8107e-09-1.797e-09i
3.03656	0.00037068+0.0025009i	5.998e-09+2.0057e-08i	-0.99985+0.0084022i	6.7275e-09+6.9211e-08i	0.00053227-5.4462e-05i	8.744e-09-1.6066e-09i
3.04422	0.00037215+0.0025069i	6.0111e-09+2.0065e-08i	-0.99985+0.0084226i	6.7379e-09+6.9245e-08i	0.00053488-5.4765e-05i	8.77e-09-1.6129e-09i
3.05187	0.00037466+0.0025134i	7.0634e-09+2.0436e-08i	-0.99985+0.0084459i	9.883e-09+7.1147e-08i	0.00053779-5.5363e-05i	9.0022e-09-2.0448e-09i
3.05953	0.00037674+0.0025198i	7.5979e-09+2.0688e-08i	-0.99985+0.0084688i	1.1422e-08+7.2324e-08i	0.00054066-5.5822e-05i	9.1601e-09-2.2633e-09i
3.06719	0.00037773+0.0025263i	6.7658e-09+2.0735e-08i	-0.99985+0.0084902i	8.6545e-09+7.1935e-08i	0.00054347-5.5935e-05i	9.1651e-09-1.9073e-09i
3.07484	0.0003788+0.0025327i	6.2315e-09+2.1057e-08i	-0.99985+0.0085116i	6.6791e-09+7.264e-08i	0.00054624-5.6074e-05i	9.3016e-09-1.664e-09i
3.0825	0.00038007+0.0025386i	6.5767e-09+2.2348e-08i	-0.99985+0.0085327i	6.9387e-09+7.7082e-08i	0.00054889-5.6295e-05i	9.8955e-09-1.7507e-09i
3.09016	0.00038158+0.0025447i	6.9085e-09+2.329e-08i	-0.99985+0.0085543i	7.3791e-09+8.0374e-08i	0.00055163-5.6623e-05i	1.0342e-08-1.8495e-09i
3.09781	0.00038394+0.0025517i	7.1679e-09+2.2873e-08i	-0.99985+0.0085779i	8.4686e-09+7.9183e-08i	0.00055472-5.7327e-05i	1.0205e-08-1.9867e-09i
3.10547	0.00038615+0.0025585i	7.406e-09+2.2546e-08i	-0.99984+0.0086005i	9.4258e-09+7.8267e-08i	0.00055769-5.7932e-05i	1.0102e-08-2.1097e-09i
3.11313	0.00038763+0.0025642i	7.5976e-09+2.2632e-08i	-0.99985+0.0086184i	9.9379e-09+7.8664e-08i	0.00056014-5.8074e-05i	1.0172e-08-2.187e-09i
3.12078	0.00038923+0.00257i	7.755e-09+2.2749e-08i	-0.99985+0.008637i	1.032e-08+7.9144e-08i	0.00056265-5.8276e-05i	1.0254e-08-2.249e-09i
3.12844	0.00039151+0.0025756i	7.7135e-09+2.3065e-08i	-0.99985+0.0086594i	9.931e-09+8.0178e-08i	0.0005654-5.8831e-05i	1.0417e-08-2.2191e-09i
3.13609	0.0003937+0.0025815i	7.6321e-09+2.3297e-08i	-0.99984+0.0086821i	9.4686e-09+8.0907e-08i	0.00056822-5.9358e-05i	1.0543e-08-2.1756e-09i
3.14375	0.0003952+0.0025887i	7.3146e-09+2.3004e-08i	-0.99984+0.0087073i	8.5983e-09+7.9752e-08i	0.00057149-5.9664e-05i	1.043e-08-2.0533e-09i
3.15141	0.00039673+0.0025958i	7.0533e-09+2.2725e-08i	-0.99984+0.0087318i	7.9021e-09+7.8674e-08i	0.00057471-5.9974e-05i	1.0325e-08-1.9544e-09i
3.15906	0.00039846+0.0026018i	7.3667e-09+2.2602e-08i	-0.99984+0.0087497i	8.9614e-09+7.8462e-08i	0.00057724-6.0304e-05i	1.0309e-08-2.0989e-09i
3.16672	0.00040021+0.0026077i	7.6382e-09+2.2475e-08i	-0.99984+0.0087679i	9.8864e-09+7.8216e-08i	0.0005798-6.0645e-05i	1.029e-08-2.2258e-09i
3.17437	0.00040226+0.0026142i	7.0799e-09+2.2416e-08i	-0.99984+0.0087928i	8.08e-09+7.7678e-08i	0.00058293-6.1209e-05i	1.0266e-08-1.9868e-09i
3.18203	0.00040433+0.0026206i	6.5356e-09+2.2348e-08i	-0.99984+0.0088177i	6.3245e-09+7.7121e-08i	0.00058606-6.1781e-05i	1.0238e-08-1.7532e-09i
3.18969	0.00040705+0.0026266i	6.7973e-09+2.2896e-08i	-0.99984+0.0088409i	6.7804e-09+7.9099e-08i	0.00058899-6.2653e-05i	1.0522e-08-1.8474e-09i
3.19734	0.00040978+0.0026327i	7.0595e-09+2.3427e-08i	-0.99983+0.0088639i	7.2472e-09+8.1027e-08i	0.00059193-6.3534e-05i	1.0801e-08-1.9432e-09i
3.205	0.00041043+0.0026398i	7.4478e-09+2.3164e-08i	-0.99984+0.0088841i	8.653e-09+8.0401e-08i	0.0005949-6.342e-05i	1.0729e-08-2.1266e-09i
3.21266	0.00041104+0.0026468i	7.8313e-09+2.2876e-08i	-0.99984+0.0089041i	1.006e-08+7.9687e-08i	0.00059786-6.328e-05i	1.0646e-08-2.31e-09i
3.22031	0.00041346+0.0026522i	8.466e-09+2.333e-08i	-0.99984+0.0089235i	1.1756e-08+8.1607e-08i	0.00060045-6.3804e-05i	1.0908e-08-2.5726e-09i
3.22797	0.000416+0.0026575i	9.1345e-09+2.3809e-08i	-0.99984+0.0089429i	1.3541e-08+8.3636e-08i	0.00060301-6.4371e-05i	1.1184e-08-2.8505e-09i
3.23563	0.00041798+0.0026642i	8.7495e-09+2.4999e-08i	-0.99983+0.0089676i	1.1479e-08+8.726e-08i	0.00060622-6.5106e-05i	1.1731e-08-2.6235e-09i
3.24328	0.0004199+0.0026711i	8.1843e-09+2.6267e-08i	-0.99983+0.0089929i	8.7826e-09+9.1019e-08i	0.00060951-6.5863e-05i	1.2308e-08-2.3104e-09i
3.25094	0.00042155+0.0026765i	8.2182e-09+2.5953e-08i	-0.99983+0.0090101i	9.0452e-09+9.001e-08i	0.00061197-6.6082e-05i	1.2192e-08-2.3407e-09i
3.25859	0.00042315+0.0026818i	8.3376e-09+2.5408e-08i	-0.99983+0.0090261i	9.7356e-09+8.8307e-08i	0.00061431-6.622e-05i	1.1975e-08-2.421e-09i
3.26625	0.0004249+0.0026891i	7.6764e-09+2.5215e-08i	-0.99983+0.0090525i	7.6873e-09+8.7241e-08i	0.00061784-6.6648e-05i	1.1888e-08-2.1337e-09i
3.27391	0.00042669+0.0026969i	6.8763e-09+2.5067e-08i	-0.99983+0.0090811i	5.164e-09+8.623e-08i	0.00062161-6.7136e-05i	1.1816e-08-1.78e-09i
3.28156	0.00042821+0.0027028i	7.4701e-09+2.5707e-08i	-0.99983+0.009104i	6.608e-09+8.8748e-08i	0.00062459-6.7377e-05i	1.2172e-08-2.0155e-09i
3.28922	0.00042966+0.0027083i	8.4533e-09+2.6532e-08i	-0.99983+0.0091255i	9.1833e-09+9.214e-08i	0.00062738-6.7556e-05i	1.2635e-08-2.4193e-09i
3.29688	0.0004316+0.0027146i	8.5444e-09+2.7208e-08i	-0.99983+0.0091469i	8.9525e-09+9.4402e-08i	0.00063036-6.7907e-05i	1.2981e-08-2.4238e-09i
3.30453	0.00043368+0.0027211i	8.3372e-09+2.7826e-08i	-0.99984+0.0091681i	7.7878e-09+9.6259e-08i	0.0006334-6.8311e-05i	1.3287e-08-2.2941e-09i
3.31219	0.00043585+0.0027274i	8.5313e-09+2.7545e-08i	-0.99983+0.0091913i	8.5698e-09+9.5499e-08i	0.00063652-6.8885e-05i	1.3203e-08-2.4026e-09i
3.31984	0.00043804+0.0027336i	8.8606e-09+2.6938e-08i	-0.99983+0.0092151i	1.0027e-08+9.3783e-08i	0.00063967-6.9522e-05i	1.2976e-08-2.5938e-09i
3.3275	0.00044025+0.0027403i	8.7732e-09+2.6602e-08i	-0.99983+0.0092393i	9.9417e-09+9.2643e-08i	0.00064297-7.0161e-05i	1.285e-08-2.5771e-09i
3.33516	0.00044248+0.0027473i	8.5106e-09+2.6374e-08i	-0.99983+0.0092636i	9.2124e-09+9.1722e-08i	0.00064634-7.0802e-05i	1.2764e-08-2.4725e-09i
3.34281	0.00044388+0.0027531i	8.7343e-09+2.6563e-08i	-0.99983+0.0092834i	9.7556e-09+9.2495e-08i	0.00064913-7.0963e-05i	1.2894e-08-2.5646e-09i
3.35047	0.00044487+0.0027583i	9.213e-09+2.6959e-08i	-0.99983+0.0093008i	1.0972e-08+9.4122e-08i	0.00065163-7.088e-05i	1.3133e-08-2.7611e-09i
3.35812	0.00044656+0.0027646i	9.2247e-09+2.7234e-08i	-0.99983+0.0093212i	1.076e-08+9.5018e-08i	0.0006546-7.1144e-05i	1.3293e-08-2.7504e-09i
3.36578	0.00044866+0.0027715i	8.9529e-09+2.7437e-08i	-0.99983+0.0093434i	9.6811e-09+9.5474e-08i	0.00065785-7.1615e-05i	1.3406e-08-2.613e-09i
3.37344	0.00045104+0.002778i	8.7808e-09+2.7384e-08i	-0.99983+0.0093673i	9.1253e-09+9.5196e-08i	0.00066112-7.2353e-05i	1.3406e-08-2.5409e-09i
3.38109	0.0004536+0.0027843i	8.6766e-09+2.7151e-08i	-0.99982+0.0093922i	8.9309e-09+9.4397e-08i	0.00066441-7.3277e-05i	1.3327e-08-2.5141e-09i
3.38875	0.00045543+0.0027908i	9.0294e-09+2.7742e-08i	-0.99982+0.0094154i	9.629e-09+9.658e-08i	0.00066764-7.3794e-05i	1.3661e-08-2.6501e-09i
3.39641	0.00045668+0.0027974i	9.7711e-09+2.8998e-08i	-0.99982+0.0094371i	1.111e-08+1.0118e-07i	0.00067081-7.3986e-05i	1.4334e-08-2.9279e-09i
3.40406	0.00045895+0.0028035i	9.9253e-09+2.9092e-08i	-0.99982+0.00946i	1.1493e-08+1.0162e-07i	0.00067395-7.4598e-05i	1.4424e-08-2.9998e-09i
3.41172	0.00046216+0.002809i	9.5316e-09+2.8139e-08i	-0.99982+0.0094839i	1.0833e-08+9.8294e-08i	0.00067706-7.5591e-05i	1.3984e-08-2.8764e-09i
3.41938	0.00046447+0.0028149i	9.5186e-09+2.8407e-08i	-0.99982+0.0095058i	1.0543e-08+9.9177e-08i	0.0006801-7.6185e-05i	1.4146e-08-2.8575e-09i
3.42703	0.00046586+0.0028211i	9.8916e-09+2.9959e-08i	-0.99982+0.0095257i	1.0588e-08+1.0448e-07i	0.00068306-7.636e-05i	1.4943e-08-2.9418e-09i
3.43469	0.00046745+0.0028279i	1.0137e-08+3.0853e-08i	-0.99982+0.0095479i	1.0697e-08+1.0755e-07i	0.00068634-7.6674e-05i	1.5424e-08-3.0063e-09i
3.44234	0.00046928+0.0028354i	1.0233e-08+3.0928e-08i	-0.99982+0.0095729i	1.092e-08+1.0786e-07i	0.00069001-7.7155e-05i	1.5507e-08-3.0514e-09i
3.45	0.00047138+0.0028424i	1.0358e-08+3.127e-08i	-0.99982+0.0095958i	1.1021e-08+1.0905e-07i	0.00069342-7.7621e-05i	1.5719e-08-3.0925e-09i
3.45766	0.00047384+0.0028487i	1.0523e-08+3.1986e-08i	-0.99982+0.0096158i	1.0943e-08+1.1148e-07i	0.00069649-7.8062e-05i	1.6111e-08-3.1271e-09i
3.46531	0.00047606+0.0028545i	1.0743e-08+3.1877e-08i	-0.99982+0.0096348i	1.1663e-08+1.1128e-07i	0.00069935-7.8549e-05i	1.6106e-08-3.2409e-09i
3.47297	0.00047789+0.0028596i	1.1012e-08+3.045e-08i	-0.99982+0.0096524i	1.3541e-08+1.0685e-07i	0.00070191-7.911e-05i	1.5461e-08-3.4641e-09i
3.48062	0.00047992+0.0028653i	1.0919e-08+2.9937e-08i	-0.99982+0.009673i	1.3565e-08+1.0513e-07i	0.00070486-7.9636e-05i	1.524e-08-3.4545e-09i
3.48828	0.00048231+0.0028721i	1.0196e-08+3.1082e-08i	-0.99982+0.0096991i	1.0299e-08+1.0835e-07i	0.00070852-8.0094e-05i	1.5797e-08-3.0317e-09i
3.49594	0.00048457+0.0028789i	1.0069e-08+3.1918e-08i	-0.99982+0.0097243i	9.2056e-09+1.11e-07i	0.00071211-8.0601e-05i	1.6241e-08-2.9185e-09i
3.50359	0.0004865+0.0028856i	1.1377e-08+3.213e-08i	-0.99982+0.0097478i	1.3268e-08+1.1265e-07i	0.00071553-8.1209e-05i	1.6468e-08-3.5512e-09i
3.51125	0.00048842+0.0028922i	1.258e-08+3.2233e-08i	-0.99981+0.0097711i	1.7062e-08+1.1388e-07i	0.00071892-8.1778e-05i	1.6636e-08-4.1413e-09i
3.51891	0.00049026+0.0028983i	1.3457e-08+3.2158e-08i	-0.99981+0.0097942i	1.9919e-08+1.1431e-07i	0.00072219-8.2244e-05i	1.6696e-08-4.5829e-09i
3.52656	0.00049211+0.0029046i	1.3794e-08+3.2116e-08i	-0.99981+0.0098164i	2.0992e-08+1.1445e-07i	0.00072544-8.2669e-05i	1.6737e-08-4.7568e-09i
3.53422	0.00049402+0.0029111i	1.2479e-08+3.22e-08i	-0.99982+0.0098361i	1.6585e-08+1.1372e-07i	0.0007286-8.2957e-05i	1.6731e-08-4.1017e-09i
3.54188	0.00049609+0.0029173i	1.1535e-08+3.216e-08i	-0.99982+0.0098562i	1.3483e-08+1.1288e-07i	0.0007317-8.3396e-05i	1.6687e-08-3.6381e-09i
3.54953	0.00049879+0.0029222i	1.1935e-08+3.1866e-08i	-0.99981+0.0098779i	1.4965e-08+1.1228e-07i	0.00073459-8.4391e-05i	1.6604e-08-3.8666e-09i
3.55719	0.00050128+0.0029276i	1.2377e-08+3.1787e-08i	-0.99981+0.0099003i	1.6416e-08+1.124e-07i	0.00073767-8.523e-05i	1.6633e-08-4.1004e-09i
3.56484	0.00050279+0.0029355i	1.3069e-08+3.2784e-08i	-0.99981+0.0099259i	1.7846e-08+1.1614e-07i	0.00074163-8.533e-05i	1.7223e-08-4.3792e-09i
3.5725	0.00050454+0.0029432i	1.3516e-08+3.3706e-08i	-0.99981+0.0099512i	1.854e-08+1.1946e-07i	0.00074554-8.559e-05i	1.776e-08-4.5434e-09i
3.58016	0.00050762+0.0029499i	1.2358e-08+3.4118e-08i	-0.99981+0.0099751i	1.4451e-08+1.1993e-07i	0.00074908-8.6817e-05i	1.7934e-08-3.9514e-09i
3.58781	0.00051058+0.0029565i	1.1498e-08+3.4499e-08i	-0.9998+0.0099983i	1.134e-08+1.2053e-07i	0.00075255-8.7939e-05i	1.8112e-08-3.5058e-09i
3.59547	0.00051244+0.002962i	1.3219e-08+3.4907e-08i	-0.9998+0.010017i	1.6517e-08+1.2315e-07i	0.00075544-8.8135e-05i	1.8469e-08-4.3414e-09i
3.60312	0.00051426+0.0029675i	1.4759e-08+3.5206e-08i	-0.99981+0.010036i	2.1188e-08+1.2529e-07i	0.00075834-8.834e-05i	1.8761e-08-5.0957e-09i
3.61078	0.00051545+0.0029736i	1.3374e-08+3.5077e-08i	-0.9998+0.010054i	1.6775e-08+1.238e-07i	0.00076131-8.8656e-05i	1.8639e-08-4.4089e-09i
3.61844	0.00051668+0.0029796i	1.2107e-08+3.4902e-08i	-0.9998+0.010073i	1.2779e-08+1.2225e-07i	0.0007643-8.8974e-05i	1.8501e-08-3.7821e-09i
3.62609	0.00051885+0.0029862i	1.3178e-08+3.487e-08i	-0.99981+0.010097i	1.6174e-08+1.2299e-07i	0.0007679-8.9277e-05i	1.8605e-08-4.3256e-09i
3.63375	0.00052103+0.0029928i	1.424e-08+3.4775e-08i	-0.99981+0.010121i	1.9584e-08+1.2351e-07i	0.00077152-8.9582e-05i	1.8677e-08-4.8706e-09i
3.64141	0.00052336+0.0029986i	1.3917e-08+3.4183e-08i	-0.99981+0.010145i	1.8937e-08+1.214e-07i	0.00077489-9.0265e-05i	1.84e-08-4.7545e-09i
3.64906	0.00052569+0.0030044i	1.36e-08+3.3597e-08i	-0.99981+0.010169i	1.8304e-08+1.1931e-07i	0.00077828-9.095e-05i	1.8124e-08-4.64e-09i
3.65672	0.00052826+0.0030114i	1.3819e-08+3.4354e-08i	-0.9998+0.010194i	1.8394e-08+1.2195e-07i	0.00078212-9.1819e-05i	1.8574e-08-4.7107e-09i
3.66437	0.00053085+0.0030185i	1.4051e-08+3.5149e-08i	-0.9998+0.01022i	1.849e-08+1.2472e-07i	0.00078598-9.2698e-05i	1.9048e-08-4.7849e-09i
3.67203	0.00053242+0.0030246i	1.3305e-08+3.624e-08i	-0.9998+0.010239i	1.5155e-08+1.2767e-07i	0.00078914-9.2856e-05i	1.9597e-08-4.3225e-09i
3.67969	0.00053393+0.0030306i	1.244e-08+3.7339e-08i	-0.9998+0.010259i	1.1422e-08+1.3055e-07i	0.00079225-9.2962e-05i	2.0144e-08-3.7947e-09i
3.68734	0.00053667+0.0030365i	1.3315e-08+3.6679e-08i	-0.9998+0.010284i	1.4736e-08+1.2915e-07i	0.00079584-9.404e-05i	1.9915e-08-4.3059e-09i
3.695	0.00053955+0.0030424i	1.4346e-08+3.5797e-08i	-0.99979+0.010311i	1.8738e-08+1.2716e-07i	0.00079948-9.5232e-05i	1.9583e-08-4.9184e-09i
3.70266	0.00054093+0.0030496i	1.5108e-08+3.6236e-08i	-0.9998+0.010335i	2.078e-08+1.2919e-07i	0.00080334-9.5211e-05i	1.9916e-08-5.2791e-09i
3.71031	0.00054208+0.003057i	1.5846e-08+3.6873e-08i	-0.9998+0.010359i	2.2578e-08+1.3183e-07i	0.00080724-9.5001e-05i	2.0353e-08-5.6113e-09i
3.71797	0.00054438+0.003063i	1.5031e-08+3.7053e-08i	-0.9998+0.01038i	1.9752e-08+1.3177e-07i	0.00081047-9.577e-05i	2.043e-08-5.1822e-09i
3.72563	0.00054692+0.0030688i	1.3904e-08+3.7113e-08i	-0.9998+0.010399i	1.6023e-08+1.3107e-07i	0.00081357-9.6744e-05i	2.0419e-08-4.6005e-09i
3.73328	0.00054925+0.0030746i	1.3401e-08+3.7059e-08i	-0.9998+0.010419i	1.435e-08+1.3052e-07i	0.00081678-9.7268e-05i	2.0398e-08-4.3422e-09i
3.74094	0.00055152+0.0030803i	1.3055e-08+3.6968e-08i	-0.9998+0.01044i	1.3202e-08+1.2997e-07i	0.00082002-9.7677e-05i	2.0369e-08-4.1654e-09i
3.74859	0.00055373+0.0030864i	1.3072e-08+3.7413e-08i	-0.9998+0.010462i	1.2833e-08+1.3143e-07i	0.00082341-9.8218e-05i	2.0649e-08-4.1432e-09i
3.75625	0.00055592+0.0030925i	1.32e-08+3.8029e-08i	-0.9998+0.010484i	1.2698e-08+1.3354e-07i	0.00082685-9.88e-05i	2.103e-08-4.1684e-09i
3.76391	0.00055831+0.0030992i	1.4071e-08+3.8401e-08i	-0.99979+0.010507i	1.5183e-08+1.3544e-07i	0.00083053-9.9635e-05i	2.1339e-08-4.609e-09i
3.77156	0.00056078+0.0031061i	1.5238e-08+3.8648e-08i	-0.99979+0.010531i	1.8736e-08+1.3716e-07i	0.0008343-0.00010057i	2.1606e-08-5.2201e-09i
3.77922	0.00056286+0.0031122i	1.5265e-08+3.8887e-08i	-0.99979+0.010553i	1.8588e-08+1.3797e-07i	0.00083772-0.00010122i	2.1782e-08-5.2238e-09i
3.78687	0.00056478+0.0031179i	1.4776e-08+3.9127e-08i	-0.99979+0.010574i	1.6758e-08+1.3838e-07i	0.00084098-0.00010174i	2.192e-08-4.9502e-09i
3.79453	0.00056665+0.0031241i	1.4562e-08+3.9447e-08i	-0.99979+0.010597i	1.5729e-08+1.3927e-07i	0.00084461-0.00010206i	2.2126e-08-4.8114e-09i
3.80219	0.00056849+0.0031307i	1.4489e-08+3.9807e-08i	-0.99979+0.010622i	1.511e-08+1.4041e-07i	0.00084844-0.00010227i	2.2368e-08-4.7417e-09i
3.80984	0.00057103+0.0031371i	1.5096e-08+4.0146e-08i	-0.99979+0.010643i	1.6731e-08+1.4199e-07i	0.00085199-0.00010302i	2.2645e-08-5.0461e-09i
3.8175	0.00057398+0.0031433i	1.613e-08+4.0451e-08i	-0.99979+0.010664i	1.978e-08+1.4379e-07i	0.00085537-0.0001041i	2.2932e-08-5.5894e-09i
3.82516	0.00057678+0.0031495i	1.6494e-08+4.0012e-08i	-0.99978+0.010687i	2.1263e-08+1.4269e-07i	0.00085895-0.00010516i	2.2775e-08-5.8317e-09i
3.83281	0.00057949+0.0031555i	1.6373e-08+3.9072e-08i	-0.99978+0.010711i	2.1586e-08+1.396e-07i	0.00086266-0.00010621i	2.2314e-08-5.8523e-09i
3.84047	0.00058141+0.0031621i	1.6014e-08+3.9636e-08i	-0.99978+0.010733i	1.9861e-08+1.4113e-07i	0.00086626-0.00010638i	2.264e-08-5.6113e-09i
3.84813	0.0005827+0.003169i	1.5405e-08+4.1422e-08i	-0.99979+0.010751i	1.628e-08+1.4635e-07i	0.00086976-0.00010584i	2.3605e-08-5.1237e-09i
3.85578	0.00058498+0.0031756i	1.5821e-08+4.2369e-08i	-0.99979+0.010774i	1.6757e-08+1.4975e-07i	0.0008735-0.0001063i	2.4204e-08-5.2745e-09i
3.86344	0.00058819+0.003182i	1.7262e-08+4.2495e-08i	-0.99979+0.0108i	2.1285e-08+1.5139e-07i	0.00087745-0.00010769i	2.4447e-08-6.0674e-09i
3.87109	0.00059089+0.0031882i	1.848e-08+4.2248e-08i	-0.99978+0.010824i	2.5366e-08+1.5163e-07i	0.00088121-0.00010865i	2.4465e-08-6.7622e-09i
3.87875	0.00059304+0.0031943i	1.9427e-08+4.1625e-08i	-0.99978+0.010846i	2.885e-08+1.504e-07i	0.00088474-0.00010915i	2.4252e-08-7.3321e-09i
3.88641	0.00059514+0.0032005i	1.9169e-08+4.1743e-08i	-0.99978+0.010868i	2.7844e-08+1.5058e-07i	0.00088829-0.00010966i	2.4349e-08-7.1879e-09i
3.89406	0.0005972+0.0032067i	1.7414e-08+4.2738e-08i	-0.99978+0.010889i	2.1288e-08+1.5237e-07i	0.00089187-0.00011018i	2.4807e-08-6.1532e-09i
3.90172	0.00059928+0.003213i	1.6226e-08+4.3293e-08i	-0.99978+0.010911i	1.6928e-08+1.532e-07i	0.00089551-0.00011075i	2.5071e-08-5.4614e-09i
3.90937	0.0006014+0.0032195i	1.5895e-08+4.3307e-08i	-0.99978+0.010934i	1.5793e-08+1.5298e-07i	0.00089923-0.00011139i	2.5107e-08-5.2837e-09i
3.91703	0.00060363+0.0032261i	1.6048e-08+4.3476e-08i	-0.99978+0.010957i	1.6083e-08+1.5365e-07i	0.00090299-0.00011205i	2.5267e-08-5.3587e-09i
3.92469	0.00060606+0.0032327i	1.7004e-08+4.3896e-08i	-0.99978+0.010979i	1.8748e-08+1.5579e-07i	0.0009068-0.00011274i	2.5632e-08-5.857e-09i
3.93234	0.00060854+0.0032392i	1.7897e-08+4.4517e-08i	-0.99977+0.011002i	2.1058e-08+1.5854e-07i	0.00091058-0.00011356i	2.6104e-08-6.3093e-09i
3.94	0.00061111+0.0032454i	1.865e-08+4.5542e-08i	-0.99977+0.011025i	2.2616e-08+1.625e-07i	0.00091431-0.00011464i	2.6791e-08-6.6601e-09i
3.94766	0.00061348+0.0032516i	1.8729e-08+4.5909e-08i	-0.99977+0.011048i	2.2508e-08+1.6376e-07i	0.00091797-0.00011542i	2.7059e-08-6.6836e-09i
3.95531	0.00061538+0.0032577i	1.7325e-08+4.4832e-08i	-0.99977+0.011068i	1.8739e-08+1.5912e-07i	0.00092148-0.00011557i	2.6399e-08-5.9828e-09i
3.96297	0.00061746+0.0032641i	1.6765e-08+4.4107e-08i	-0.99977+0.011091i	1.7431e-08+1.5633e-07i	0.00092532-0.00011594i	2.6008e-08-5.7279e-09i
3.97062	0.00062002+0.0032713i	1.8314e-08+4.4305e-08i	-0.99977+0.011122i	2.2234e-08+1.5835e-07i	0.00093-0.00011695i	2.6322e-08-6.5925e-09i
3.97828	0.00062254+0.003278i	1.9535e-08+4.4747e-08i	-0.99977+0.011149i	2.5757e-08+1.6085e-07i	0.00093423-0.00011784i	2.6738e-08-7.2534e-09i
3.98594	0.00062498+0.0032829i	1.9629e-08+4.6083e-08i	-0.99977+0.011164i	2.4822e-08+1.6523e-07i	0.00093703-0.00011838i	2.7539e-08-7.195e-09i
3.99359	0.00062736+0.0032881i	1.968e-08+4.6974e-08i	-0.99977+0.011181i	2.4127e-08+1.6814e-07i	0.00094001-0.00011892i	2.8091e-08-7.1501e-09i
4.00125	0.00062954+0.0032944i	1.9671e-08+4.6207e-08i	-0.99977+0.011203i	2.4657e-08+1.6566e-07i	0.00094372-0.00011949i	2.7716e-08-7.2133e-09i
4.00891	0.00063181+0.0033008i	1.9728e-08+4.5594e-08i	-0.99977+0.011225i	2.5281e-08+1.6373e-07i	0.00094748-0.00012012i	2.7433e-08-7.3034e-09i
4.01656	0.00063444+0.0033075i	2.0136e-08+4.5696e-08i	-0.99977+0.011249i	2.6464e-08+1.6443e-07i	0.00095153-0.00012111i	2.7588e-08-7.5403e-09i
4.02422	0.00063708+0.0033141i	2.0496e-08+4.6024e-08i	-0.99976+0.011274i	2.7286e-08+1.6582e-07i	0.00095559-0.00012204i	2.7868e-08-7.7296e-09i
4.03188	0.00063973+0.0033204i	2.054e-08+4.7875e-08i	-0.99976+0.011299i	2.5722e-08+1.7189e-07i	0.00095969-0.00012256i	2.8994e-08-7.5973e-09i
4.03953	0.00064226+0.0033266i	2.0621e-08+4.945e-08i	-0.99977+0.011324i	2.4515e-08+1.7711e-07i	0.00096372-0.00012307i	2.9969e-08-7.5093e-09i
4.04719	0.00064367+0.003332i	2.1337e-08+4.8344e-08i	-0.99977+0.011344i	2.7742e-08+1.7417e-07i	0.00096704-0.00012355i	2.9455e-08-8.0216e-09i
4.05484	0.00064523+0.0033376i	2.1927e-08+4.7284e-08i	-0.99976+0.011365i	3.0518e-08+1.7127e-07i	0.00097045-0.00012409i	2.8955e-08-8.46e-09i
4.0625	0.00064873+0.0033454i	2.1222e-08+4.6904e-08i	-0.99976+0.011391i	2.8486e-08+1.6944e-07i	0.00097508-0.0001254i	2.8747e-08-8.1073e-09i
4.07016	0.00065222+0.003353i	2.0556e-08+4.6615e-08i	-0.99975+0.011418i	2.6506e-08+1.6794e-07i	0.00097967-0.0001267i	2.8594e-08-7.7674e-09i
4.07781	0.00065518+0.0033585i	2.0716e-08+4.9204e-08i	-0.99975+0.011437i	2.4681e-08+1.7645e-07i	0.00098309-0.00012752i	3.0154e-08-7.6384e-09i
4.08547	0.00065814+0.003364i	2.0807e-08+5.1841e-08i	-0.99975+0.011457i	2.2578e-08+1.8505e-07i	0.00098651-0.00012834i	3.1742e-08-7.4636e-09i
4.09312	0.00066002+0.0033701i	2.0934e-08+5.0376e-08i	-0.99976+0.011482i	2.4149e-08+1.805e-07i	0.00099056-0.00012869i	3.098e-08-7.6658e-09i
4.10078	0.00066192+0.0033762i	2.1018e-08+4.8883e-08i	-0.99976+0.011507i	2.5611e-08+1.7583e-07i	0.00099462-0.00012904i	3.0195e-08-7.8473e-09i
4.10844	0.0006636+0.0033829i	2.0922e-08+4.8819e-08i	-0.99976+0.011528i	2.5322e-08+1.755e-07i	0.00099843-0.00012959i	3.0206e-08-7.8048e-09i
4.11609	0.00066528+0.0033896i	2.082e-08+4.8809e-08i	-0.99975+0.011549i	2.497e-08+1.7534e-07i	0.0010022-0.00013017i	3.0248e-08-7.7542e-09i
4.12375	0.00066871+0.0033957i	2.1236e-08+5.0348e-08i	-0.99975+0.01157i	2.4923e-08+1.8067e-07i	0.001006-0.00013165i	3.1242e-08-7.8798e-09i
4.13141	0.00067228+0.0034017i	2.1684e-08+5.2024e-08i	-0.99974+0.011592i	2.4856e-08+1.8648e-07i	0.0010098-0.00013321i	3.2323e-08-8.0138e-09i
4.13906	0.00067491+0.0034079i	2.22e-08+5.2087e-08i	-0.99974+0.011617i	2.6317e-08+1.8719e-07i	0.001014-0.00013376i	3.2483e-08-8.3092e-09i
4.14672	0.00067743+0.0034142i	2.2722e-08+5.195e-08i	-0.99975+0.011643i	2.7965e-08+1.8728e-07i	0.0010182-0.00013419i	3.2529e-08-8.6252e-09i
4.15437	0.00068015+0.0034197i	2.1836e-08+5.1778e-08i	-0.99975+0.011662i	2.5144e-08+1.8596e-07i	0.0010216-0.00013498i	3.2406e-08-8.1259e-09i
4.16203	0.00068291+0.0034251i	2.0731e-08+5.1581e-08i	-0.99974+0.01168i	2.165e-08+1.8435e-07i	0.0010249-0.00013584i	3.2245e-08-7.5e-09i
4.16969	0.00068489+0.0034322i	2.1339e-08+5.231e-08i	-0.99974+0.011704i	2.2881e-08+1.8722e-07i	0.0010292-0.00013627i	3.2801e-08-7.7916e-09i
4.17734	0.00068671+0.0034396i	2.2332e-08+5.3233e-08i	-0.99975+0.011729i	2.5182e-08+1.9106e-07i	0.0010337-0.0001366i	3.3512e-08-8.2921e-09i
4.185	0.00068851+0.003446i	2.2408e-08+5.3121e-08i	-0.99975+0.01175i	2.5423e-08+1.9076e-07i	0.0010376-0.00013689i	3.352e-08-8.3449e-09i
4.19266	0.00069031+0.0034521i	2.2236e-08+5.2732e-08i	-0.99975+0.011772i	2.5104e-08+1.8937e-07i	0.0010414-0.00013716i	3.3339e-08-8.2759e-09i
4.20031	0.00069249+0.0034587i	2.2822e-08+5.2684e-08i	-0.99975+0.011797i	2.6948e-08+1.8978e-07i	0.0010457-0.00013775i	3.3442e-08-8.6338e-09i
4.20797	0.0006948+0.0034654i	2.3658e-08+5.2734e-08i	-0.99975+0.011824i	2.9519e-08+1.9073e-07i	0.0010502-0.00013845i	3.3631e-08-9.1356e-09i
4.21563	0.00069721+0.0034716i	2.3538e-08+5.335e-08i	-0.99975+0.011846i	2.8498e-08+1.9263e-07i	0.0010542-0.0001392i	3.4056e-08-9.0137e-09i
4.22328	0.00069966+0.0034776i	2.3025e-08+5.4179e-08i	-0.99975+0.011867i	2.6022e-08+1.9484e-07i	0.001058-0.00013996i	3.4567e-08-8.6362e-09i
4.23094	0.00070277+0.0034833i	2.2726e-08+5.4491e-08i	-0.99974+0.01189i	2.4691e-08+1.9564e-07i	0.0010619-0.00014114i	3.4797e-08-8.4422e-09i
4.23859	0.00070618+0.0034889i	2.2528e-08+5.4565e-08i	-0.99974+0.011914i	2.39e-08+1.9578e-07i	0.0010658-0.00014252i	3.4898e-08-8.3348e-09i
4.24625	0.00070886+0.0034952i	2.3151e-08+5.4506e-08i	-0.99974+0.011935i	2.5896e-08+1.9613e-07i	0.0010698-0.00014358i	3.4988e-08-8.728e-09i
4.25391	0.00071115+0.003502i	2.4216e-08+5.4363e-08i	-0.99973+0.011955i	2.9406e-08+1.9656e-07i	0.0010737-0.00014448i	3.5065e-08-9.3948e-09i
4.26156	0.00071338+0.0035081i	2.437e-08+5.4274e-08i	-0.99973+0.011974i	2.9865e-08+1.9638e-07i	0.0010773-0.00014498i	3.5088e-08-9.4965e-09i
4.26922	0.00071557+0.0035137i	2.3956e-08+5.4223e-08i	-0.99974+0.011993i	2.8423e-08+1.9585e-07i	0.0010809-0.00014524i	3.5081e-08-9.2443e-09i
4.27687	0.0007179+0.0035199i	2.441e-08+5.4288e-08i	-0.99974+0.012016i	2.969e-08+1.9649e-07i	0.001085-0.00014569i	3.5236e-08-9.5113e-09i
4.28453	0.00072033+0.0035265i	2.5496e-08+5.4422e-08i	-0.99974+0.01204i	3.2943e-08+1.9794e-07i	0.0010893-0.00014628i	3.5502e-08-1.016e-08i
4.29219	0.00072277+0.0035335i	2.6307e-08+5.4973e-08i	-0.99974+0.012067i	3.4993e-08+2.0049e-07i	0.001094-0.00014716i	3.6001e-08-1.0615e-08i
4.29984	0.00072521+0.0035407i	2.6889e-08+5.5884e-08i	-0.99973+0.012096i	3.6031e-08+2.0401e-07i	0.0010989-0.0001483i	3.6702e-08-1.0905e-08i
4.3075	0.00072815+0.003547i	2.6642e-08+5.6412e-08i	-0.99973+0.012119i	3.4664e-08+2.055e-07i	0.0011031-0.00014936i	3.7075e-08-1.0717e-08i
4.31516	0.00073156+0.0035524i	2.5599e-08+5.6553e-08i	-0.99973+0.012136i	3.1011e-08+2.0499e-07i	0.0011065-0.00015035i	3.7118e-08-1.007e-08i
4.32281	0.00073414+0.0035583i	2.544e-08+5.6945e-08i	-0.99973+0.012157i	3.0017e-08+2.0613e-07i	0.0011104-0.00015104i	3.7415e-08-9.9379e-09i
4.33047	0.00073582+0.0035646i	2.6251e-08+5.7611e-08i	-0.99973+0.012183i	3.1938e-08+2.0909e-07i	0.0011148-0.00015139i	3.799e-08-1.0372e-08i
4.33812	0.00073785+0.0035711i	2.6814e-08+5.7817e-08i	-0.99973+0.012208i	3.347e-08+2.1031e-07i	0.0011192-0.00015191i	3.8257e-08-1.0703e-08i
4.34578	0.00074035+0.0035777i	2.7059e-08+5.7467e-08i	-0.99973+0.012232i	3.4472e-08+2.0943e-07i	0.0011236-0.00015266i	3.8146e-08-1.0897e-08i
4.35344	0.00074359+0.0035841i	2.7529e-08+5.7542e-08i	-0.99973+0.012255i	3.5831e-08+2.1011e-07i	0.0011278-0.00015399i	3.8316e-08-1.12e-08i
4.36109	0.0007479+0.0035902i	2.8336e-08+5.8227e-08i	-0.99972+0.012277i	3.7747e-08+2.1305e-07i	0.0011318-0.00015617i	3.8892e-08-1.1669e-08i
4.36875	0.00075155+0.0035966i	2.8521e-08+5.9167e-08i	-0.99971+0.0123i	3.7395e-08+2.1626e-07i	0.0011361-0.00015777i	3.9572e-08-1.1716e-08i
4.37641	0.0007541+0.0036035i	2.7623e-08+6.0556e-08i	-0.99971+0.012326i	3.3099e-08+2.1994e-07i	0.0011408-0.00015839i	4.0435e-08-1.1021e-08i
4.38406	0.00075661+0.0036096i	2.751e-08+6.1093e-08i	-0.99971+0.01235i	3.2118e-08+2.2163e-07i	0.0011451-0.00015909i	4.0845e-08-1.0902e-08i
4.39172	0.00075905+0.0036142i	2.897e-08+5.9946e-08i	-0.99971+0.012372i	3.777e-08+2.1939e-07i	0.0011487-0.00015994i	4.0357e-08-1.1941e-08i
4.39938	0.00076166+0.0036195i	2.9482e-08+5.9324e-08i	-0.99971+0.012394i	3.9887e-08+2.1794e-07i	0.0011525-0.00016081i	4.0099e-08-1.2337e-08i
4.40703	0.00076464+0.0036263i	2.7905e-08+5.9949e-08i	-0.99971+0.012417i	3.4104e-08+2.1849e-07i	0.0011569-0.00016173i	4.041e-08-1.1295e-08i
4.41469	0.00076717+0.0036332i	2.6833e-08+6.0369e-08i	-0.99971+0.012441i	3.0126e-08+2.1885e-07i	0.0011616-0.00016228i	4.065e-08-1.0579e-08i
4.42234	0.00076845+0.0036405i	2.7202e-08+6.0411e-08i	-0.99972+0.01247i	3.1093e-08+2.194e-07i	0.0011667-0.00016184i	4.0818e-08-1.0786e-08i
4.43	0.00077027+0.0036475i	2.7443e-08+6.0623e-08i	-0.99972+0.012496i	3.1538e-08+2.2035e-07i	0.0011715-0.00016199i	4.107e-08-1.091e-08i
4.43766	0.00077386+0.0036534i	2.7281e-08+6.1434e-08i	-0.99971+0.012515i	3.0265e-08+2.2276e-07i	0.0011752-0.00016407i	4.1629e-08-1.0762e-08i
4.44531	0.0007771+0.0036594i	2.7305e-08+6.2167e-08i	-0.99971+0.012535i	2.9636e-08+2.2511e-07i	0.0011791-0.00016581i	4.2162e-08-1.0731e-08i
4.45297	0.00077898+0.0036661i	2.811e-08+6.2578e-08i	-0.99971+0.012559i	3.1727e-08+2.2719e-07i	0.0011836-0.00016616i	4.2594e-08-1.1195e-08i
4.46063	0.00078108+0.0036728i	2.8822e-08+6.2793e-08i	-0.99971+0.012582i	3.369e-08+2.2857e-07i	0.0011881-0.00016658i	4.2893e-08-1.1623e-08i
4.46828	0.00078429+0.0036791i	2.902e-08+6.2056e-08i	-0.99971+0.012605i	3.4832e-08+2.264e-07i	0.0011924-0.00016743i	4.2533e-08-1.1829e-08i
4.47594	0.00078745+0.0036854i	2.9133e-08+6.1669e-08i	-0.99971+0.012627i	3.5386e-08+2.253e-07i	0.0011968-0.00016829i	4.2384e-08-1.1946e-08i
4.48359	0.00079024+0.0036909i	2.87e-08+6.3603e-08i	-0.99971+0.01265i	3.2059e-08+2.3115e-07i	0.0012008-0.00016927i	4.3654e-08-1.1474e-08i
4.49125	0.00079307+0.0036966i	2.832e-08+6.5381e-08i	-0.99971+0.012673i	2.9046e-08+2.3657e-07i	0.001205-0.00017027i	4.4836e-08-1.1051e-08i
4.49891	0.00079614+0.0037032i	2.893e-08+6.5559e-08i	-0.9997+0.012702i	3.0751e-08+2.3782e-07i	0.0012101-0.00017156i	4.5124e-08-1.1443e-08i
4.50656	0.00079919+0.0037098i	2.9542e-08+6.573e-08i	-0.9997+0.01273i	3.2464e-08+2.3904e-07i	0.001215-0.00017282i	4.5406e-08-1.1836e-08i
4.51422	0.00080205+0.0037156i	3.0166e-08+6.593e-08i	-0.9997+0.012744i	3.4091e-08+2.4017e-07i	0.0012184-0.00017349i	4.5661e-08-1.221e-08i
4.52187	0.00080489+0.0037213i	3.0783e-08+6.6147e-08i	-0.9997+0.012758i	3.5676e-08+2.4135e-07i	0.0012218-0.00017416i	4.5928e-08-1.2579e-08i
4.52953	0.00080732+0.0037283i	3.098e-08+6.7208e-08i	-0.9997+0.012784i	3.517e-08+2.4498e-07i	0.0012266-0.00017481i	4.6736e-08-1.2594e-08i
4.53719	0.00080975+0.0037353i	3.1169e-08+6.8267e-08i	-0.9997+0.01281i	3.4633e-08+2.4859e-07i	0.0012316-0.00017546i	4.7544e-08-1.2603e-08i
4.54484	0.00081196+0.0037413i	3.1451e-08+6.8799e-08i	-0.9997+0.012832i	3.4934e-08+2.5058e-07i	0.0012357-0.00017617i	4.8006e-08-1.2734e-08i
4.5525	0.00081418+0.0037473i	3.1733e-08+6.9321e-08i	-0.9997+0.012853i	3.5241e-08+2.5253e-07i	0.0012399-0.0001769i	4.8463e-08-1.2867e-08i
4.56016	0.00081776+0.0037539i	3.2804e-08+6.8623e-08i	-0.9997+0.012878i	3.9224e-08+2.5137e-07i	0.0012446-0.00017838i	4.8231e-08-1.3663e-08i
4.56781	0.0008214+0.0037604i	3.3896e-08+6.7854e-08i	-0.9997+0.012904i	4.3339e-08+2.5e-07i	0.0012494-0.0001799i	4.7954e-08-1.4483e-08i
4.57547	0.00082438+0.0037668i	3.2786e-08+6.773e-08i	-0.99969+0.012928i	3.9812e-08+2.4857e-07i	0.0012539-0.00018113i	4.7844e-08-1.3795e-08i
4.58312	0.00082731+0.0037731i	3.1503e-08+6.7639e-08i	-0.99969+0.012952i	3.5698e-08+2.4708e-07i	0.0012585-0.00018234i	4.7736e-08-1.2987e-08i
4.59078	0.00082963+0.0037793i	3.1562e-08+6.8924e-08i	-0.99969+0.012977i	3.4515e-08+2.5133e-07i	0.0012632-0.00018293i	4.8686e-08-1.2884e-08i
4.59844	0.00083187+0.0037855i	3.1773e-08+7.0381e-08i	-0.99969+0.013003i	3.3642e-08+2.5629e-07i	0.0012679-0.00018345i	4.977e-08-1.2857e-08i
4.60609	0.0008353+0.0037913i	3.1434e-08+6.9862e-08i	-0.99969+0.013023i	3.293e-08+2.5431e-07i	0.0012719-0.00018486i	4.9477e-08-1.2711e-08i
4.61375	0.00083893+0.0037969i	3.1001e-08+6.9002e-08i	-0.99968+0.013043i	3.2257e-08+2.5113e-07i	0.0012759-0.00018642i	4.8945e-08-1.2545e-08i
4.62141	0.00084046+0.0038042i	3.2138e-08+6.9222e-08i	-0.99969+0.013067i	3.5533e-08+2.5293e-07i	0.0012809-0.00018635i	4.9321e-08-1.3254e-08i
4.62906	0.00084153+0.0038119i	3.3644e-08+6.9658e-08i	-0.9997+0.013093i	3.9771e-08+2.5578e-07i	0.0012861-0.0001859i	4.9888e-08-1.4176e-08i
4.63672	0.0008445+0.0038169i	3.4138e-08+6.9803e-08i	-0.99969+0.013112i	4.1159e-08+2.5676e-07i	0.0012898-0.0001874i	5.0119e-08-1.4515e-08i
4.64438	0.00084798+0.0038212i	3.4345e-08+6.9861e-08i	-0.99968+0.01313i	4.174e-08+2.5719e-07i	0.001293-0.00018944i	5.0251e-08-1.4688e-08i
4.65203	0.00085086+0.0038273i	3.5665e-08+7.0772e-08i	-0.99968+0.013152i	4.4916e-08+2.6141e-07i	0.0012974-0.00019031i	5.1102e-08-1.5465e-08i
4.65969	0.00085354+0.0038341i	3.7398e-08+7.1957e-08i	-0.99968+0.013175i	4.9091e-08+2.669e-07i	0.0013021-0.00019077i	5.2193e-08-1.6474e-08i
4.66734	0.00085628+0.0038405i	3.7412e-08+7.2994e-08i	-0.99968+0.013198i	4.7992e-08+2.7028e-07i	0.0013068-0.00019173i	5.2989e-08-1.6377e-08i
4.675	0.00085906+0.0038466i	3.6711e-08+7.3971e-08i	-0.99968+0.013223i	4.4696e-08+2.7277e-07i	0.0013114-0.00019289i	5.3663e-08-1.5817e-08i
4.68266	0.00086239+0.0038534i	3.5435e-08+7.4043e-08i	-0.99968+0.013251i	4.0417e-08+2.7183e-07i	0.0013166-0.00019422i	5.3683e-08-1.4978e-08i
4.69031	0.000866+0.0038604i	3.3913e-08+7.3668e-08i	-0.99967+0.01328i	3.577e-08+2.6923e-07i	0.0013221-0.00019564i	5.3382e-08-1.4024e-08i
4.69797	0.000869+0.003867i	3.4843e-08+7.463e-08i	-0.99968+0.013304i	3.7586e-08+2.7326e-07i	0.0013269-0.00019638i	5.4246e-08-1.4531e-08i
4.70562	0.00087166+0.0038733i	3.7171e-08+7.6299e-08i	-0.99968+0.013325i	4.3136e-08+2.8089e-07i	0.0013313-0.00019673i	5.5743e-08-1.5883e-08i
4.71328	0.00087385+0.003879i	3.7953e-08+7.5356e-08i	-0.99968+0.013342i	4.6465e-08+2.7859e-07i	0.0013351-0.00019746i	5.5281e-08-1.6529e-08i
4.72094	0.00087572+0.0038845i	3.766e-08+7.2753e-08i	-0.99967+0.013357i	4.8098e-08+2.6989e-07i	0.0013385-0.00019842i	5.3555e-08-1.6664e-08i
4.72859	0.00087877+0.0038903i	3.7078e-08+7.282e-08i	-0.99967+0.013379i	4.6131e-08+2.6955e-07i	0.0013429-0.00020003i	5.3623e-08-1.6299e-08i
4.73625	0.00088269+0.0038965i	3.6265e-08+7.4858e-08i	-0.99966+0.013406i	4.1444e-08+2.7536e-07i	0.0013478-0.00020213i	5.5019e-08-1.5549e-08i
4.74391	0.00088539+0.0039027i	3.6177e-08+7.572e-08i	-0.99966+0.01343i	4.0139e-08+2.7808e-07i	0.0013526-0.00020289i	5.5702e-08-1.539e-08i
4.75156	0.00088707+0.0039091i	3.6746e-08+7.5581e-08i	-0.99967+0.013452i	4.1839e-08+2.7821e-07i	0.0013571-0.0002025i	5.5781e-08-1.5761e-08i
4.75922	0.00088935+0.003915i	3.747e-08+7.5511e-08i	-0.99967+0.013473i	4.4021e-08+2.7874e-07i	0.0013615-0.0002028i	5.5922e-08-1.6252e-08i
4.76688	0.00089223+0.0039203i	3.835e-08+7.5502e-08i	-0.99967+0.013493i	4.6684e-08+2.7965e-07i	0.0013656-0.00020379i	5.612e-08-1.6862e-08i
4.77453	0.00089586+0.0039267i	3.9332e-08+7.6085e-08i	-0.99967+0.013519i	4.9134e-08+2.8256e-07i	0.0013705-0.00020551i	5.6752e-08-1.7494e-08i
4.78219	0.00090033+0.0039342i	4.0443e-08+7.7345e-08i	-0.99966+0.01355i	5.1372e-08+2.8778e-07i	0.0013764-0.00020805i	5.7886e-08-1.8159e-08i
4.78984	0.00090366+0.0039415i	4.1039e-08+7.8127e-08i	-0.99965+0.013579i	5.2403e-08+2.9094e-07i	0.001382-0.0002096i	5.8625e-08-1.8505e-08i
4.7975	0.00090551+0.0039486i	4.095e-08+7.8285e-08i	-0.99965+0.013604i	5.1816e-08+2.9139e-07i	0.0013872-0.00020987i	5.8845e-08-1.8423e-08i
4.80516	0.00090793+0.0039551i	4.0469e-08+7.8486e-08i	-0.99966+0.013628i	4.9902e-08+2.9159e-07i	0.0013922-0.0002104i	5.9041e-08-1.8068e-08i
4.81281	0.00091119+0.0039607i	3.9408e-08+7.8743e-08i	-0.99966+0.013651i	4.6029e-08+2.9141e-07i	0.0013966-0.00021135i	5.9197e-08-1.731e-08i
4.82047	0.0009144+0.0039666i	3.8777e-08+7.9675e-08i	-0.99966+0.013674i	4.2876e-08+2.938e-07i	0.0014012-0.00021241i	5.9872e-08-1.6766e-08i
4.82813	0.00091749+0.0039726i	3.8869e-08+8.1809e-08i	-0.99966+0.013698i	4.0864e-08+3.0078e-07i	0.001406-0.00021364i	6.1475e-08-1.6579e-08i
4.83578	0.00092059+0.0039786i	3.9118e-08+8.2241e-08i	-0.99965+0.013721i	4.1043e-08+3.0245e-07i	0.0014107-0.00021472i	6.1921e-08-1.6706e-08i
4.84344	0.0009237+0.0039848i	3.9665e-08+7.9236e-08i	-0.99966+0.013742i	4.5616e-08+2.9342e-07i	0.0014152-0.00021547i	6.0014e-08-1.7461e-08i
4.85109	0.00092677+0.0039911i	4.0413e-08+7.7646e-08i	-0.99966+0.013764i	4.9468e-08+2.8911e-07i	0.0014198-0.00021655i	5.911e-08-1.8194e-08i
4.85875	0.00092978+0.0039977i	4.1846e-08+7.9336e-08i	-0.99965+0.013787i	5.2324e-08+2.9594e-07i	0.0014246-0.00021843i	6.0569e-08-1.9023e-08i
4.86641	0.00093273+0.0040044i	4.2315e-08+8.093e-08i	-0.99964+0.01381i	5.2142e-08+3.015e-07i	0.0014295-0.00021997i	6.1849e-08-1.9182e-08i
4.87406	0.00093551+0.0040109i	3.9991e-08+8.2199e-08i	-0.99964+0.013835i	4.3201e-08+3.0322e-07i	0.0014346-0.00022055i	6.2565e-08-1.7392e-08i
4.88172	0.00093838+0.0040174i	3.8717e-08+8.2846e-08i	-0.99965+0.013859i	3.8273e-08+3.0402e-07i	0.0014396-0.00022131i	6.2975e-08-1.6417e-08i
4.88937	0.00094155+0.0040232i	4.1109e-08+8.1605e-08i	-0.99964+0.01388i	4.7053e-08+3.0253e-07i	0.001444-0.00022269i	6.2519e-08-1.8273e-08i
4.89703	0.00094445+0.0040292i	4.2959e-08+8.0448e-08i	-0.99964+0.013901i	5.4002e-08+3.0076e-07i	0.0014485-0.0002238i	6.2052e-08-1.9736e-08i
4.90469	0.00094628+0.0040354i	4.2707e-08+7.9913e-08i	-0.99965+0.013923i	5.3544e-08+2.988e-07i	0.0014532-0.00022378i	6.1754e-08-1.9613e-08i
4.91234	0.00094835+0.0040416i	4.2618e-08+7.9712e-08i	-0.99965+0.013945i	5.3269e-08+2.9809e-07i	0.0014579-0.00022398i	6.1713e-08-1.9567e-08i
4.92	0.00095176+0.0040479i	4.3385e-08+8.127e-08i	-0.99965+0.01397i	5.3942e-08+3.0392e-07i	0.0014629-0.00022535i	6.3035e-08-1.9925e-08i
4.92766	0.00095527+0.0040541i	4.3914e-08+8.2647e-08i	-0.99965+0.013995i	5.4045e-08+3.0894e-07i	0.001468-0.00022682i	6.4203e-08-2.0143e-08i
4.93531	0.00095945+0.0040594i	4.2749e-08+8.2662e-08i	-0.99964+0.014023i	5.0206e-08+3.0796e-07i	0.001473-0.00022903i	6.4195e-08-1.9366e-08i
4.94297	0.0009635+0.0040649i	4.1772e-08+8.277e-08i	-0.99963+0.01405i	4.6857e-08+3.0746e-07i	0.001478-0.00023111i	6.4277e-08-1.8701e-08i
4.95063	0.00096611+0.0040719i	4.2642e-08+8.3976e-08i	-0.99963+0.014074i	4.8203e-08+3.122e-07i	0.0014832-0.00023183i	6.5371e-08-1.9162e-08i
4.95828	0.00096869+0.0040789i	4.3484e-08+8.5081e-08i	-0.99963+0.014097i	4.9562e-08+3.1659e-07i	0.0014884-0.00023254i	6.6393e-08-1.9616e-08i
4.96594	0.00097063+0.0040856i	4.3698e-08+8.4424e-08i	-0.99964+0.01412i	5.0784e-08+3.147e-07i	0.0014934-0.00023289i	6.607e-08-1.9852e-08i
4.97359	0.0009726+0.0040924i	4.3936e-08+8.3799e-08i	-0.99964+0.014142i	5.2049e-08+3.1294e-07i	0.0014984-0.00023326i	6.5773e-08-2.0103e-08i
4.98125	0.0009762+0.0040984i	4.5663e-08+8.4775e-08i	-0.99964+0.014168i	5.628e-08+3.1798e-07i	0.0015035-0.00023441i	6.684e-08-2.1216e-08i
4.98891	0.0009798+0.0041044i	4.7418e-08+8.5726e-08i	-0.99964+0.014193i	6.0623e-08+3.2297e-07i	0.0015087-0.00023557i	6.7898e-08-2.2356e-08i
4.99656	0.00098287+0.0041109i	4.7476e-08+8.6097e-08i	-0.99964+0.014214i	6.0246e-08+3.2416e-07i	0.0015134-0.0002367i	6.8281e-08-2.2361e-08i
5.00422	0.00098594+0.0041174i	4.7507e-08+8.6459e-08i	-0.99964+0.014234i	5.9795e-08+3.2529e-07i	0.0015181-0.00023783i	6.8654e-08-2.2348e-08i
5.01187	0.0009888+0.0041228i	4.6425e-08+8.7205e-08i	-0.99963+0.014254i	5.5436e-08+3.2655e-07i	0.0015224-0.00023904i	6.9152e-08-2.1489e-08i
5.01953	0.00099166+0.0041282i	4.5274e-08+8.7955e-08i	-0.99963+0.014275i	5.085e-08+3.2775e-07i	0.0015267-0.00024026i	6.9644e-08-2.0577e-08i
5.02719	0.0009952+0.0041346i	4.513e-08+8.8605e-08i	-0.99963+0.014296i	4.9565e-08+3.2964e-07i	0.0015315-0.00024189i	7.0208e-08-2.041e-08i
5.03484	0.00099881+0.0041411i	4.5074e-08+8.9248e-08i	-0.99962+0.014317i	4.8569e-08+3.3158e-07i	0.0015364-0.00024357i	7.078e-08-2.0309e-08i
5.0425	0.0010013+0.0041474i	4.6629e-08+8.8399e-08i	-0.99962+0.014347i	5.4236e-08+3.307e-07i	0.0015421-0.00024422i	7.0539e-08-2.1557e-08i
5.05016	0.0010036+0.0041538i	4.8374e-08+8.7311e-08i	-0.99963+0.014377i	6.0766e-08+3.293e-07i	0.0015478-0.00024473i	7.0156e-08-2.2979e-08i
5.05781	0.0010075+0.0041592i	4.8859e-08+8.8143e-08i	-0.99962+0.014395i	6.1278e-08+3.3243e-07i	0.001552-0.00024671i	7.0925e-08-2.3253e-08i
5.06547	0.0010118+0.0041645i	4.9111e-08+8.9326e-08i	-0.99961+0.01441i	6.0678e-08+3.3638e-07i	0.0015558-0.00024896i	7.1907e-08-2.3315e-08i
5.07313	0.001015+0.0041711i	4.8275e-08+8.9897e-08i	-0.99961+0.014437i	5.7286e-08+3.3737e-07i	0.0015613-0.00025042i	7.2349e-08-2.2656e-08i
5.08078	0.001018+0.004178i	4.7186e-08+9.0315e-08i	-0.99961+0.014465i	5.3254e-08+3.3764e-07i	0.0015671-0.0002517i	7.2657e-08-2.1827e-08i
5.08844	0.001021+0.0041846i	4.8023e-08+9.1605e-08i	-0.99961+0.014487i	5.427e-08+3.4262e-07i	0.0015722-0.00025243i	7.3847e-08-2.2251e-08i
5.09609	0.0010241+0.0041912i	4.9432e-08+9.3149e-08i	-0.99962+0.014507i	5.6787e-08+3.4898e-07i	0.0015771-0.000253i	7.5301e-08-2.305e-08i
5.10375	0.0010275+0.0041976i	5.0894e-08+9.4889e-08i	-0.99961+0.014537i	5.9359e-08+3.5627e-07i	0.001583-0.00025434i	7.696e-08-2.3899e-08i
5.11141	0.0010311+0.0042039i	5.2391e-08+9.6702e-08i	-0.99961+0.014571i	6.1997e-08+3.6393e-07i	0.0015892-0.00025596i	7.8702e-08-2.4781e-08i
5.11906	0.001034+0.0042105i	5.2558e-08+9.5947e-08i	-0.99961+0.014597i	6.315e-08+3.6179e-07i	0.0015947-0.00025696i	7.8325e-08-2.5025e-08i
5.12672	0.0010368+0.0042172i	5.2164e-08+9.4148e-08i	-0.99961+0.01462i	6.3635e-08+3.5564e-07i	0.0015999-0.00025771i	7.7078e-08-2.4995e-08i
5.13438	0.0010396+0.0042237i	5.2644e-08+9.4194e-08i	-0.99961+0.014646i	6.5009e-08+3.5639e-07i	0.0016054-0.00025903i	7.733e-08-2.5375e-08i
5.14203	0.0010425+0.00423i	5.3559e-08+9.5129e-08i	-0.9996+0.014673i	6.685e-08+3.6047e-07i	0.001611-0.00026062i	7.8311e-08-2.5965e-08i
5.14969	0.0010458+0.0042361i	5.3863e-08+9.5191e-08i	-0.9996+0.014693i	6.7573e-08+3.6096e-07i	0.0016156-0.00026203i	7.8518e-08-2.6204e-08i
5.15734	0.0010494+0.0042419i	5.3815e-08+9.4758e-08i	-0.9996+0.014708i	6.765e-08+3.594e-07i	0.0016197-0.00026333i	7.8284e-08-2.624e-08i
5.165	0.0010525+0.0042477i	5.345e-08+9.4843e-08i	-0.9996+0.014728i	6.621e-08+3.5927e-07i	0.0016243-0.00026454i	7.8416e-08-2.5973e-08i
5.17266	0.0010553+0.0042534i	5.2869e-08+9.5257e-08i	-0.9996+0.014752i	6.3763e-08+3.6004e-07i	0.0016292-0.00026568i	7.8778e-08-2.5501e-08i
5.18031	0.0010587+0.0042598i	5.3019e-08+9.5075e-08i	-0.9996+0.014779i	6.4271e-08+3.5974e-07i	0.0016349-0.00026712i	7.8825e-08-2.5668e-08i
5.18797	0.0010624+0.0042669i	5.3721e-08+9.4446e-08i	-0.99959+0.014809i	6.701e-08+3.5865e-07i	0.0016412-0.00026878i	7.8634e-08-2.6321e-08i
5.19562	0.0010658+0.0042732i	5.4756e-08+9.5386e-08i	-0.99959+0.014832i	6.9067e-08+3.6278e-07i	0.0016463-0.00027009i	7.9628e-08-2.6977e-08i
5.20328	0.0010688+0.004279i	5.6096e-08+9.7712e-08i	-0.99959+0.014848i	7.0543e-08+3.7154e-07i	0.0016505-0.00027109i	8.1675e-08-2.7644e-08i
5.21094	0.0010716+0.0042851i	5.602e-08+9.9623e-08i	-0.99959+0.01487i	6.7944e-08+3.7756e-07i	0.0016556-0.00027181i	8.3245e-08-2.7302e-08i
5.21859	0.0010743+0.0042917i	5.4492e-08+1.0109e-07i	-0.9996+0.014899i	6.1193e-08+3.8069e-07i	0.0016616-0.00027222i	8.4306e-08-2.5924e-08i
5.22625	0.0010777+0.0042981i	5.4944e-08+1.015e-07i	-0.9996+0.014928i	6.1975e-08+3.8264e-07i	0.0016676-0.0002736i	8.4864e-08-2.6228e-08i
5.23391	0.0010819+0.0043045i	5.7698e-08+1.0066e-07i	-0.99959+0.014957i	7.1546e-08+3.8319e-07i	0.0016735-0.00027609i	8.482e-08-2.8502e-08i
5.24156	0.0010858+0.004311i	5.8518e-08+1.0076e-07i	-0.99958+0.014984i	7.3954e-08+3.8449e-07i	0.0016791-0.00027839i	8.5178e-08-2.9171e-08i
5.24922	0.0010894+0.0043176i	5.6766e-08+1.0215e-07i	-0.99957+0.015007i	6.6774e-08+3.8693e-07i	0.0016844-0.00028042i	8.6109e-08-2.7685e-08i
5.25688	0.0010926+0.004324i	5.5403e-08+1.0206e-07i	-0.99957+0.015028i	6.238e-08+3.8508e-07i	0.0016894-0.00028182i	8.5964e-08-2.6685e-08i
5.26453	0.0010955+0.0043299i	5.467e-08+9.9753e-08i	-0.99958+0.015045i	6.229e-08+3.769e-07i	0.001694-0.00028222i	8.4224e-08-2.6453e-08i
5.27219	0.0010983+0.0043359i	5.4099e-08+9.9419e-08i	-0.99958+0.015066i	6.0566e-08+3.7521e-07i	0.0016989-0.00028276i	8.402e-08-2.6055e-08i
5.27984	0.0011011+0.0043422i	5.3774e-08+1.0255e-07i	-0.99958+0.015093i	5.5812e-08+3.8489e-07i	0.0017046-0.00028353i	8.6528e-08-2.5329e-08i
5.2875	0.0011042+0.0043482i	5.4531e-08+1.0467e-07i	-0.99958+0.015119i	5.5616e-08+3.9259e-07i	0.0017101-0.00028465i	8.8436e-08-2.5592e-08i
5.29516	0.0011079+0.0043538i	5.7666e-08+1.0461e-07i	-0.99958+0.015142i	6.5438e-08+3.96e-07i	0.0017152-0.00028651i	8.9026e-08-2.8037e-08i
5.30281	0.0011116+0.0043597i	5.9645e-08+1.0439e-07i	-0.99957+0.015166i	7.1817e-08+3.9757e-07i	0.0017203-0.00028844i	8.9309e-08-2.9633e-08i
5.31047	0.001115+0.0043662i	5.877e-08+1.0395e-07i	-0.99957+0.015188i	6.9476e-08+3.9516e-07i	0.0017256-0.00029051i	8.8977e-08-2.9084e-08i
5.31813	0.0011183+0.0043725i	5.836e-08+1.0381e-07i	-0.99956+0.01521i	6.824e-08+3.9422e-07i	0.0017307-0.00029228i	8.8939e-08-2.8833e-08i
5.32578	0.0011211+0.0043781i	5.9285e-08+1.0453e-07i	-0.99956+0.01523i	7.0151e-08+3.9754e-07i	0.0017353-0.00029319i	8.9769e-08-2.944e-08i
5.33344	0.0011239+0.0043842i	6.0262e-08+1.047e-07i	-0.99956+0.015251i	7.2813e-08+3.992e-07i	0.0017405-0.00029403i	9.0201e-08-3.017e-08i
5.34109	0.0011271+0.0043922i	6.1375e-08+1.0295e-07i	-0.99957+0.015281i	7.7967e-08+3.95e-07i	0.0017473-0.00029466i	8.9231e-08-3.1294e-08i
5.34875	0.0011304+0.0043995i	6.2361e-08+1.0201e-07i	-0.99957+0.015308i	8.185e-08+3.932e-07i	0.0017536-0.00029543i	8.8846e-08-3.2206e-08i
5.35641	0.0011335+0.0044045i	6.293e-08+1.0457e-07i	-0.99957+0.015329i	8.0572e-08+4.0202e-07i	0.0017582-0.00029682i	9.1053e-08-3.2271e-08i
5.36406	0.0011368+0.0044096i	6.3148e-08+1.0666e-07i	-0.99957+0.015351i	7.8692e-08+4.0899e-07i	0.0017629-0.00029831i	9.286e-08-3.2139e-08i
5.37172	0.001141+0.0044157i	6.1539e-08+1.0604e-07i	-0.99956+0.015378i	7.4099e-08+4.0535e-07i	0.0017687-0.00030029i	9.2303e-08-3.1031e-08i
5.37938	0.0011451+0.0044217i	6.0258e-08+1.0571e-07i	-0.99956+0.015405i	7.021e-08+4.0298e-07i	0.0017745-0.0003023i	9.202e-08-3.0128e-08i
5.38703	0.0011492+0.0044273i	6.129e-08+1.0771e-07i	-0.99955+0.015426i	7.1026e-08+4.1049e-07i	0.0017793-0.00030454i	9.3882e-08-3.0662e-08i
5.39469	0.0011532+0.0044329i	6.2257e-08+1.097e-07i	-0.99955+0.015447i	7.1621e-08+4.1794e-07i	0.0017842-0.00030662i	9.5743e-08-3.1142e-08i
5.40234	0.0011555+0.0044388i	6.2469e-08+1.116e-07i	-0.99955+0.015472i	6.9863e-08+4.2433e-07i	0.0017898-0.00030697i	9.7442e-08-3.0993e-08i
5.41	0.0011578+0.0044447i	6.2724e-08+1.1332e-07i	-0.99956+0.015498i	6.8429e-08+4.3021e-07i	0.0017953-0.00030736i	9.902e-08-3.0905e-08i
5.41766	0.0011613+0.004453i	6.4224e-08+1.1167e-07i	-0.99956+0.015526i	7.48e-08+4.2667e-07i	0.0018022-0.00030849i	9.8167e-08-3.2358e-08i
5.42531	0.0011648+0.0044613i	6.5644e-08+1.1003e-07i	-0.99956+0.015554i	8.0899e-08+4.231e-07i	0.0018091-0.00030963i	9.731e-08-3.3751e-08i
5.43297	0.001168+0.004467i	6.3896e-08+1.1055e-07i	-0.99955+0.015571i	7.4576e-08+4.2265e-07i	0.0018136-0.000311i	9.7558e-08-3.2309e-08i
5.44062	0.0011712+0.0044728i	6.2145e-08+1.1104e-07i	-0.99955+0.015588i	6.8279e-08+4.2208e-07i	0.0018181-0.00031238i	9.7779e-08-3.0864e-08i
5.44828	0.0011745+0.0044779i	6.4717e-08+1.1118e-07i	-0.99955+0.015609i	7.6021e-08+4.2558e-07i	0.0018229-0.00031382i	9.8466e-08-3.2895e-08i
5.45594	0.0011778+0.0044831i	6.7403e-08+1.1126e-07i	-0.99955+0.01563i	8.4198e-08+4.2903e-07i	0.0018277-0.00031527i	9.9125e-08-3.5034e-08i
5.46359	0.001181+0.0044899i	6.8037e-08+1.1115e-07i	-0.99954+0.015658i	8.6291e-08+4.2948e-07i	0.0018338-0.00031729i	9.9324e-08-3.5621e-08i
5.47125	0.0011842+0.0044969i	6.8549e-08+1.1103e-07i	-0.99953+0.015686i	8.8028e-08+4.2974e-07i	0.0018401-0.00031935i	9.9494e-08-3.6118e-08i
5.47891	0.0011871+0.0045033i	6.8038e-08+1.1224e-07i	-0.99954+0.015712i	8.4658e-08+4.3312e-07i	0.001846-0.0003198i	1.0057e-07-3.5498e-08i
5.48656	0.0011899+0.0045096i	6.7408e-08+1.1359e-07i	-0.99955+0.015738i	8.0722e-08+4.3677e-07i	0.001852-0.00032008i	1.0174e-07-3.4749e-08i
5.49422	0.0011942+0.0045158i	6.8158e-08+1.1437e-07i	-0.99954+0.015762i	8.1907e-08+4.4016e-07i	0.0018576-0.00032205i	1.0267e-07-3.5251e-08i
5.50188	0.0011987+0.004522i	6.9112e-08+1.1507e-07i	-0.99954+0.015785i	8.3844e-08+4.435e-07i	0.0018631-0.00032427i	1.0356e-07-3.594e-08i
5.50953	0.0012025+0.0045288i	6.959e-08+1.162e-07i	-0.99953+0.015809i	8.3822e-08+4.4763e-07i	0.001869-0.00032605i	1.0472e-07-3.617e-08i
5.51719	0.0012061+0.0045356i	6.9974e-08+1.1741e-07i	-0.99953+0.015833i	8.3407e-08+4.519e-07i	0.0018749-0.00032776i	1.0594e-07-3.6308e-08i
5.52484	0.0012091+0.0045415i	6.9851e-08+1.1737e-07i	-0.99953+0.01586i	8.2882e-08+4.518e-07i	0.0018807-0.00032906i	1.0608e-07-3.6247e-08i
5.5325	0.0012119+0.0045472i	6.9608e-08+1.1703e-07i	-0.99953+0.015887i	8.2335e-08+4.5065e-07i	0.0018865-0.00033027i	1.0597e-07-3.6138e-08i
5.54016	0.0012161+0.0045533i	6.9536e-08+1.1645e-07i	-0.99953+0.01591i	8.2523e-08+4.4877e-07i	0.001892-0.00033223i	1.0566e-07-3.6214e-08i
5.54781	0.0012207+0.0045595i	6.9512e-08+1.1581e-07i	-0.99952+0.015931i	8.2922e-08+4.4666e-07i	0.0018974-0.00033441i	1.053e-07-3.6342e-08i
5.55547	0.0012244+0.0045649i	6.9945e-08+1.1761e-07i	-0.99952+0.015952i	8.1944e-08+4.5291e-07i	0.0019023-0.00033628i	1.0699e-07-3.6421e-08i
5.56313	0.0012279+0.0045699i	7.0519e-08+1.2032e-07i	-0.99952+0.015972i	8.0376e-08+4.6218e-07i	0.0019071-0.00033803i	1.0943e-07-3.646e-08i
5.57078	0.0012313+0.0045763i	7.0487e-08+1.2078e-07i	-0.99951+0.016002i	7.9602e-08+4.6378e-07i	0.0019135-0.00033996i	1.1002e-07-3.6411e-08i
5.57844	0.0012348+0.0045833i	7.0206e-08+1.2028e-07i	-0.99951+0.016035i	7.9198e-08+4.6213e-07i	0.0019206-0.00034196i	1.0981e-07-3.633e-08i
5.58609	0.0012378+0.0045897i	7.0873e-08+1.2035e-07i	-0.99951+0.016057i	8.084e-08+4.6311e-07i	0.0019262-0.00034246i	1.1016e-07-3.6837e-08i
5.59375	0.0012406+0.0045959i	7.2019e-08+1.2068e-07i	-0.99952+0.016073i	8.3519e-08+4.654e-07i	0.0019312-0.00034221i	1.1079e-07-3.7642e-08i
5.60141	0.0012441+0.0046023i	7.3555e-08+1.2152e-07i	-0.99952+0.016097i	8.7067e-08+4.6992e-07i	0.001937-0.00034346i	1.1193e-07-3.876e-08i
5.60906	0.0012478+0.0046087i	7.5334e-08+1.2266e-07i	-0.99952+0.016125i	9.1175e-08+4.7575e-07i	0.0019433-0.0003456i	1.1338e-07-4.0077e-08i
5.61672	0.0012511+0.0046149i	7.5627e-08+1.2287e-07i	-0.99951+0.016151i	9.1683e-08+4.7687e-07i	0.0019492-0.00034727i	1.1381e-07-4.0325e-08i
5.62437	0.001254+0.0046211i	7.4909e-08+1.2245e-07i	-0.99951+0.016175i	8.9739e-08+4.7479e-07i	0.0019549-0.00034861i	1.1353e-07-3.9841e-08i
5.63203	0.0012574+0.0046274i	7.4745e-08+1.2222e-07i	-0.99951+0.016199i	8.9301e-08+4.739e-07i	0.0019607-0.00035017i	1.135e-07-3.9782e-08i
5.63969	0.0012611+0.0046339i	7.5003e-08+1.2211e-07i	-0.99951+0.016223i	9.0015e-08+4.7387e-07i	0.0019666-0.0003519i	1.1364e-07-4.0049e-08i
5.64734	0.0012649+0.0046401i	7.5553e-08+1.2293e-07i	-0.9995+0.016245i	9.0489e-08+4.7713e-07i	0.0019722-0.00035364i	1.146e-07-4.0384e-08i
5.655	0.0012689+0.0046461i	7.637e-08+1.2462e-07i	-0.9995+0.016266i	9.0743e-08+4.8337e-07i	0.0019775-0.0003554i	1.163e-07-4.0784e-08i
5.66266	0.0012726+0.004652i	7.6721e-08+1.2522e-07i	-0.9995+0.016289i	9.0803e-08+4.8576e-07i	0.0019831-0.00035682i	1.1705e-07-4.0983e-08i
5.67031	0.0012759+0.0046577i	7.6593e-08+1.247e-07i	-0.9995+0.016315i	9.0678e-08+4.8418e-07i	0.001989-0.00035791i	1.1682e-07-4.0977e-08i
5.67797	0.0012795+0.0046637i	7.661e-08+1.2477e-07i	-0.9995+0.01634i	9.0453e-08+4.8454e-07i	0.001995-0.00035971i	1.1709e-07-4.1024e-08i
5.68562	0.0012833+0.00467i	7.6797e-08+1.2552e-07i	-0.99949+0.016366i	9.0105e-08+4.8719e-07i	0.002001-0.00036238i	1.1794e-07-4.1134e-08i
5.69328	0.0012871+0.0046767i	7.7027e-08+1.2609e-07i	-0.99949+0.016393i	8.9949e-08+4.8935e-07i	0.0020074-0.00036439i	1.1867e-07-4.1273e-08i
5.70094	0.0012908+0.0046837i	7.7315e-08+1.2642e-07i	-0.99949+0.016422i	9.0059e-08+4.9085e-07i	0.0020142-0.0003655i	1.1924e-07-4.1454e-08i
5.70859	0.0012942+0.0046902i	7.7715e-08+1.266e-07i	-0.99949+0.016448i	9.0729e-08+4.9204e-07i	0.0020206-0.00036646i	1.1969e-07-4.1751e-08i
5.71625	0.0012969+0.004696i	7.8284e-08+1.2657e-07i	-0.9995+0.016471i	9.2273e-08+4.9269e-07i	0.0020261-0.00036717i	1.1996e-07-4.223e-08i
5.72391	0.0013003+0.0047018i	7.8769e-08+1.2654e-07i	-0.99949+0.016494i	9.3603e-08+4.9326e-07i	0.0020317-0.00036876i	1.2021e-07-4.2673e-08i
5.73156	0.0013051+0.0047075i	7.9114e-08+1.2653e-07i	-0.99948+0.016518i	9.4552e-08+4.9374e-07i	0.0020374-0.00037193i	1.2046e-07-4.3057e-08i
5.73922	0.0013094+0.0047133i	7.9537e-08+1.269e-07i	-0.99948+0.016542i	9.5216e-08+4.9553e-07i	0.0020432-0.00037438i	1.2105e-07-4.3407e-08i
5.74688	0.0013126+0.0047194i	8.0153e-08+1.2814e-07i	-0.99948+0.016566i	9.5294e-08+5.0025e-07i	0.0020491-0.00037529i	1.2241e-07-4.3694e-08i
5.75453	0.0013158+0.0047259i	8.0566e-08+1.2938e-07i	-0.99948+0.01659i	9.4735e-08+5.047e-07i	0.0020552-0.00037625i	1.2374e-07-4.3811e-08i
5.76219	0.0013192+0.0047336i	8.0484e-08+1.3065e-07i	-0.99948+0.016616i	9.2604e-08+5.0854e-07i	0.002062-0.00037731i	1.2502e-07-4.3509e-08i
5.76984	0.0013228+0.0047404i	8.0844e-08+1.317e-07i	-0.99948+0.016639i	9.2146e-08+5.1224e-07i	0.0020682-0.00037872i	1.2617e-07-4.3632e-08i
5.7775	0.001327+0.004745i	8.2557e-08+1.3208e-07i	-0.99948+0.016656i	9.6814e-08+5.1553e-07i	0.0020725-0.00038116i	1.2696e-07-4.5063e-08i
5.78516	0.0013311+0.0047501i	8.3469e-08+1.3263e-07i	-0.99948+0.016675i	9.8734e-08+5.184e-07i	0.0020774-0.00038326i	1.2776e-07-4.5775e-08i
5.79281	0.0013344+0.0047573i	8.1431e-08+1.338e-07i	-0.99948+0.016705i	9.0501e-08+5.1975e-07i	0.0020847-0.00038412i	1.2865e-07-4.3824e-08i
5.80047	0.0013378+0.0047642i	8.0069e-08+1.3447e-07i	-0.99948+0.016734i	8.5037e-08+5.2031e-07i	0.0020916-0.00038505i	1.2922e-07-4.2539e-08i
5.80812	0.0013408+0.0047701i	8.1802e-08+1.3296e-07i	-0.99948+0.016757i	9.2086e-08+5.1778e-07i	0.0020974-0.00038624i	1.2847e-07-4.4311e-08i
5.81578	0.001344+0.0047759i	8.3463e-08+1.3201e-07i	-0.99948+0.01678i	9.8246e-08+5.1693e-07i	0.0021031-0.00038778i	1.2818e-07-4.5937e-08i
5.82344	0.0013487+0.0047815i	8.4852e-08+1.3446e-07i	-0.99947+0.016804i	9.9534e-08+5.2637e-07i	0.0021087-0.00039133i	1.3071e-07-4.6777e-08i
5.83109	0.0013532+0.0047872i	8.5983e-08+1.3652e-07i	-0.99946+0.016827i	1.0044e-07+5.343e-07i	0.0021143-0.00039456i	1.3288e-07-4.7457e-08i
5.83875	0.0013564+0.0047932i	8.5058e-08+1.3546e-07i	-0.99946+0.016851i	9.8425e-08+5.2994e-07i	0.0021203-0.00039526i	1.3203e-07-4.685e-08i
5.84641	0.0013597+0.0047993i	8.4361e-08+1.3445e-07i	-0.99947+0.016876i	9.7084e-08+5.2601e-07i	0.0021264-0.00039607i	1.3126e-07-4.6434e-08i
5.85406	0.0013642+0.004806i	8.637e-08+1.3401e-07i	-0.99946+0.016902i	1.036e-07+5.2723e-07i	0.0021331-0.00039827i	1.3151e-07-4.8284e-08i
5.86172	0.0013686+0.0048128i	8.8303e-08+1.3363e-07i	-0.99946+0.016928i	1.0982e-07+5.2852e-07i	0.0021397-0.00040049i	1.3179e-07-5.0066e-08i
5.86937	0.0013717+0.0048185i	8.8514e-08+1.3506e-07i	-0.99945+0.01695i	1.0866e-07+5.3326e-07i	0.0021452-0.0004027i	1.3324e-07-5.0052e-08i
5.87703	0.0013749+0.0048242i	8.8715e-08+1.3648e-07i	-0.99944+0.016972i	1.0748e-07+5.3798e-07i	0.0021506-0.00040493i	1.3468e-07-5.003e-08i
5.88469	0.0013794+0.0048316i	8.87e-08+1.3647e-07i	-0.99944+0.017004i	1.0709e-07+5.3811e-07i	0.0021583-0.00040704i	1.3496e-07-5.0064e-08i
5.89234	0.001384+0.0048389i	8.8683e-08+1.3646e-07i	-0.99944+0.017035i	1.0669e-07+5.3824e-07i	0.0021659-0.00040916i	1.3524e-07-5.0097e-08i
5.9	0.0013873+0.0048441i	9.0893e-08+1.3722e-07i	-0.99944+0.017059i	1.1243e-07+5.4353e-07i	0.0021715-0.00041073i	1.3654e-07-5.19e-08i
5.90766	0.0013905+0.0048493i	9.3185e-08+1.3797e-07i	-0.99944+0.017082i	1.1843e-07+5.489e-07i	0.002177-0.00041229i	1.3785e-07-5.3781e-08i
5.91531	0.0013936+0.0048552i	9.3619e-08+1.39e-07i	-0.99944+0.017101i	1.1801e-07+5.5266e-07i	0.0021825-0.00041276i	1.3903e-07-5.3922e-08i
5.92297	0.0013967+0.0048611i	9.3928e-08+1.4005e-07i	-0.99945+0.01712i	1.1715e-07+5.5632e-07i	0.002188-0.00041316i	1.4021e-07-5.3944e-08i
5.93063	0.0014011+0.0048679i	9.3215e-08+1.3936e-07i	-0.99945+0.017147i	1.1554e-07+5.5332e-07i	0.0021947-0.00041561i	1.3971e-07-5.3531e-08i
5.93828	0.0014057+0.0048748i	9.2399e-08+1.3848e-07i	-0.99944+0.017174i	1.1387e-07+5.4962e-07i	0.0022016-0.00041829i	1.3903e-07-5.3073e-08i
5.94594	0.0014085+0.0048809i	9.1861e-08+1.4028e-07i	-0.99944+0.017197i	1.0966e-07+5.546e-07i	0.0022076-0.0004194i	1.4071e-07-5.2264e-08i
5.95359	0.0014111+0.0048869i	9.1336e-08+1.4249e-07i	-0.99944+0.017219i	1.0496e-07+5.6086e-07i	0.0022134-0.00042029i	1.4274e-07-5.1372e-08i
5.96125	0.0014153+0.0048931i	9.2194e-08+1.4252e-07i	-0.99944+0.017242i	1.0727e-07+5.6209e-07i	0.0022194-0.00042228i	1.4317e-07-5.2153e-08i
5.96891	0.0014197+0.0048992i	9.3326e-08+1.4211e-07i	-0.99943+0.017265i	1.1099e-07+5.6228e-07i	0.0022256-0.00042449i	1.4326e-07-5.327e-08i
5.97656	0.0014245+0.004905i	9.3924e-08+1.4165e-07i	-0.99943+0.017289i	1.1316e-07+5.6168e-07i	0.0022316-0.00042728i	1.432e-07-5.3961e-08i
5.98422	0.0014293+0.0049108i	9.4382e-08+1.4117e-07i	-0.99942+0.017312i	1.1495e-07+5.6084e-07i	0.0022375-0.00043022i	1.4309e-07-5.4542e-08i
5.99188	0.0014336+0.0049169i	9.4936e-08+1.42e-07i	-0.99942+0.017339i	1.1535e-07+5.6428e-07i	0.002244-0.00043258i	1.4418e-07-5.4926e-08i
5.99953	0.0014377+0.004923i	9.5519e-08+1.4323e-07i	-0.99942+0.017366i	1.1531e-07+5.6905e-07i	0.0022507-0.00043476i	1.4565e-07-5.5248e-08i
6.00719	0.0014414+0.0049292i	9.7426e-08+1.4502e-07i	-0.99942+0.017391i	1.1866e-07+5.7717e-07i	0.0022571-0.0004364i	1.4786e-07-5.6603e-08i
6.01484	0.0014449+0.0049353i	9.9852e-08+1.47e-07i	-0.99942+0.017416i	1.2336e-07+5.8656e-07i	0.0022635-0.00043784i	1.5035e-07-5.8367e-08i
6.0225	0.0014488+0.0049422i	9.9591e-08+1.4602e-07i	-0.99942+0.017444i	1.234e-07+5.8329e-07i	0.0022706-0.00043931i	1.4971e-07-5.8357e-08i
6.03016	0.0014528+0.0049495i	9.8155e-08+1.4376e-07i	-0.99942+0.017473i	1.2139e-07+5.7455e-07i	0.0022781-0.0004408i	1.4772e-07-5.7566e-08i
6.03781	0.0014568+0.004956i	9.7807e-08+1.4509e-07i	-0.99942+0.0175i	1.1829e-07+5.7838e-07i	0.0022851-0.00044282i	1.491e-07-5.7033e-08i
6.04547	0.0014609+0.0049621i	9.7978e-08+1.4828e-07i	-0.99941+0.017527i	1.1448e-07+5.8868e-07i	0.0022917-0.00044511i	1.5222e-07-5.6595e-08i
6.05312	0.001465+0.0049683i	9.9415e-08+1.4801e-07i	-0.99941+0.017552i	1.1907e-07+5.8979e-07i	0.0022982-0.00044748i	1.5253e-07-5.7998e-08i
6.06078	0.0014691+0.0049745i	1.0158e-07+1.4564e-07i	-0.9994+0.017577i	1.2863e-07+5.8527e-07i	0.0023045-0.0004499i	1.511e-07-6.049e-08i
6.06844	0.0014727+0.0049802i	1.0114e-07+1.4598e-07i	-0.9994+0.0176i	1.2643e-07+5.8588e-07i	0.0023106-0.00045122i	1.5156e-07-6.0041e-08i
6.07609	0.0014758+0.0049856i	9.8883e-08+1.4817e-07i	-0.99941+0.017623i	1.1607e-07+5.8994e-07i	0.0023165-0.00045179i	1.533e-07-5.754e-08i
6.08375	0.0014792+0.0049917i	9.9038e-08+1.4991e-07i	-0.99941+0.017649i	1.14e-07+5.9571e-07i	0.002323-0.00045321i	1.5515e-07-5.7342e-08i
6.09141	0.0014826+0.0049983i	1.0116e-07+1.5132e-07i	-0.9994+0.017677i	1.1864e-07+6.0298e-07i	0.0023301-0.00045532i	1.5713e-07-5.9022e-08i
6.09906	0.0014857+0.0050043i	1.0158e-07+1.5276e-07i	-0.9994+0.017701i	1.1784e-07+6.0812e-07i	0.0023363-0.00045687i	1.5877e-07-5.9135e-08i
6.10672	0.0014884+0.0050098i	1.0041e-07+1.5425e-07i	-0.9994+0.017722i	1.1197e-07+6.1125e-07i	0.0023419-0.0004579i	1.6007e-07-5.7777e-08i
6.11437	0.0014925+0.0050156i	1.0064e-07+1.5419e-07i	-0.9994+0.017744i	1.1248e-07+6.1139e-07i	0.0023478-0.00046011i	1.603e-07-5.8049e-08i
6.12203	0.001498+0.0050216i	1.0234e-07+1.5248e-07i	-0.99939+0.017768i	1.1966e-07+6.0835e-07i	0.0023542-0.00046355i	1.5937e-07-6.0035e-08i
6.12969	0.0015028+0.0050276i	1.0397e-07+1.515e-07i	-0.99939+0.017793i	1.2562e-07+6.0756e-07i	0.0023607-0.00046603i	1.5909e-07-6.1772e-08i
6.13734	0.0015068+0.0050334i	1.0555e-07+1.514e-07i	-0.99939+0.017819i	1.3017e-07+6.0952e-07i	0.0023674-0.00046736i	1.5963e-07-6.3229e-08i
6.145	0.0015107+0.0050401i	1.0719e-07+1.526e-07i	-0.99939+0.017844i	1.3328e-07+6.1546e-07i	0.0023743-0.00046878i	1.6134e-07-6.4472e-08i
6.15266	0.0015143+0.0050479i	1.0893e-07+1.5567e-07i	-0.99939+0.017866i	1.3433e-07+6.2711e-07i	0.0023812-0.00047033i	1.6474e-07-6.5414e-08i
6.16031	0.0015179+0.0050543i	1.0868e-07+1.5721e-07i	-0.99939+0.017891i	1.3129e-07+6.3162e-07i	0.0023878-0.00047231i	1.6635e-07-6.4913e-08i
6.16797	0.0015214+0.0050585i	1.0526e-07+1.5623e-07i	-0.99938+0.01792i	1.2186e-07+6.2453e-07i	0.0023939-0.000475i	1.65e-07-6.2132e-08i
6.17563	0.0015253+0.0050637i	1.0468e-07+1.5557e-07i	-0.99938+0.017947i	1.2068e-07+6.22e-07i	0.0024003-0.00047736i	1.6456e-07-6.182e-08i
6.18328	0.0015298+0.0050709i	1.0934e-07+1.5551e-07i	-0.99938+0.017971i	1.3475e-07+6.279e-07i	0.0024073-0.00047909i	1.6578e-07-6.6096e-08i
6.19094	0.0015342+0.0050779i	1.1196e-07+1.5592e-07i	-0.99938+0.017995i	1.4189e-07+6.3259e-07i	0.0024143-0.00048102i	1.6699e-07-6.8425e-08i
6.19859	0.0015383+0.0050844i	1.0999e-07+1.5754e-07i	-0.99938+0.018021i	1.3337e-07+6.3515e-07i	0.0024212-0.00048338i	1.6834e-07-6.6347e-08i
6.20625	0.0015424+0.0050909i	1.0875e-07+1.5862e-07i	-0.99937+0.018048i	1.2778e-07+6.3695e-07i	0.0024282-0.00048565i	1.6933e-07-6.5033e-08i
6.21391	0.0015464+0.0050974i	1.094e-07+1.5834e-07i	-0.99937+0.018075i	1.2987e-07+6.3706e-07i	0.0024352-0.00048769i	1.6951e-07-6.5747e-08i
6.22156	0.0015504+0.0051036i	1.0983e-07+1.5854e-07i	-0.99937+0.0181i	1.3063e-07+6.3838e-07i	0.002442-0.00048986i	1.7007e-07-6.6157e-08i
6.22922	0.0015546+0.0051086i	1.0957e-07+1.6025e-07i	-0.99936+0.018123i	1.2727e-07+6.4347e-07i	0.0024478-0.00049244i	1.7183e-07-6.5612e-08i
6.23687	0.0015587+0.0051141i	1.0999e-07+1.6137e-07i	-0.99936+0.018146i	1.2679e-07+6.476e-07i	0.0024539-0.00049482i	1.7321e-07-6.5816e-08i
6.24453	0.0015628+0.0051213i	1.1303e-07+1.602e-07i	-0.99936+0.018173i	1.3736e-07+6.4808e-07i	0.0024614-0.00049649i	1.7311e-07-6.8906e-08i
6.25219	0.0015668+0.0051283i	1.1553e-07+1.5981e-07i	-0.99936+0.0182i	1.4523e-07+6.5029e-07i	0.0024688-0.00049816i	1.7361e-07-7.1336e-08i
6.25984	0.0015707+0.0051344i	1.1555e-07+1.6336e-07i	-0.99936+0.018227i	1.4008e-07+6.6153e-07i	0.0024758-0.00049976i	1.7721e-07-7.0582e-08i
6.2675	0.0015746+0.0051405i	1.1549e-07+1.6615e-07i	-0.99936+0.018253i	1.3575e-07+6.703e-07i	0.0024827-0.00050146i	1.801e-07-6.9935e-08i
6.27516	0.0015784+0.0051463i	1.1533e-07+1.6421e-07i	-0.99936+0.018275i	1.3762e-07+6.6407e-07i	0.0024888-0.00050369i	1.7851e-07-7.029e-08i
6.28281	0.0015822+0.0051522i	1.1543e-07+1.6262e-07i	-0.99935+0.018298i	1.3978e-07+6.5933e-07i	0.002495-0.0005059i	1.7731e-07-7.0802e-08i
6.29047	0.0015865+0.0051586i	1.1779e-07+1.6391e-07i	-0.99935+0.018327i	1.4489e-07+6.6674e-07i	0.0025026-0.00050781i	1.7938e-07-7.2746e-08i
6.29813	0.001591+0.0051649i	1.1985e-07+1.6512e-07i	-0.99935+0.018356i	1.492e-07+6.7351e-07i	0.0025101-0.00050983i	1.8132e-07-7.4439e-08i
6.30578	0.0015956+0.0051699i	1.1775e-07+1.6555e-07i	-0.99934+0.018372i	1.419e-07+6.7191e-07i	0.002515-0.00051313i	1.8143e-07-7.2489e-08i
6.31344	0.0016001+0.005175i	1.1574e-07+1.6594e-07i	-0.99933+0.018389i	1.3493e-07+6.7035e-07i	0.0025201-0.00051635i	1.8153e-07-7.0625e-08i
6.32109	0.0016034+0.0051817i	1.1604e-07+1.6611e-07i	-0.99934+0.018416i	1.3522e-07+6.7136e-07i	0.0025273-0.00051748i	1.8206e-07-7.087e-08i
6.32875	0.0016067+0.0051883i	1.1634e-07+1.6628e-07i	-0.99934+0.018442i	1.3552e-07+6.7239e-07i	0.0025346-0.00051861i	1.826e-07-7.1117e-08i
6.33641	0.001611+0.005194i	1.1798e-07+1.6753e-07i	-0.99934+0.018472i	1.3837e-07+6.789e-07i	0.0025421-0.00052031i	1.8452e-07-7.2395e-08i
6.34406	0.0016153+0.0051997i	1.1964e-07+1.6878e-07i	-0.99935+0.018503i	1.4125e-07+6.8542e-07i	0.0025496-0.00052201i	1.8645e-07-7.3689e-08i
6.35172	0.0016195+0.0052064i	1.2153e-07+1.6981e-07i	-0.99934+0.018525i	1.454e-07+6.9107e-07i	0.0025563-0.00052437i	1.8811e-07-7.5292e-08i
6.35938	0.0016236+0.0052132i	1.2344e-07+1.7082e-07i	-0.99934+0.018547i	1.4964e-07+6.9667e-07i	0.0025629-0.00052677i	1.8977e-07-7.6925e-08i
6.36703	0.0016277+0.0052198i	1.2247e-07+1.7045e-07i	-0.99934+0.018575i	1.4666e-07+6.9439e-07i	0.0025705-0.00052847i	1.8954e-07-7.6122e-08i
6.37469	0.0016318+0.0052263i	1.2129e-07+1.6998e-07i	-0.99934+0.018603i	1.4319e-07+6.9153e-07i	0.0025781-0.00053013i	1.8917e-07-7.5146e-08i
6.38234	0.0016357+0.0052315i	1.2087e-07+1.7092e-07i	-0.99933+0.018623i	1.4042e-07+6.9384e-07i	0.0025836-0.00053294i	1.9018e-07-7.462e-08i
6.39	0.0016397+0.0052365i	1.2052e-07+1.7202e-07i	-0.99932+0.01864i	1.377e-07+6.9672e-07i	0.0025887-0.00053588i	1.9134e-07-7.4137e-08i
6.39766	0.0016446+0.0052428i	1.226e-07+1.7239e-07i	-0.99933+0.018666i	1.4294e-07+7.0085e-07i	0.0025961-0.00053765i	1.9252e-07-7.6021e-08i
6.40531	0.0016496+0.0052494i	1.2508e-07+1.7261e-07i	-0.99933+0.018693i	1.495e-07+7.0512e-07i	0.0026038-0.00053922i	1.9368e-07-7.8303e-08i
6.41297	0.0016533+0.0052556i	1.2535e-07+1.725e-07i	-0.99933+0.018721i	1.5031e-07+7.053e-07i	0.0026109-0.00054158i	1.9395e-07-7.868e-08i
6.42062	0.0016566+0.0052617i	1.2516e-07+1.7231e-07i	-0.99932+0.018748i	1.4991e-07+7.0462e-07i	0.0026179-0.0005441i	1.9403e-07-7.8657e-08i
6.42828	0.0016609+0.0052676i	1.2746e-07+1.7473e-07i	-0.99932+0.018769i	1.5333e-07+7.1522e-07i	0.0026242-0.00054648i	1.9714e-07-8.0339e-08i
6.43594	0.0016653+0.0052734i	1.3043e-07+1.7782e-07i	-0.99931+0.018789i	1.5781e-07+7.2882e-07i	0.0026303-0.00054883i	2.0107e-07-8.2493e-08i
6.44359	0.0016696+0.0052793i	1.296e-07+1.7732e-07i	-0.9993+0.018817i	1.5584e-07+7.2636e-07i	0.0026374-0.00055232i	2.0071e-07-8.1973e-08i
6.45125	0.0016739+0.0052851i	1.2758e-07+1.7568e-07i	-0.99929+0.018847i	1.5186e-07+7.1882e-07i	0.0026448-0.00055618i	1.99e-07-8.0612e-08i
6.45891	0.0016772+0.0052913i	1.2805e-07+1.7629e-07i	-0.9993+0.018869i	1.5197e-07+7.2134e-07i	0.0026514-0.00055696i	1.9999e-07-8.0895e-08i
6.46656	0.0016801+0.0052977i	1.2948e-07+1.7774e-07i	-0.99931+0.018888i	1.5362e-07+7.2769e-07i	0.0026578-0.00055654i	2.0201e-07-8.1806e-08i
6.47422	0.0016848+0.0053043i	1.3065e-07+1.7854e-07i	-0.99931+0.018914i	1.5551e-07+7.319e-07i	0.0026653-0.00055851i	2.0341e-07-8.2757e-08i
6.48187	0.0016905+0.0053109i	1.3171e-07+1.7904e-07i	-0.99931+0.018943i	1.5751e-07+7.3514e-07i	0.0026733-0.00056156i	2.0454e-07-8.373e-08i
6.48953	0.0016954+0.0053172i	1.3204e-07+1.7937e-07i	-0.9993+0.018971i	1.5768e-07+7.368e-07i	0.0026808-0.00056446i	2.0529e-07-8.4064e-08i
6.49719	0.0016999+0.0053233i	1.32e-07+1.7961e-07i	-0.9993+0.018997i	1.5689e-07+7.3763e-07i	0.002688-0.00056728i	2.0584e-07-8.4058e-08i
6.50484	0.0017035+0.0053291i	1.3241e-07+1.7961e-07i	-0.9993+0.019022i	1.5779e-07+7.3835e-07i	0.0026949-0.00056907i	2.0625e-07-8.4502e-08i
6.5125	0.0017065+0.0053346i	1.331e-07+1.7945e-07i	-0.9993+0.019047i	1.5975e-07+7.3901e-07i	0.0027016-0.00057022i	2.0659e-07-8.5227e-08i
6.52016	0.0017108+0.0053405i	1.334e-07+1.8068e-07i	-0.9993+0.019077i	1.5849e-07+7.4357e-07i	0.0027092-0.00057243i	2.0824e-07-8.5272e-08i
6.52781	0.0017161+0.0053467i	1.334e-07+1.8291e-07i	-0.9993+0.01911i	1.5487e-07+7.5089e-07i	0.0027177-0.00057538i	2.1084e-07-8.4816e-08i
6.53547	0.0017208+0.0053531i	1.3367e-07+1.8294e-07i	-0.99929+0.019138i	1.5533e-07+7.515e-07i	0.0027253-0.00057845i	2.1129e-07-8.5174e-08i
6.54313	0.001725+0.0053599i	1.3415e-07+1.8117e-07i	-0.99928+0.019161i	1.5914e-07+7.4664e-07i	0.0027323-0.00058161i	2.0997e-07-8.6202e-08i
6.55078	0.0017291+0.0053662i	1.3499e-07+1.8146e-07i	-0.99928+0.019187i	1.6106e-07+7.4881e-07i	0.0027395-0.00058417i	2.1078e-07-8.7041e-08i
6.55844	0.001733+0.0053719i	1.3618e-07+1.8369e-07i	-0.99928+0.019214i	1.612e-07+7.576e-07i	0.0027468-0.00058617i	2.1361e-07-8.7709e-08i
6.56609	0.0017371+0.005378i	1.368e-07+1.8479e-07i	-0.99928+0.019238i	1.6109e-07+7.6194e-07i	0.0027538-0.0005883i	2.1517e-07-8.8081e-08i
6.57375	0.0017416+0.0053843i	1.3678e-07+1.8466e-07i	-0.99927+0.019259i	1.6074e-07+7.6145e-07i	0.0027604-0.00059058i	2.1533e-07-8.8137e-08i
6.58141	0.0017461+0.0053902i	1.3745e-07+1.8437e-07i	-0.99927+0.019281i	1.6268e-07+7.6152e-07i	0.0027671-0.00059281i	2.1552e-07-8.8897e-08i
6.58906	0.0017506+0.0053955i	1.3894e-07+1.8387e-07i	-0.99927+0.019304i	1.6746e-07+7.6227e-07i	0.0027737-0.00059498i	2.1573e-07-9.0533e-08i
6.59672	0.0017551+0.0054017i	1.399e-07+1.8388e-07i	-0.99927+0.019329i	1.6993e-07+7.6374e-07i	0.0027809-0.00059741i	2.1631e-07-9.1534e-08i
6.60438	0.0017598+0.0054091i	1.4009e-07+1.8463e-07i	-0.99926+0.019356i	1.691e-07+7.6628e-07i	0.0027889-0.00060021i	2.1745e-07-9.1621e-08i
6.61203	0.0017646+0.0054154i	1.4104e-07+1.8527e-07i	-0.99926+0.019381i	1.7064e-07+7.697e-07i	0.0027963-0.00060285i	2.1866e-07-9.2464e-08i
6.61969	0.0017695+0.00542i	1.4325e-07+1.8573e-07i	-0.99926+0.019404i	1.7614e-07+7.7454e-07i	0.0028027-0.00060523i	2.2002e-07-9.4573e-08i
6.62734	0.0017738+0.0054252i	1.4494e-07+1.8641e-07i	-0.99926+0.019427i	1.7989e-07+7.7921e-07i	0.0028092-0.00060753i	2.2144e-07-9.6127e-08i
6.635	0.0017769+0.0054315i	1.456e-07+1.8754e-07i	-0.99926+0.019449i	1.8014e-07+7.8355e-07i	0.0028158-0.00060967i	2.2301e-07-9.6575e-08i
6.64266	0.0017805+0.0054379i	1.456e-07+1.8932e-07i	-0.99925+0.019474i	1.7739e-07+7.8906e-07i	0.0028231-0.00061198i	2.251e-07-9.6214e-08i
6.65031	0.001785+0.0054446i	1.441e-07+1.9253e-07i	-0.99925+0.019508i	1.6779e-07+7.9717e-07i	0.0028319-0.00061463i	2.2836e-07-9.3996e-08i
6.65797	0.0017896+0.0054514i	1.4385e-07+1.9429e-07i	-0.99925+0.01954i	1.6408e-07+8.0253e-07i	0.0028405-0.00061715i	2.305e-07-9.3379e-08i
6.66563	0.0017941+0.0054581i	1.4706e-07+1.9215e-07i	-0.99925+0.019569i	1.7644e-07+8.0073e-07i	0.0028488-0.0006193i	2.296e-07-9.7168e-08i
6.67328	0.0017987+0.0054644i	1.4963e-07+1.905e-07i	-0.99925+0.019595i	1.8614e-07+7.9953e-07i	0.0028565-0.00062159i	2.29e-07-1.0021e-07i
6.68094	0.0018033+0.0054691i	1.5027e-07+1.9062e-07i	-0.99925+0.019615i	1.8748e-07+8.0091e-07i	0.0028622-0.00062434i	2.2957e-07-1.009e-07i
6.68859	0.0018077+0.0054742i	1.5059e-07+1.9115e-07i	-0.99924+0.019636i	1.8727e-07+8.0311e-07i	0.0028684-0.00062694i	2.3049e-07-1.0116e-07i
6.69625	0.0018113+0.0054805i	1.4964e-07+1.933e-07i	-0.99924+0.019664i	1.8096e-07+8.0854e-07i	0.0028763-0.00062896i	2.3278e-07-9.9721e-08i
6.70391	0.001815+0.005487i	1.4877e-07+1.9507e-07i	-0.99924+0.019693i	1.7539e-07+8.1291e-07i	0.0028842-0.00063108i	2.3472e-07-9.8457e-08i
6.71156	0.0018198+0.0054937i	1.4839e-07+1.9497e-07i	-0.99924+0.019722i	1.7385e-07+8.1227e-07i	0.0028926-0.00063367i	2.3494e-07-9.8169e-08i
6.71922	0.0018246+0.0055003i	1.4819e-07+1.9494e-07i	-0.99923+0.019751i	1.7279e-07+8.121e-07i	0.0029008-0.00063632i	2.3528e-07-9.805e-08i
6.72687	0.0018294+0.0055059i	1.4919e-07+1.954e-07i	-0.99923+0.019773i	1.7476e-07+8.1502e-07i	0.0029075-0.00063936i	2.3633e-07-9.9028e-08i
6.73453	0.0018342+0.0055115i	1.5026e-07+1.9597e-07i	-0.99923+0.019797i	1.768e-07+8.1842e-07i	0.0029145-0.00064248i	2.3752e-07-1.0006e-07i
6.74219	0.0018392+0.0055176i	1.5192e-07+1.9754e-07i	-0.99922+0.019831i	1.7938e-07+8.2609e-07i	0.0029231-0.00064631i	2.4e-07-1.015e-07i
6.74984	0.001844+0.0055237i	1.5347e-07+1.989e-07i	-0.99921+0.019863i	1.8189e-07+8.3288e-07i	0.0029314-0.00064993i	2.4222e-07-1.0286e-07i
6.7575	0.0018468+0.0055293i	1.5334e-07+1.9729e-07i	-0.99921+0.019876i	1.8324e-07+8.2748e-07i	0.0029367-0.00065037i	2.4079e-07-1.0309e-07i
6.76516	0.0018498+0.005535i	1.5323e-07+1.9579e-07i	-0.99922+0.019889i	1.8451e-07+8.2244e-07i	0.0029421-0.00065089i	2.3946e-07-1.0332e-07i
6.77281	0.0018556+0.0055422i	1.5411e-07+1.9731e-07i	-0.99922+0.019923i	1.8427e-07+8.2873e-07i	0.0029517-0.00065385i	2.4175e-07-1.0387e-07i
6.78047	0.0018613+0.0055494i	1.5498e-07+1.9884e-07i	-0.99922+0.019957i	1.84e-07+8.35e-07i	0.0029613-0.0006568i	2.4404e-07-1.0442e-07i
6.78812	0.0018656+0.0055546i	1.5511e-07+1.9913e-07i	-0.99921+0.019976i	1.8384e-07+8.3603e-07i	0.0029671-0.00066042i	2.4463e-07-1.0463e-07i
6.79578	0.0018699+0.0055597i	1.5524e-07+1.9941e-07i	-0.9992+0.019995i	1.8369e-07+8.3703e-07i	0.0029729-0.00066405i	2.4521e-07-1.0484e-07i
6.80344	0.0018747+0.0055667i	1.5608e-07+2.0184e-07i	-0.9992+0.020026i	1.8207e-07+8.4593e-07i	0.0029819-0.00066611i	2.4838e-07-1.0508e-07i
6.81109	0.0018794+0.0055738i	1.5695e-07+2.0436e-07i	-0.9992+0.020057i	1.8033e-07+8.5517e-07i	0.002991-0.00066812i	2.5168e-07-1.053e-07i
6.81875	0.0018838+0.0055793i	1.5804e-07+2.0317e-07i	-0.9992+0.020081i	1.8489e-07+8.533e-07i	0.002998-0.00067056i	2.5113e-07-1.068e-07i
6.82641	0.0018881+0.0055846i	1.5912e-07+2.0169e-07i	-0.9992+0.020104i	1.8993e-07+8.505e-07i	0.0030048-0.00067303i	2.5026e-07-1.0838e-07i
6.83406	0.0018923+0.0055914i	1.6191e-07+2.0363e-07i	-0.9992+0.020133i	1.949e-07+8.6078e-07i	0.0030135-0.00067442i	2.5348e-07-1.1071e-07i
6.84172	0.0018965+0.0055984i	1.6494e-07+2.0598e-07i	-0.99921+0.020164i	1.9994e-07+8.7269e-07i	0.0030224-0.00067569i	2.5721e-07-1.1316e-07i
6.84938	0.0019009+0.0056037i	1.6698e-07+2.0598e-07i	-0.9992+0.020185i	2.0599e-07+8.7574e-07i	0.0030288-0.00067928i	2.5808e-07-1.1543e-07i
6.85703	0.0019053+0.0056088i	1.6887e-07+2.0558e-07i	-0.99919+0.020205i	2.1223e-07+8.7727e-07i	0.0030348-0.00068326i	2.5846e-07-1.1767e-07i
6.86469	0.0019101+0.0056144i	1.6714e-07+2.0517e-07i	-0.99918+0.020232i	2.0707e-07+8.7376e-07i	0.0030424-0.00068621i	2.5798e-07-1.1611e-07i
6.87234	0.001915+0.0056202i	1.6465e-07+2.0475e-07i	-0.99918+0.02026i	1.9951e-07+8.6913e-07i	0.0030504-0.00068894i	2.573e-07-1.1373e-07i
6.88	0.0019191+0.0056274i	1.6468e-07+2.0777e-07i	-0.99918+0.020289i	1.9464e-07+8.7853e-07i	0.0030593-0.00069096i	2.6089e-07-1.1298e-07i
6.88766	0.001923+0.0056351i	1.6536e-07+2.1176e-07i	-0.99918+0.020319i	1.9032e-07+8.9175e-07i	0.0030684-0.00069278i	2.6567e-07-1.1261e-07i
6.89531	0.0019276+0.0056407i	1.6668e-07+2.1217e-07i	-0.99918+0.020346i	1.9332e-07+8.9527e-07i	0.003076-0.00069586i	2.6689e-07-1.1398e-07i
6.90297	0.0019326+0.0056455i	1.6822e-07+2.1139e-07i	-0.99918+0.020372i	1.9875e-07+8.955e-07i	0.003083-0.00069935i	2.669e-07-1.1593e-07i
6.91063	0.0019374+0.0056501i	1.7016e-07+2.109e-07i	-0.99917+0.020396i	2.0503e-07+8.9719e-07i	0.0030896-0.00070292i	2.6731e-07-1.1824e-07i
6.91828	0.0019422+0.0056547i	1.7228e-07+2.1053e-07i	-0.99916+0.020418i	2.1166e-07+8.9945e-07i	0.003096-0.00070651i	2.6786e-07-1.2069e-07i
6.92594	0.0019472+0.0056611i	1.7179e-07+2.1023e-07i	-0.99916+0.020443i	2.1002e-07+8.9786e-07i	0.0031039-0.00070918i	2.6782e-07-1.2033e-07i
6.93359	0.0019521+0.0056685i	1.7011e-07+2.0996e-07i	-0.99916+0.020468i	2.0457e-07+8.9449e-07i	0.0031124-0.00071142i	2.675e-07-1.1867e-07i
6.94125	0.0019575+0.0056752i	1.7043e-07+2.1105e-07i	-0.99916+0.020494i	2.0326e-07+8.9832e-07i	0.0031206-0.00071443i	2.6915e-07-1.1876e-07i
6.94891	0.0019631+0.0056815i	1.7182e-07+2.1287e-07i	-0.99916+0.02052i	2.0417e-07+9.0606e-07i	0.0031287-0.00071785i	2.7188e-07-1.1981e-07i
6.95656	0.001968+0.0056872i	1.7384e-07+2.1286e-07i	-0.99916+0.020548i	2.0972e-07+9.0938e-07i	0.0031367-0.0007205i	2.7289e-07-1.22e-07i
6.96422	0.0019724+0.0056925i	1.7625e-07+2.1166e-07i	-0.99916+0.020578i	2.1821e-07+9.0984e-07i	0.0031448-0.00072266i	2.7281e-07-1.2493e-07i
6.97187	0.0019763+0.0056985i	1.7703e-07+2.1182e-07i	-0.99916+0.020606i	2.1995e-07+9.118e-07i	0.0031529-0.00072499i	2.7365e-07-1.258e-07i
6.97953	0.0019799+0.005705i	1.7664e-07+2.1298e-07i	-0.99915+0.020633i	2.1676e-07+9.1487e-07i	0.003161-0.00072746i	2.7518e-07-1.2517e-07i
6.98719	0.001984+0.0057109i	1.7621e-07+2.1327e-07i	-0.99915+0.02066i	2.1455e-07+9.1531e-07i	0.0031689-0.0007299i	2.7579e-07-1.2471e-07i
6.99484	0.0019886+0.0057163i	1.7574e-07+2.1283e-07i	-0.99915+0.020685i	2.1318e-07+9.1355e-07i	0.0031764-0.00073231i	2.7562e-07-1.244e-07i
7.0025	0.0019934+0.005722i	1.775e-07+2.1394e-07i	-0.99915+0.020711i	2.163e-07+9.1983e-07i	0.0031842-0.00073525i	2.7774e-07-1.2603e-07i
7.01016	0.0019985+0.0057281i	1.8142e-07+2.1655e-07i	-0.99914+0.020738i	2.2383e-07+9.3387e-07i	0.0031921-0.00073868i	2.8205e-07-1.2956e-07i
7.01781	0.0020032+0.0057342i	1.8163e-07+2.1739e-07i	-0.99914+0.020761i	2.2268e-07+9.3675e-07i	0.0031996-0.00074155i	2.834e-07-1.2963e-07i
7.02547	0.0020077+0.0057405i	1.7776e-07+2.1628e-07i	-0.99914+0.020779i	2.1197e-07+9.273e-07i	0.0032064-0.00074377i	2.8143e-07-1.2587e-07i
7.03313	0.0020127+0.0057462i	1.766e-07+2.1641e-07i	-0.99914+0.020803i	2.077e-07+9.2604e-07i	0.0032138-0.00074692i	2.8162e-07-1.2469e-07i
7.04078	0.0020182+0.0057511i	1.7884e-07+2.1814e-07i	-0.99913+0.020834i	2.1146e-07+9.3524e-07i	0.003222-0.00075125i	2.8461e-07-1.2676e-07i
7.04844	0.0020234+0.0057572i	1.8096e-07+2.1939e-07i	-0.99912+0.020862i	2.1554e-07+9.4253e-07i	0.0032304-0.00075482i	2.8703e-07-1.288e-07i
7.05609	0.0020278+0.005765i	1.829e-07+2.1994e-07i	-0.99912+0.020887i	2.2006e-07+9.4696e-07i	0.0032391-0.00075726i	2.886e-07-1.3076e-07i
7.06375	0.0020326+0.0057719i	1.8402e-07+2.2046e-07i	-0.99912+0.020914i	2.2222e-07+9.5033e-07i	0.0032477-0.00076037i	2.8994e-07-1.3192e-07i
7.07141	0.0020379+0.0057772i	1.8376e-07+2.2095e-07i	-0.99911+0.020945i	2.2032e-07+9.519e-07i	0.0032559-0.00076463i	2.9088e-07-1.317e-07i
7.07906	0.0020428+0.0057827i	1.8417e-07+2.2192e-07i	-0.9991+0.020971i	2.196e-07+9.5574e-07i	0.0032637-0.00076794i	2.9249e-07-1.3197e-07i
7.08672	0.0020468+0.0057887i	1.8592e-07+2.2385e-07i	-0.99911+0.020991i	2.2122e-07+9.6417e-07i	0.0032708-0.00076937i	2.9545e-07-1.3325e-07i
7.09437	0.0020511+0.0057948i	1.8797e-07+2.2518e-07i	-0.99911+0.021014i	2.2467e-07+9.714e-07i	0.0032785-0.00077116i	2.9791e-07-1.3506e-07i
7.10203	0.0020563+0.0058014i	1.9072e-07+2.2511e-07i	-0.99911+0.021045i	2.3238e-07+9.7578e-07i	0.0032878-0.0007738i	2.9922e-07-1.3811e-07i
7.10969	0.0020612+0.0058076i	1.9264e-07+2.2456e-07i	-0.99911+0.021076i	2.3839e-07+9.7746e-07i	0.0032968-0.00077657i	2.9974e-07-1.4043e-07i
7.11734	0.0020656+0.0058128i	1.9224e-07+2.2277e-07i	-0.99911+0.021106i	2.3956e-07+9.7188e-07i	0.0033049-0.0007797i	2.9819e-07-1.4069e-07i
7.125	0.0020702+0.0058184i	1.9198e-07+2.2192e-07i	-0.9991+0.021133i	2.396e-07+9.6921e-07i	0.0033129-0.00078272i	2.9766e-07-1.4079e-07i
7.13266	0.0020756+0.0058252i	1.922e-07+2.2418e-07i	-0.9991+0.021151i	2.3594e-07+9.761e-07i	0.0033203-0.00078537i	3.0053e-07-1.4035e-07i
7.14031	0.0020809+0.0058318i	1.927e-07+2.2626e-07i	-0.9991+0.021171i	2.3353e-07+9.8295e-07i	0.0033278-0.00078836i	3.0331e-07-1.4032e-07i
7.14797	0.0020855+0.0058373i	1.9436e-07+2.2756e-07i	-0.99909+0.021198i	2.3645e-07+9.8973e-07i	0.0033356-0.00079271i	3.0566e-07-1.4197e-07i
7.15563	0.00209+0.0058428i	1.9578e-07+2.2877e-07i	-0.99908+0.021226i	2.3866e-07+9.9588e-07i	0.0033434-0.00079669i	3.0785e-07-1.4335e-07i
7.16328	0.0020943+0.0058484i	1.9592e-07+2.2956e-07i	-0.99908+0.021253i	2.3719e-07+9.9883e-07i	0.0033516-0.0007987i	3.0924e-07-1.4331e-07i
7.17094	0.0020987+0.005854i	1.9617e-07+2.3024e-07i	-0.99908+0.021281i	2.3623e-07+1.0017e-06i	0.0033599-0.00080099i	3.1058e-07-1.4344e-07i
7.17859	0.0021041+0.0058604i	1.9718e-07+2.3024e-07i	-0.99908+0.021313i	2.3884e-07+1.0036e-06i	0.0033691-0.00080506i	3.1144e-07-1.4472e-07i
7.18625	0.0021095+0.0058667i	1.9825e-07+2.3032e-07i	-0.99907+0.021343i	2.415e-07+1.0058e-06i	0.0033781-0.00080917i	3.1237e-07-1.4605e-07i
7.19391	0.0021147+0.0058719i	1.9982e-07+2.3111e-07i	-0.99906+0.021361i	2.4465e-07+1.0105e-06i	0.0033845-0.00081335i	3.1404e-07-1.477e-07i
7.20156	0.0021199+0.0058772i	2.0138e-07+2.319e-07i	-0.99905+0.021381i	2.4772e-07+1.0152e-06i	0.0033911-0.00081742i	3.1572e-07-1.4932e-07i
7.20922	0.0021251+0.0058845i	2.0262e-07+2.3269e-07i	-0.99906+0.02141i	2.4923e-07+1.0198e-06i	0.0034009-0.00081938i	3.1755e-07-1.5043e-07i
7.21687	0.0021304+0.0058918i	2.0382e-07+2.3349e-07i	-0.99906+0.02144i	2.5059e-07+1.0243e-06i	0.0034107-0.00082132i	3.1941e-07-1.5149e-07i
7.22453	0.002134+0.0058971i	2.0331e-07+2.3538e-07i	-0.99907+0.021466i	2.4539e-07+1.0296e-06i	0.0034186-0.00082258i	3.2184e-07-1.5034e-07i
7.23219	0.0021376+0.0059023i	2.0279e-07+2.3727e-07i	-0.99907+0.021492i	2.4013e-07+1.0349e-06i	0.0034265-0.00082384i	3.2426e-07-1.4918e-07i
7.23984	0.0021422+0.0059082i	2.0264e-07+2.3755e-07i	-0.99906+0.021516i	2.3893e-07+1.0355e-06i	0.003434-0.00082755i	3.2493e-07-1.491e-07i
7.2475	0.0021469+0.005914i	2.025e-07+2.3781e-07i	-0.99906+0.021539i	2.3776e-07+1.0361e-06i	0.0034415-0.0008313i	3.2558e-07-1.4902e-07i
7.25516	0.0021523+0.00592i	2.0381e-07+2.3633e-07i	-0.99906+0.021567i	2.4336e-07+1.034e-06i	0.0034503-0.0008347i	3.2489e-07-1.5105e-07i
7.26281	0.0021578+0.0059259i	2.0518e-07+2.3475e-07i	-0.99905+0.021596i	2.4925e-07+1.0317e-06i	0.0034591-0.00083809i	3.2413e-07-1.5317e-07i
7.27047	0.0021626+0.0059324i	2.0664e-07+2.3584e-07i	-0.99905+0.02163i	2.5141e-07+1.0377e-06i	0.0034689-0.00084122i	3.264e-07-1.5458e-07i
7.27813	0.0021673+0.0059388i	2.081e-07+2.3715e-07i	-0.99905+0.021664i	2.5324e-07+1.0445e-06i	0.0034788-0.00084435i	3.2894e-07-1.5593e-07i
7.28578	0.002173+0.0059442i	2.0946e-07+2.3719e-07i	-0.99904+0.021689i	2.5661e-07+1.047e-06i	0.0034866-0.00084829i	3.2988e-07-1.5757e-07i
7.29344	0.0021788+0.0059494i	2.1079e-07+2.3705e-07i	-0.99904+0.021712i	2.6019e-07+1.0489e-06i	0.0034942-0.00085234i	3.3061e-07-1.5924e-07i
7.30109	0.0021834+0.0059559i	2.1193e-07+2.3702e-07i	-0.99904+0.021732i	2.6289e-07+1.0504e-06i	0.0035018-0.00085446i	3.3135e-07-1.6052e-07i
7.30875	0.0021877+0.0059627i	2.1302e-07+2.3699e-07i	-0.99904+0.021751i	2.6543e-07+1.0518e-06i	0.0035095-0.00085624i	3.3208e-07-1.6173e-07i
7.31641	0.0021924+0.0059694i	2.1198e-07+2.3851e-07i	-0.99903+0.021787i	2.5963e-07+1.0552e-06i	0.0035197-0.00086019i	3.3406e-07-1.6031e-07i
7.32406	0.0021971+0.005976i	2.1044e-07+2.4036e-07i	-0.99903+0.021828i	2.5192e-07+1.059e-06i	0.0035306-0.00086465i	3.3631e-07-1.5829e-07i
7.33172	0.0022027+0.0059816i	2.1284e-07+2.4018e-07i	-0.99902+0.02185i	2.5865e-07+1.0624e-06i	0.0035383-0.00086799i	3.3735e-07-1.6112e-07i
7.33937	0.0022084+0.0059869i	2.1635e-07+2.394e-07i	-0.99902+0.021868i	2.6948e-07+1.0656e-06i	0.0035451-0.00087102i	3.38e-07-1.6533e-07i
7.34703	0.0022133+0.0059925i	2.1777e-07+2.4096e-07i	-0.99902+0.021896i	2.7064e-07+1.073e-06i	0.0035538-0.00087413i	3.4077e-07-1.6654e-07i
7.35469	0.0022179+0.0059984i	2.1848e-07+2.4334e-07i	-0.99902+0.021929i	2.6846e-07+1.0818e-06i	0.0035632-0.00087728i	3.4428e-07-1.6672e-07i
7.36234	0.0022225+0.0060049i	2.1868e-07+2.442e-07i	-0.99902+0.021955i	2.6688e-07+1.0849e-06i	0.0035721-0.0008794i	3.4587e-07-1.6669e-07i
7.37	0.002227+0.0060118i	2.1867e-07+2.4445e-07i	-0.99903+0.02198i	2.6556e-07+1.0856e-06i	0.0035809-0.00088112i	3.4668e-07-1.6658e-07i
7.37766	0.0022321+0.006017i	2.1935e-07+2.4345e-07i	-0.99902+0.022004i	2.6867e-07+1.0839e-06i	0.0035886-0.00088482i	3.4624e-07-1.6783e-07i
7.38531	0.0022374+0.0060214i	2.2035e-07+2.4185e-07i	-0.99901+0.022028i	2.7388e-07+1.081e-06i	0.0035957-0.00088949i	3.4521e-07-1.6972e-07i
7.39297	0.0022431+0.0060267i	2.2048e-07+2.4296e-07i	-0.999+0.022052i	2.7198e-07+1.0847e-06i	0.0036034-0.00089405i	3.4696e-07-1.697e-07i
7.40062	0.0022489+0.0060323i	2.2009e-07+2.4557e-07i	-0.999+0.022076i	2.6605e-07+1.0921e-06i	0.0036114-0.00089857i	3.5026e-07-1.686e-07i
7.40828	0.0022542+0.0060385i	2.2174e-07+2.4688e-07i	-0.99899+0.022101i	2.6804e-07+1.0988e-06i	0.0036199-0.00090149i	3.528e-07-1.7009e-07i
7.41594	0.0022592+0.006045i	2.2471e-07+2.4733e-07i	-0.999+0.022125i	2.7521e-07+1.105e-06i	0.0036286-0.0009034i	3.5484e-07-1.7328e-07i
7.42359	0.0022648+0.0060516i	2.2529e-07+2.4793e-07i	-0.999+0.022154i	2.7523e-07+1.1079e-06i	0.003638-0.00090705i	3.563e-07-1.7387e-07i
7.43125	0.0022709+0.0060582i	2.2407e-07+2.4866e-07i	-0.99899+0.022185i	2.699e-07+1.1084e-06i	0.0036479-0.00091201i	3.5733e-07-1.7249e-07i
7.43891	0.0022759+0.0060645i	2.2516e-07+2.4915e-07i	-0.99899+0.022218i	2.7168e-07+1.1122e-06i	0.0036579-0.00091506i	3.5891e-07-1.7368e-07i
7.44656	0.00228+0.0060704i	2.2823e-07+2.4939e-07i	-0.99899+0.022253i	2.7963e-07+1.1186e-06i	0.0036679-0.00091645i	3.6093e-07-1.7712e-07i
7.45422	0.0022843+0.0060759i	2.3008e-07+2.4947e-07i	-0.99899+0.022281i	2.8444e-07+1.1222e-06i	0.0036766-0.00091911i	3.6221e-07-1.7931e-07i
7.46188	0.0022889+0.006081i	2.3072e-07+2.494e-07i	-0.99899+0.022304i	2.8611e-07+1.1232e-06i	0.0036839-0.00092302i	3.6277e-07-1.8025e-07i
7.46953	0.002293+0.0060866i	2.3105e-07+2.5022e-07i	-0.99899+0.022323i	2.8511e-07+1.1262e-06i	0.0036911-0.00092519i	3.6426e-07-1.804e-07i
7.47719	0.0022964+0.0060926i	2.3103e-07+2.5206e-07i	-0.99899+0.02234i	2.8108e-07+1.1314e-06i	0.0036984-0.00092539i	3.6678e-07-1.7962e-07i
7.48484	0.0023017+0.0060989i	2.3155e-07+2.5433e-07i	-0.99899+0.02237i	2.7824e-07+1.1394e-06i	0.0037078-0.00092891i	3.7018e-07-1.7959e-07i
7.4925	0.0023096+0.0061056i	2.3278e-07+2.5717e-07i	-0.99898+0.022416i	2.7695e-07+1.1509e-06i	0.0037203-0.00093679i	3.7472e-07-1.8053e-07i
7.50016	0.0023165+0.0061118i	2.3495e-07+2.5832e-07i	-0.99896+0.022447i	2.8107e-07+1.1582e-06i	0.0037298-0.0009429i	3.7739e-07-1.8295e-07i
7.50781	0.0023219+0.0061171i	2.3856e-07+2.5689e-07i	-0.99896+0.022453i	2.9338e-07+1.1591e-06i	0.0037347-0.00094634i	3.7715e-07-1.8762e-07i
7.51547	0.0023271+0.006123i	2.4117e-07+2.563e-07i	-0.99896+0.022472i	3.0133e-07+1.1614e-06i	0.0037422-0.00094928i	3.7781e-07-1.9089e-07i
7.52313	0.0023317+0.0061298i	2.4208e-07+2.5723e-07i	-0.99896+0.022513i	3.0163e-07+1.1666e-06i	0.0037542-0.00095137i	3.8008e-07-1.917e-07i
7.53078	0.0023362+0.0061359i	2.4235e-07+2.5757e-07i	-0.99897+0.022547i	3.0111e-07+1.1687e-06i	0.0037644-0.00095363i	3.8129e-07-1.9198e-07i
7.53844	0.0023402+0.0061408i	2.4136e-07+2.5674e-07i	-0.99896+0.022563i	2.9898e-07+1.1645e-06i	0.0037706-0.00095622i	3.8035e-07-1.912e-07i
7.54609	0.0023448+0.0061462i	2.4053e-07+2.5701e-07i	-0.99896+0.022583i	2.954e-07+1.1639e-06i	0.0037779-0.00095927i	3.8082e-07-1.9024e-07i
7.55375	0.002351+0.0061527i	2.4004e-07+2.5991e-07i	-0.99896+0.022614i	2.8831e-07+1.1721e-06i	0.0037879-0.00096346i	3.8467e-07-1.8882e-07i
7.56141	0.0023571+0.0061588i	2.4001e-07+2.6227e-07i	-0.99895+0.022644i	2.836e-07+1.1794e-06i	0.0037976-0.00096796i	3.8805e-07-1.8816e-07i
7.56906	0.0023628+0.0061642i	2.4137e-07+2.631e-07i	-0.99894+0.022675i	2.8591e-07+1.1847e-06i	0.0038067-0.00097331i	3.901e-07-1.8976e-07i
7.57672	0.0023682+0.0061697i	2.4298e-07+2.6343e-07i	-0.99894+0.022707i	2.8967e-07+1.1889e-06i	0.0038162-0.00097775i	3.9171e-07-1.9176e-07i
7.58437	0.0023723+0.0061759i	2.4542e-07+2.6199e-07i	-0.99894+0.022745i	2.9837e-07+1.1895e-06i	0.0038274-0.00097905i	3.9173e-07-1.9512e-07i
7.59203	0.0023769+0.006182i	2.4754e-07+2.6069e-07i	-0.99895+0.02278i	3.0601e-07+1.1898e-06i	0.0038379-0.00098128i	3.9171e-07-1.9813e-07i
7.59969	0.0023835+0.0061876i	2.484e-07+2.6008e-07i	-0.99894+0.0228i	3.0915e-07+1.1893e-06i	0.0038453-0.00098738i	3.9171e-07-1.9964e-07i
7.60734	0.0023897+0.0061933i	2.4897e-07+2.5975e-07i	-0.99892+0.022821i	3.1085e-07+1.1892e-06i	0.0038531-0.00099285i	3.9197e-07-2.0068e-07i
7.615	0.0023947+0.0061992i	2.4803e-07+2.6098e-07i	-0.99893+0.022848i	3.0495e-07+1.1916e-06i	0.0038623-0.00099494i	3.9373e-07-1.9915e-07i
7.62266	0.0023998+0.0062051i	2.4724e-07+2.6244e-07i	-0.99893+0.022875i	2.9914e-07+1.195e-06i	0.0038715-0.00099729i	3.9581e-07-1.9773e-07i
7.63031	0.0024057+0.0062107i	2.4759e-07+2.656e-07i	-0.99893+0.022898i	2.9411e-07+1.2051e-06i	0.0038796-0.0010015i	4.0017e-07-1.9717e-07i
7.63797	0.0024114+0.0062164i	2.4808e-07+2.684e-07i	-0.99892+0.022922i	2.9009e-07+1.2143e-06i	0.003888-0.0010056i	4.0419e-07-1.9688e-07i
7.64562	0.0024158+0.0062235i	2.5036e-07+2.6741e-07i	-0.99892+0.022953i	2.9777e-07+1.2154e-06i	0.0038985-0.0010078i	4.0454e-07-1.9997e-07i
7.65328	0.0024202+0.0062305i	2.5253e-07+2.6644e-07i	-0.99893+0.022984i	3.051e-07+1.2165e-06i	0.0039089-0.0010101i	4.0487e-07-2.0294e-07i
7.66094	0.0024257+0.0062353i	2.528e-07+2.6633e-07i	-0.99892+0.023011i	3.0581e-07+1.217e-06i	0.003917-0.0010155i	4.0537e-07-2.0363e-07i
7.66859	0.0024312+0.0062401i	2.5307e-07+2.6621e-07i	-0.9989+0.023038i	3.0649e-07+1.2175e-06i	0.0039252-0.0010209i	4.0587e-07-2.043e-07i
7.67625	0.0024357+0.0062458i	2.5296e-07+2.6623e-07i	-0.9989+0.023067i	3.0561e-07+1.2177e-06i	0.0039343-0.0010241i	4.0647e-07-2.0433e-07i
7.68391	0.0024401+0.0062515i	2.5285e-07+2.6624e-07i	-0.9989+0.023095i	3.0472e-07+1.2179e-06i	0.0039435-0.0010274i	4.0707e-07-2.0435e-07i
7.69156	0.0024452+0.0062584i	2.5403e-07+2.6896e-07i	-0.99891+0.023121i	3.0222e-07+1.2281e-06i	0.0039533-0.0010285i	4.1141e-07-2.0463e-07i
7.69922	0.0024504+0.0062652i	2.5521e-07+2.7173e-07i	-0.99892+0.023146i	2.9961e-07+1.2385e-06i	0.0039632-0.0010295i	4.1582e-07-2.0489e-07i
7.70687	0.002457+0.0062721i	2.5996e-07+2.7002e-07i	-0.99891+0.02317i	3.1602e-07+1.2412e-06i	0.0039724-0.0010352i	4.1605e-07-2.1142e-07i
7.71453	0.0024637+0.006279i	2.649e-07+2.6799e-07i	-0.99889+0.023195i	3.3357e-07+1.2434e-06i	0.0039816-0.0010413i	4.1595e-07-2.1834e-07i
7.72219	0.0024681+0.006284i	2.6426e-07+2.6851e-07i	-0.99889+0.023216i	3.3004e-07+1.244e-06i	0.0039892-0.0010439i	4.1687e-07-2.1746e-07i
7.72984	0.0024723+0.0062889i	2.6308e-07+2.6925e-07i	-0.9989+0.023238i	3.2452e-07+1.2444e-06i	0.0039968-0.0010462i	4.1785e-07-2.1584e-07i
7.7375	0.0024773+0.0062941i	2.6633e-07+2.694e-07i	-0.99889+0.023262i	3.3346e-07+1.2505e-06i	0.0040048-0.0010505i	4.1973e-07-2.1989e-07i
7.74516	0.0024824+0.0062994i	2.7019e-07+2.6942e-07i	-0.99888+0.023286i	3.4448e-07+1.2573e-06i	0.0040128-0.0010551i	4.2169e-07-2.2476e-07i
7.75281	0.0024882+0.0063054i	2.6841e-07+2.7154e-07i	-0.99888+0.023322i	3.3465e-07+1.2614e-06i	0.004024-0.0010588i	4.2443e-07-2.2202e-07i
7.76047	0.0024942+0.0063116i	2.6557e-07+2.7402e-07i	-0.99888+0.023361i	3.2094e-07+1.2648e-06i	0.0040357-0.0010624i	4.2727e-07-2.1784e-07i
7.76813	0.0024999+0.006317i	2.6974e-07+2.7477e-07i	-0.99889+0.023383i	3.3088e-07+1.2743e-06i	0.0040441-0.0010655i	4.3032e-07-2.2261e-07i
7.77578	0.0025055+0.0063223i	2.7559e-07+2.7506e-07i	-0.99889+0.023402i	3.4657e-07+1.2851e-06i	0.0040517-0.0010685i	4.3336e-07-2.2956e-07i
7.78344	0.0025109+0.0063284i	2.7312e-07+2.7729e-07i	-0.99888+0.023434i	3.3508e-07+1.288e-06i	0.0040618-0.0010735i	4.3583e-07-2.2608e-07i
7.79109	0.0025162+0.0063347i	2.6821e-07+2.8002e-07i	-0.99886+0.023471i	3.1571e-07+1.2882e-06i	0.0040727-0.0010792i	4.3804e-07-2.1953e-07i
7.79875	0.0025215+0.0063406i	2.6841e-07+2.8081e-07i	-0.99886+0.023494i	3.1409e-07+1.2909e-06i	0.0040813-0.0010825i	4.3966e-07-2.1957e-07i
7.80641	0.0025267+0.0063464i	2.7042e-07+2.8092e-07i	-0.99887+0.023512i	3.1868e-07+1.2946e-06i	0.0040891-0.0010849i	4.4106e-07-2.2192e-07i
7.81406	0.0025322+0.0063527i	2.7438e-07+2.8075e-07i	-0.99887+0.023547i	3.2982e-07+1.3015e-06i	0.0041003-0.0010885i	4.4318e-07-2.2693e-07i
7.82172	0.0025378+0.0063593i	2.7917e-07+2.8043e-07i	-0.99886+0.023589i	3.4383e-07+1.3097e-06i	0.0041128-0.0010927i	4.4556e-07-2.3311e-07i
7.82938	0.0025431+0.0063646i	2.8225e-07+2.805e-07i	-0.99887+0.023619i	3.5188e-07+1.3159e-06i	0.0041224-0.001096i	4.4756e-07-2.3695e-07i
7.83703	0.0025483+0.0063694i	2.8449e-07+2.8079e-07i	-0.99887+0.023643i	3.5698e-07+1.3209e-06i	0.0041306-0.001099i	4.4939e-07-2.3964e-07i
7.84469	0.0025541+0.0063754i	2.8485e-07+2.8196e-07i	-0.99886+0.023671i	3.5563e-07+1.3253e-06i	0.0041401-0.0011046i	4.5159e-07-2.3998e-07i
7.85234	0.0025603+0.0063819i	2.8414e-07+2.8364e-07i	-0.99884+0.023703i	3.5057e-07+1.3292e-06i	0.0041503-0.0011117i	4.5401e-07-2.3897e-07i
7.86	0.002566+0.0063874i	2.8443e-07+2.8338e-07i	-0.99883+0.023724i	3.5129e-07+1.3289e-06i	0.0041582-0.0011168i	4.5431e-07-2.3967e-07i
7.86766	0.0025715+0.0063923i	2.8537e-07+2.8184e-07i	-0.99882+0.023738i	3.5582e-07+1.3258e-06i	0.0041647-0.0011206i	4.532e-07-2.4149e-07i
7.87531	0.002577+0.0063985i	2.8443e-07+2.8167e-07i	-0.99882+0.023765i	3.5245e-07+1.3238e-06i	0.0041744-0.0011242i	4.5331e-07-2.4054e-07i
7.88297	0.0025826+0.0064059i	2.8207e-07+2.8251e-07i	-0.99882+0.023801i	3.4309e-07+1.3227e-06i	0.0041865-0.0011278i	4.5433e-07-2.3747e-07i
7.89063	0.0025884+0.0064123i	2.8355e-07+2.8372e-07i	-0.99882+0.023833i	3.4452e-07+1.3293e-06i	0.0041972-0.0011319i	4.5717e-07-2.39e-07i
7.89828	0.0025944+0.0064179i	2.8845e-07+2.8524e-07i	-0.99882+0.02386i	3.5551e-07+1.3426e-06i	0.0042066-0.0011364i	4.616e-07-2.4464e-07i
7.90594	0.0025999+0.0064234i	2.903e-07+2.8512e-07i	-0.99881+0.023885i	3.6018e-07+1.3457e-06i	0.0042155-0.00114i	4.6282e-07-2.4707e-07i
7.91359	0.002605+0.0064287i	2.8902e-07+2.8338e-07i	-0.99882+0.023907i	3.5835e-07+1.3385e-06i	0.004224-0.0011426i	4.6081e-07-2.462e-07i
7.92125	0.0026101+0.0064341i	2.8988e-07+2.8424e-07i	-0.99882+0.023932i	3.5847e-07+1.3428e-06i	0.0042328-0.0011458i	4.6286e-07-2.4702e-07i
7.92891	0.0026152+0.0064396i	2.9323e-07+2.8814e-07i	-0.99881+0.023959i	3.6084e-07+1.3605e-06i	0.004242-0.0011497i	4.6963e-07-2.4983e-07i
7.93656	0.0026208+0.0064453i	2.9535e-07+2.9024e-07i	-0.99881+0.023987i	3.6266e-07+1.3708e-06i	0.0042516-0.0011542i	4.7377e-07-2.5185e-07i
7.94422	0.0026271+0.006451i	2.9582e-07+2.8992e-07i	-0.9988+0.024018i	3.6376e-07+1.3711e-06i	0.0042619-0.0011592i	4.7434e-07-2.5281e-07i
7.95187	0.0026331+0.006457i	2.9631e-07+2.9002e-07i	-0.9988+0.024053i	3.643e-07+1.373e-06i	0.0042728-0.0011642i	4.7551e-07-2.5367e-07i
7.95953	0.0026387+0.006463i	2.9685e-07+2.908e-07i	-0.99879+0.024093i	3.6397e-07+1.3772e-06i	0.0042848-0.0011692i	4.7763e-07-2.5438e-07i
7.96719	0.0026441+0.0064688i	2.9792e-07+2.925e-07i	-0.99879+0.024125i	3.6355e-07+1.3846e-06i	0.0042951-0.0011739i	4.8093e-07-2.5532e-07i
7.97484	0.0026491+0.006474i	2.9991e-07+2.9585e-07i	-0.99878+0.024142i	3.6292e-07+1.3977e-06i	0.0043021-0.001178i	4.8633e-07-2.5665e-07i
7.9825	0.0026542+0.0064795i	3.0128e-07+2.9832e-07i	-0.99877+0.02416i	3.6187e-07+1.4072e-06i	0.0043097-0.001182i	4.9044e-07-2.5752e-07i
7.99016	0.0026599+0.0064857i	3.0135e-07+2.9892e-07i	-0.99877+0.024181i	3.6009e-07+1.4089e-06i	0.0043185-0.0011858i	4.918e-07-2.5748e-07i
7.99781	0.0026656+0.0064917i	3.0248e-07+2.9883e-07i	-0.99877+0.024204i	3.6243e-07+1.4107e-06i	0.0043277-0.0011893i	4.9282e-07-2.5899e-07i
8.00547	0.0026716+0.0064972i	3.0619e-07+2.9706e-07i	-0.99878+0.024234i	3.7497e-07+1.4127e-06i	0.0043381-0.0011921i	4.9298e-07-2.6435e-07i
8.01312	0.0026774+0.0065026i	3.086e-07+2.9633e-07i	-0.99878+0.024265i	3.8209e-07+1.4155e-06i	0.0043484-0.0011955i	4.9389e-07-2.6775e-07i
8.02078	0.002683+0.0065081i	3.072e-07+2.9873e-07i	-0.99877+0.024296i	3.7322e-07+1.4206e-06i	0.0043584-0.0012008i	4.971e-07-2.6538e-07i
8.02844	0.0026887+0.0065138i	3.0605e-07+2.9985e-07i	-0.99877+0.024327i	3.6723e-07+1.4224e-06i	0.0043686-0.0012059i	4.9882e-07-2.6379e-07i
8.03609	0.0026952+0.0065202i	3.0583e-07+2.9647e-07i	-0.99876+0.024359i	3.7153e-07+1.4125e-06i	0.0043797-0.0012107i	4.9535e-07-2.6507e-07i
8.04375	0.0027015+0.0065264i	3.0609e-07+2.9411e-07i	-0.99876+0.02439i	3.7554e-07+1.4064e-06i	0.0043904-0.0012154i	4.933e-07-2.6657e-07i
8.05141	0.0027065+0.0065318i	3.0858e-07+2.9617e-07i	-0.99875+0.024413i	3.7863e-07+1.417e-06i	0.004399-0.0012199i	4.9749e-07-2.6911e-07i
8.05906	0.0027118+0.0065374i	3.1087e-07+2.9772e-07i	-0.99875+0.024438i	3.8193e-07+1.4258e-06i	0.0044079-0.0012242i	5.01e-07-2.7158e-07i
8.06672	0.0027177+0.0065438i	3.1199e-07+2.964e-07i	-0.99875+0.024468i	3.8637e-07+1.4243e-06i	0.0044189-0.0012277i	5.0066e-07-2.7363e-07i
8.07437	0.0027236+0.0065501i	3.1288e-07+2.9558e-07i	-0.99875+0.024498i	3.893e-07+1.4239e-06i	0.0044296-0.0012316i	5.0082e-07-2.7522e-07i
8.08203	0.0027296+0.0065552i	3.1205e-07+2.986e-07i	-0.99874+0.024525i	3.8093e-07+1.4317e-06i	0.0044388-0.0012374i	5.0499e-07-2.7329e-07i
8.08969	0.0027356+0.0065604i	3.116e-07+3.0131e-07i	-0.99873+0.024553i	3.7416e-07+1.4392e-06i	0.0044481-0.001243i	5.0894e-07-2.7195e-07i
8.09734	0.0027409+0.0065667i	3.1582e-07+3.006e-07i	-0.99873+0.024581i	3.8653e-07+1.4449e-06i	0.0044586-0.0012456i	5.1058e-07-2.776e-07i
8.105	0.0027463+0.006573i	3.1988e-07+2.9995e-07i	-0.99874+0.024608i	3.9835e-07+1.4506e-06i	0.004469-0.0012484i	5.1225e-07-2.8306e-07i
8.11266	0.0027514+0.0065788i	3.2064e-07+3.0166e-07i	-0.99873+0.024635i	3.9704e-07+1.4571e-06i	0.0044785-0.0012532i	5.1541e-07-2.8362e-07i
8.12031	0.0027566+0.0065847i	3.2144e-07+3.0335e-07i	-0.99872+0.024662i	3.9587e-07+1.4637e-06i	0.004488-0.0012581i	5.1857e-07-2.8423e-07i
8.12797	0.0027633+0.0065908i	3.2588e-07+3.0354e-07i	-0.99872+0.024696i	4.0746e-07+1.4729e-06i	0.0044995-0.0012634i	5.2157e-07-2.9008e-07i
8.13563	0.0027701+0.0065968i	3.3034e-07+3.0369e-07i	-0.99871+0.024729i	4.1917e-07+1.482e-06i	0.0045109-0.0012688i	5.2454e-07-2.9599e-07i
8.14328	0.0027754+0.0066013i	3.2925e-07+3.0578e-07i	-0.9987+0.024754i	4.1181e-07+1.4865e-06i	0.0045191-0.0012743i	5.2739e-07-2.9411e-07i
8.15094	0.0027807+0.0066056i	3.2803e-07+3.0791e-07i	-0.99869+0.024779i	4.0397e-07+1.4909e-06i	0.0045272-0.0012798i	5.3023e-07-2.9202e-07i
8.15859	0.0027864+0.0066117i	3.2678e-07+3.0615e-07i	-0.9987+0.024811i	4.0216e-07+1.4842e-06i	0.0045386-0.0012828i	5.2843e-07-2.9122e-07i
8.16625	0.0027921+0.006618i	3.2554e-07+3.0416e-07i	-0.9987+0.024844i	4.0072e-07+1.4768e-06i	0.0045503-0.0012856i	5.2635e-07-2.905e-07i
8.17391	0.002797+0.0066241i	3.2802e-07+3.053e-07i	-0.9987+0.024869i	4.0499e-07+1.4847e-06i	0.00456-0.0012887i	5.2958e-07-2.9331e-07i
8.18156	0.0028018+0.0066301i	3.3088e-07+3.0676e-07i	-0.9987+0.024893i	4.0987e-07+1.4942e-06i	0.0045694-0.001292i	5.3334e-07-2.965e-07i
8.18922	0.0028085+0.0066353i	3.3284e-07+3.1039e-07i	-0.9987+0.024919i	4.0803e-07+1.5087e-06i	0.0045788-0.0012977i	5.3959e-07-2.9778e-07i
8.19688	0.0028155+0.0066404i	3.3466e-07+3.1437e-07i	-0.99869+0.024945i	4.0512e-07+1.524e-06i	0.0045882-0.0013039i	5.4624e-07-2.9875e-07i
8.20453	0.0028214+0.0066471i	3.3425e-07+3.123e-07i	-0.99868+0.024976i	4.0707e-07+1.5174e-06i	0.0045992-0.0013095i	5.4422e-07-2.9944e-07i
8.21219	0.0028272+0.0066541i	3.334e-07+3.0909e-07i	-0.99867+0.025008i	4.0991e-07+1.5067e-06i	0.0046106-0.001315i	5.4054e-07-3.0005e-07i
8.21984	0.002833+0.0066591i	3.3316e-07+3.0951e-07i	-0.99867+0.025039i	4.0748e-07+1.5082e-06i	0.0046209-0.0013195i	5.4186e-07-2.9979e-07i
8.2275	0.0028388+0.0066637i	3.3307e-07+3.108e-07i	-0.99867+0.025069i	4.0376e-07+1.5127e-06i	0.0046309-0.0013237i	5.444e-07-2.9932e-07i
8.23516	0.0028443+0.0066687i	3.3472e-07+3.104e-07i	-0.99867+0.025092i	4.0823e-07+1.5147e-06i	0.0046396-0.0013277i	5.4528e-07-3.0177e-07i
8.24281	0.0028499+0.0066739i	3.3688e-07+3.0948e-07i	-0.99866+0.025112i	4.1519e-07+1.516e-06i	0.004648-0.0013316i	5.4563e-07-3.0509e-07i
8.25047	0.0028558+0.00668i	3.3838e-07+3.1172e-07i	-0.99866+0.025141i	4.1435e-07+1.5257e-06i	0.0046587-0.0013358i	5.5006e-07-3.0624e-07i
8.25812	0.0028619+0.0066863i	3.3963e-07+3.1512e-07i	-0.99866+0.025174i	4.1061e-07+1.5384e-06i	0.0046703-0.00134i	5.5598e-07-3.0659e-07i
8.26578	0.0028682+0.0066923i	3.4198e-07+3.1555e-07i	-0.99866+0.025205i	4.1572e-07+1.5444e-06i	0.0046814-0.0013453i	5.5845e-07-3.0975e-07i
8.27344	0.0028747+0.006698i	3.4481e-07+3.1469e-07i	-0.99865+0.025236i	4.2469e-07+1.5476e-06i	0.0046921-0.0013512i	5.5941e-07-3.1415e-07i
8.28109	0.0028804+0.0067036i	3.4783e-07+3.153e-07i	-0.99865+0.02526i	4.3112e-07+1.5551e-06i	0.0047017-0.0013549i	5.6229e-07-3.1793e-07i
8.28875	0.0028857+0.0067091i	3.5095e-07+3.1667e-07i	-0.99865+0.02528i	4.3631e-07+1.5648e-06i	0.0047106-0.0013575i	5.6615e-07-3.214e-07i
8.29641	0.0028914+0.0067145i	3.5142e-07+3.1677e-07i	-0.99865+0.02531i	4.3684e-07+1.5666e-06i	0.0047207-0.001363i	5.6732e-07-3.2232e-07i
8.30406	0.0028973+0.0067197i	3.5034e-07+3.1615e-07i	-0.99863+0.025345i	4.3464e-07+1.5635e-06i	0.0047316-0.0013701i	5.6692e-07-3.2175e-07i
8.31172	0.0029031+0.0067254i	3.5151e-07+3.1722e-07i	-0.99862+0.025377i	4.3551e-07+1.5693e-06i	0.0047422-0.001376i	5.6968e-07-3.2323e-07i
8.31937	0.002909+0.0067314i	3.5421e-07+3.1945e-07i	-0.99862+0.025405i	4.3848e-07+1.5811e-06i	0.0047528-0.0013812i	5.7462e-07-3.2611e-07i
8.32703	0.0029152+0.0067379i	3.5602e-07+3.2078e-07i	-0.99861+0.025435i	4.4019e-07+1.5886e-06i	0.004764-0.0013859i	5.7807e-07-3.2812e-07i
8.33469	0.0029216+0.0067446i	3.5712e-07+3.214e-07i	-0.99861+0.025466i	4.409e-07+1.5928e-06i	0.0047759-0.0013902i	5.8036e-07-3.2945e-07i
8.34234	0.0029277+0.0067497i	3.5755e-07+3.205e-07i	-0.99861+0.025493i	4.427e-07+1.5914e-06i	0.0047857-0.001395i	5.8021e-07-3.3063e-07i
8.35	0.0029335+0.0067535i	3.5737e-07+3.1824e-07i	-0.9986+0.025516i	4.4545e-07+1.5851e-06i	0.0047937-0.0014001i	5.7786e-07-3.3166e-07i
8.35766	0.0029392+0.0067584i	3.5773e-07+3.1842e-07i	-0.9986+0.025542i	4.4531e-07+1.5867e-06i	0.0048031-0.001405i	5.7904e-07-3.3234e-07i
8.36531	0.0029447+0.0067644i	3.5867e-07+3.2113e-07i	-0.9986+0.025572i	4.4217e-07+1.5967e-06i	0.0048138-0.0014097i	5.839e-07-3.3264e-07i
8.37297	0.0029508+0.0067706i	3.6009e-07+3.2182e-07i	-0.99859+0.025604i	4.4399e-07+1.6018e-06i	0.0048254-0.0014145i	5.8642e-07-3.3447e-07i
8.38063	0.0029574+0.0067771i	3.6208e-07+3.2008e-07i	-0.99859+0.02564i	4.5175e-07+1.6012e-06i	0.0048381-0.0014195i	5.861e-07-3.3814e-07i
8.38828	0.0029641+0.0067833i	3.6232e-07+3.1938e-07i	-0.99859+0.02567i	4.5257e-07+1.6e-06i	0.0048496-0.0014248i	5.8622e-07-3.3901e-07i
8.39594	0.0029708+0.0067892i	3.6017e-07+3.2008e-07i	-0.99858+0.025693i	4.4391e-07+1.598e-06i	0.0048592-0.0014303i	5.8693e-07-3.3606e-07i
8.40359	0.0029768+0.0067948i	3.6018e-07+3.2084e-07i	-0.99858+0.025717i	4.4154e-07+1.6004e-06i	0.0048688-0.0014353i	5.8871e-07-3.3597e-07i
8.41125	0.0029818+0.0067999i	3.6362e-07+3.2171e-07i	-0.99857+0.025743i	4.491e-07+1.6096e-06i	0.0048782-0.0014395i	5.9218e-07-3.404e-07i
8.41891	0.0029875+0.0068055i	3.671e-07+3.2316e-07i	-0.99857+0.025769i	4.5544e-07+1.6207e-06i	0.0048883-0.001444i	5.9652e-07-3.446e-07i
8.42656	0.0029944+0.0068118i	3.7063e-07+3.257e-07i	-0.99857+0.025797i	4.5944e-07+1.6349e-06i	0.0048995-0.0014488i	6.0245e-07-3.4833e-07i
8.43422	0.003001+0.0068178i	3.7308e-07+3.2787e-07i	-0.99857+0.025826i	4.6118e-07+1.6461e-06i	0.0049106-0.001454i	6.074e-07-3.5085e-07i
8.44187	0.0030071+0.0068229i	3.7316e-07+3.2922e-07i	-0.99856+0.025857i	4.5808e-07+1.6508e-06i	0.0049212-0.0014598i	6.1017e-07-3.5073e-07i
8.44953	0.0030132+0.0068283i	3.7336e-07+3.2928e-07i	-0.99856+0.025889i	4.5753e-07+1.6521e-06i	0.0049323-0.001465i	6.1134e-07-3.5127e-07i
8.45719	0.0030193+0.0068341i	3.7387e-07+3.2608e-07i	-0.99856+0.025923i	4.6342e-07+1.6447e-06i	0.0049445-0.0014684i	6.0843e-07-3.535e-07i
8.46484	0.0030252+0.0068398i	3.7503e-07+3.2466e-07i	-0.99857+0.025955i	4.6812e-07+1.6435e-06i	0.0049562-0.0014722i	6.0812e-07-3.5586e-07i
8.4725	0.0030303+0.006845i	3.7821e-07+3.2861e-07i	-0.99856+0.025982i	4.6933e-07+1.6613e-06i	0.004966-0.0014774i	6.1568e-07-3.587e-07i
8.48016	0.0030357+0.0068503i	3.8069e-07+3.3149e-07i	-0.99855+0.026009i	4.7041e-07+1.6746e-06i	0.0049756-0.0014829i	6.2147e-07-3.6108e-07i
8.48781	0.0030428+0.0068556i	3.8054e-07+3.3038e-07i	-0.99854+0.026031i	4.7117e-07+1.6711e-06i	0.0049846-0.0014898i	6.2061e-07-3.6177e-07i
8.49547	0.0030497+0.0068611i	3.8088e-07+3.2985e-07i	-0.99853+0.026054i	4.721e-07+1.6703e-06i	0.0049943-0.0014963i	6.2083e-07-3.628e-07i
8.50313	0.0030563+0.0068679i	3.8339e-07+3.3202e-07i	-0.99853+0.026085i	4.7384e-07+1.6817e-06i	0.0050066-0.0015008i	6.2597e-07-3.6537e-07i
8.51078	0.0030627+0.0068744i	3.8565e-07+3.3402e-07i	-0.99853+0.026116i	4.7525e-07+1.6921e-06i	0.0050185-0.0015056i	6.3075e-07-3.6771e-07i
8.51844	0.0030683+0.0068788i	3.8634e-07+3.3502e-07i	-0.99852+0.026144i	4.7477e-07+1.6969e-06i	0.0050279-0.0015117i	6.3326e-07-3.6862e-07i
8.52609	0.0030739+0.0068834i	3.8683e-07+3.3544e-07i	-0.99851+0.026171i	4.747e-07+1.6996e-06i	0.0050374-0.0015173i	6.3489e-07-3.6948e-07i
8.53375	0.0030797+0.0068894i	3.8568e-07+3.3114e-07i	-0.99852+0.026194i	4.779e-07+1.6851e-06i	0.0050476-0.0015202i	6.2941e-07-3.6987e-07i
8.54141	0.0030856+0.0068955i	3.8492e-07+3.2739e-07i	-0.99852+0.026218i	4.8131e-07+1.673e-06i	0.0050581-0.0015234i	6.2485e-07-3.7059e-07i
8.54906	0.0030925+0.0069018i	3.8924e-07+3.2993e-07i	-0.99851+0.026256i	4.883e-07+1.6893e-06i	0.0050711-0.0015311i	6.3142e-07-3.7588e-07i
8.55672	0.0030994+0.0069081i	3.9351e-07+3.3246e-07i	-0.99849+0.026294i	4.9511e-07+1.7055e-06i	0.0050841-0.0015386i	6.3799e-07-3.8109e-07i
8.56438	0.0031052+0.0069131i	3.9609e-07+3.3506e-07i	-0.9985+0.026327i	4.9612e-07+1.7188e-06i	0.0050955-0.0015425i	6.4387e-07-3.8356e-07i
8.57203	0.0031111+0.0069182i	3.9864e-07+3.3765e-07i	-0.9985+0.026359i	4.9708e-07+1.7321e-06i	0.005107-0.0015464i	6.4975e-07-3.8601e-07i
8.57969	0.0031179+0.0069234i	3.9808e-07+3.3721e-07i	-0.99849+0.026384i	4.9554e-07+1.73e-06i	0.0051166-0.0015535i	6.4966e-07-3.859e-07i
8.58734	0.0031246+0.0069287i	3.9752e-07+3.3677e-07i	-0.99848+0.026408i	4.94e-07+1.7278e-06i	0.0051262-0.0015606i	6.4956e-07-3.8579e-07i
8.595	0.0031308+0.0069341i	3.9952e-07+3.337e-07i	-0.99847+0.026433i	5.046e-07+1.723e-06i	0.005136-0.0015661i	6.4712e-07-3.9028e-07i
8.60266	0.003137+0.0069395i	4.0157e-07+3.3055e-07i	-0.99847+0.026457i	5.1551e-07+1.7181e-06i	0.0051458-0.0015716i	6.4458e-07-3.9488e-07i
8.61031	0.0031433+0.006946i	4.0334e-07+3.3333e-07i	-0.99846+0.026492i	5.1414e-07+1.7301e-06i	0.0051586-0.0015769i	6.5038e-07-3.9631e-07i
8.61797	0.0031496+0.0069526i	4.0507e-07+3.3652e-07i	-0.99846+0.026527i	5.1186e-07+1.7432e-06i	0.0051718-0.0015822i	6.5677e-07-3.9751e-07i
8.62562	0.0031555+0.0069579i	4.0408e-07+3.3773e-07i	-0.99845+0.026555i	5.0585e-07+1.7452e-06i	0.0051821-0.0015878i	6.5886e-07-3.9592e-07i
8.63328	0.0031613+0.0069631i	4.0279e-07+3.3871e-07i	-0.99845+0.026582i	4.9943e-07+1.7459e-06i	0.0051922-0.0015935i	6.6048e-07-3.9402e-07i
8.64094	0.0031668+0.0069687i	4.0477e-07+3.4246e-07i	-0.99845+0.026614i	4.9618e-07+1.7613e-06i	0.0052044-0.0015961i	6.6781e-07-3.9498e-07i
8.64859	0.0031723+0.0069744i	4.0724e-07+3.4666e-07i	-0.99846+0.026647i	4.933e-07+1.779e-06i	0.0052168-0.0015983i	6.7607e-07-3.9634e-07i
8.65625	0.0031796+0.0069796i	4.0713e-07+3.4473e-07i	-0.99845+0.026672i	4.9582e-07+1.7734e-06i	0.0052267-0.0016059i	6.7417e-07-3.9759e-07i
8.66391	0.0031871+0.0069847i	4.0649e-07+3.4158e-07i	-0.99843+0.026696i	4.994e-07+1.7633e-06i	0.0052359-0.0016147i	6.7023e-07-3.9881e-07i
8.67156	0.0031938+0.006991i	4.1057e-07+3.4348e-07i	-0.99844+0.026734i	5.058e-07+1.7776e-06i	0.0052498-0.0016193i	6.7619e-07-4.0377e-07i
8.67922	0.0032002+0.0069976i	4.1589e-07+3.4665e-07i	-0.99845+0.026775i	5.1298e-07+1.7982e-06i	0.0052648-0.0016229i	6.847e-07-4.0973e-07i
8.68688	0.0032069+0.0070025i	4.1698e-07+3.4617e-07i	-0.99844+0.026804i	5.1586e-07+1.7996e-06i	0.0052755-0.0016289i	6.8558e-07-4.1184e-07i
8.69453	0.0032136+0.0070069i	4.1677e-07+3.4457e-07i	-0.99843+0.026828i	5.1737e-07+1.7951e-06i	0.0052848-0.0016357i	6.8409e-07-4.1275e-07i
8.70219	0.0032202+0.0070126i	4.1724e-07+3.4423e-07i	-0.99842+0.026858i	5.1865e-07+1.7954e-06i	0.0052958-0.0016429i	6.8478e-07-4.1407e-07i
8.70984	0.0032268+0.0070186i	4.1797e-07+3.4436e-07i	-0.99841+0.026889i	5.1985e-07+1.7975e-06i	0.0053074-0.0016502i	6.8629e-07-4.1556e-07i
8.7175	0.0032331+0.0070248i	4.2101e-07+3.4607e-07i	-0.99841+0.026924i	5.2358e-07+1.8092e-06i	0.0053207-0.0016543i	6.9147e-07-4.1915e-07i
8.72516	0.0032393+0.007031i	4.2509e-07+3.4847e-07i	-0.99842+0.026961i	5.2845e-07+1.8251e-06i	0.0053347-0.001657i	6.983e-07-4.2367e-07i
8.73281	0.0032457+0.0070363i	4.273e-07+3.4926e-07i	-0.99842+0.026985i	5.3167e-07+1.8319e-06i	0.0053449-0.0016617i	7.0146e-07-4.2654e-07i
8.74047	0.0032523+0.0070411i	4.2854e-07+3.492e-07i	-0.99842+0.027002i	5.3404e-07+1.8341e-06i	0.0053532-0.0016674i	7.0269e-07-4.2854e-07i
8.74812	0.0032586+0.007047i	4.2768e-07+3.4968e-07i	-0.99841+0.027028i	5.2976e-07+1.8338e-06i	0.0053637-0.0016738i	7.0382e-07-4.2748e-07i
8.75578	0.0032647+0.0070535i	4.2555e-07+3.5049e-07i	-0.9984+0.027058i	5.2151e-07+1.8322e-06i	0.0053756-0.0016805i	7.0488e-07-4.2458e-07i
8.76344	0.0032706+0.0070588i	4.2639e-07+3.5068e-07i	-0.99839+0.027084i	5.2251e-07+1.8347e-06i	0.0053859-0.0016859i	7.0649e-07-4.2596e-07i
8.77109	0.0032763+0.0070634i	4.2928e-07+3.5044e-07i	-0.99839+0.027106i	5.2995e-07+1.84e-06i	0.0053951-0.0016904i	7.0845e-07-4.3035e-07i
8.77875	0.0032829+0.0070685i	4.3263e-07+3.5058e-07i	-0.99839+0.027138i	5.3796e-07+1.8478e-06i	0.0054067-0.0016964i	7.1146e-07-4.3538e-07i
8.78641	0.0032904+0.0070739i	4.3635e-07+3.5101e-07i	-0.99838+0.027178i	5.4645e-07+1.8576e-06i	0.0054202-0.0017038i	7.1531e-07-4.4096e-07i
8.79406	0.0032976+0.0070797i	4.3746e-07+3.5176e-07i	-0.99838+0.027213i	5.4643e-07+1.8629e-06i	0.0054335-0.0017093i	7.1828e-07-4.4243e-07i
8.80172	0.0033047+0.0070858i	4.3615e-07+3.5281e-07i	-0.99839+0.027245i	5.385e-07+1.864e-06i	0.0054465-0.0017132i	7.2043e-07-4.4008e-07i
8.80937	0.0033112+0.0070917i	4.3553e-07+3.5521e-07i	-0.99839+0.027272i	5.3026e-07+1.87e-06i	0.0054582-0.0017174i	7.2465e-07-4.3809e-07i
8.81703	0.0033172+0.0070974i	4.3563e-07+3.5906e-07i	-0.99839+0.027295i	5.2159e-07+1.8811e-06i	0.0054685-0.0017222i	7.3108e-07-4.3645e-07i
8.82469	0.0033236+0.0071027i	4.3619e-07+3.5918e-07i	-0.99838+0.027323i	5.2194e-07+1.8829e-06i	0.0054794-0.0017286i	7.3253e-07-4.3759e-07i
8.83234	0.0033307+0.0071075i	4.3733e-07+3.5473e-07i	-0.99837+0.027357i	5.333e-07+1.8735e-06i	0.0054909-0.0017369i	7.2788e-07-4.4213e-07i
8.84	0.0033374+0.0071125i	4.4129e-07+3.5249e-07i	-0.99835+0.027386i	5.4824e-07+1.8755e-06i	0.0055015-0.0017448i	7.2766e-07-4.495e-07i
8.84766	0.0033439+0.0071175i	4.4928e-07+3.5327e-07i	-0.99834+0.027408i	5.6855e-07+1.8937e-06i	0.0055107-0.001752i	7.3362e-07-4.6098e-07i
8.85531	0.0033499+0.0071231i	4.5323e-07+3.5431e-07i	-0.99834+0.027439i	5.7654e-07+1.9051e-06i	0.0055226-0.0017574i	7.3826e-07-4.6645e-07i
8.86297	0.0033552+0.0071295i	4.5053e-07+3.5586e-07i	-0.99835+0.027486i	5.6415e-07+1.9059e-06i	0.0055389-0.0017602i	7.4087e-07-4.6196e-07i
8.87063	0.0033613+0.0071358i	4.4954e-07+3.5698e-07i	-0.99835+0.027525i	5.5743e-07+1.9082e-06i	0.0055535-0.0017639i	7.4348e-07-4.6013e-07i
8.87828	0.0033686+0.0071418i	4.5175e-07+3.5729e-07i	-0.99835+0.02755i	5.6133e-07+1.9136e-06i	0.0055648-0.0017695i	7.4612e-07-4.6333e-07i
8.88594	0.0033756+0.0071472i	4.5306e-07+3.5744e-07i	-0.99835+0.027573i	5.6323e-07+1.9168e-06i	0.0055752-0.0017756i	7.4797e-07-4.654e-07i
8.89359	0.0033822+0.0071513i	4.5238e-07+3.5726e-07i	-0.99834+0.027592i	5.607e-07+1.9151e-06i	0.0055834-0.0017825i	7.4809e-07-4.6494e-07i
8.90125	0.0033887+0.0071559i	4.5265e-07+3.5818e-07i	-0.99833+0.027616i	5.589e-07+1.9184e-06i	0.0055927-0.0017902i	7.5037e-07-4.6541e-07i
8.90891	0.0033954+0.0071616i	4.5541e-07+3.6193e-07i	-0.99831+0.027652i	5.5899e-07+1.9353e-06i	0.005605-0.0017997i	7.5829e-07-4.6828e-07i
8.91656	0.0034021+0.0071671i	4.5778e-07+3.6406e-07i	-0.99829+0.027687i	5.6091e-07+1.9468e-06i	0.0056173-0.0018082i	7.6373e-07-4.7132e-07i
8.92422	0.0034088+0.0071722i	4.5897e-07+3.6107e-07i	-0.99829+0.027719i	5.6876e-07+1.9417e-06i	0.0056295-0.0018137i	7.6131e-07-4.7492e-07i
8.93187	0.0034155+0.0071774i	4.608e-07+3.5941e-07i	-0.99829+0.02775i	5.7575e-07+1.9414e-06i	0.0056415-0.0018193i	7.6109e-07-4.7873e-07i
8.93953	0.003422+0.007183i	4.6508e-07+3.6287e-07i	-0.99829+0.027774i	5.7954e-07+1.9599e-06i	0.0056521-0.001825i	7.6931e-07-4.834e-07i
8.94719	0.0034287+0.0071888i	4.6848e-07+3.6607e-07i	-0.99828+0.027798i	5.812e-07+1.9759e-06i	0.005663-0.0018308i	7.7675e-07-4.869e-07i
8.95484	0.0034365+0.0071949i	4.6757e-07+3.6804e-07i	-0.99828+0.027826i	5.7277e-07+1.9798e-06i	0.0056753-0.0018368i	7.8033e-07-4.8476e-07i
8.9625	0.003444+0.0072009i	4.6704e-07+3.6914e-07i	-0.99828+0.027854i	5.6721e-07+1.9823e-06i	0.0056877-0.0018429i	7.8289e-07-4.8366e-07i
8.97016	0.0034507+0.0072059i	4.6898e-07+3.6496e-07i	-0.99828+0.027892i	5.7967e-07+1.9758e-06i	0.0057011-0.0018489i	7.7931e-07-4.891e-07i
8.97781	0.0034574+0.007211i	4.7082e-07+3.6117e-07i	-0.99828+0.027929i	5.911e-07+1.9701e-06i	0.0057143-0.0018548i	7.7619e-07-4.9419e-07i
8.98547	0.0034635+0.007217i	4.7215e-07+3.6072e-07i	-0.99828+0.027957i	5.942e-07+1.9719e-06i	0.0057263-0.0018594i	7.7741e-07-4.9655e-07i
8.99313	0.0034697+0.007223i	4.7359e-07+3.6042e-07i	-0.99828+0.027985i	5.9736e-07+1.9744e-06i	0.0057384-0.001864i	7.7891e-07-4.9901e-07i
9.00078	0.003476+0.0072277i	4.7671e-07+3.6217e-07i	-0.99828+0.028019i	6.0126e-07+1.9867e-06i	0.0057506-0.0018698i	7.8443e-07-5.0304e-07i
9.00844	0.0034823+0.0072326i	4.7971e-07+3.639e-07i	-0.99827+0.028052i	6.0485e-07+1.9988e-06i	0.0057628-0.0018755i	7.8987e-07-5.069e-07i
9.01609	0.0034889+0.0072379i	4.7925e-07+3.6514e-07i	-0.99827+0.028076i	5.9949e-07+2.0015e-06i	0.0057735-0.0018811i	7.9248e-07-5.0581e-07i
9.02375	0.0034956+0.0072433i	4.7878e-07+3.6638e-07i	-0.99827+0.0281i	5.9412e-07+2.0043e-06i	0.0057843-0.0018867i	7.951e-07-5.0471e-07i
9.03141	0.0035025+0.0072496i	4.7976e-07+3.6464e-07i	-0.99826+0.028121i	5.9914e-07+2.001e-06i	0.0057949-0.0018933i	7.9395e-07-5.0739e-07i
9.03906	0.0035094+0.0072559i	4.8072e-07+3.6289e-07i	-0.99825+0.028142i	6.0414e-07+1.9977e-06i	0.0058055-0.0018999i	7.9278e-07-5.1007e-07i
9.04672	0.0035165+0.0072619i	4.8169e-07+3.6607e-07i	-0.99825+0.028188i	5.9898e-07+2.0102e-06i	0.0058215-0.0019065i	7.997e-07-5.1032e-07i
9.05438	0.0035235+0.007268i	4.8265e-07+3.6942e-07i	-0.99825+0.028234i	5.9335e-07+2.0232e-06i	0.0058378-0.0019132i	8.0693e-07-5.1043e-07i
9.06203	0.0035295+0.0072722i	4.8575e-07+3.7042e-07i	-0.99824+0.028262i	5.9912e-07+2.0331e-06i	0.0058481-0.0019199i	8.1114e-07-5.1498e-07i
9.06969	0.0035354+0.0072763i	4.8902e-07+3.7123e-07i	-0.99823+0.028289i	6.0578e-07+2.0428e-06i	0.005858-0.0019267i	8.1513e-07-5.199e-07i
9.07734	0.0035425+0.0072817i	4.9028e-07+3.6846e-07i	-0.99823+0.028323i	6.1359e-07+2.0385e-06i	0.0058709-0.0019335i	8.1306e-07-5.2373e-07i
9.085	0.0035497+0.0072872i	4.9128e-07+3.6527e-07i	-0.99822+0.028357i	6.2149e-07+2.0325e-06i	0.0058841-0.0019404i	8.1026e-07-5.2742e-07i
9.09266	0.0035563+0.0072928i	4.9173e-07+3.6584e-07i	-0.99823+0.028383i	6.1974e-07+2.0354e-06i	0.0058958-0.001945i	8.1256e-07-5.2791e-07i
9.10031	0.0035627+0.0072985i	4.921e-07+3.6702e-07i	-0.99823+0.028407i	6.1641e-07+2.0397e-06i	0.0059072-0.0019492i	8.1567e-07-5.2787e-07i
9.10797	0.0035696+0.0073043i	4.9608e-07+3.7216e-07i	-0.99822+0.028445i	6.1589e-07+2.0633e-06i	0.0059211-0.0019567i	8.2691e-07-5.3156e-07i
9.11562	0.0035766+0.0073101i	5.0082e-07+3.7818e-07i	-0.99821+0.028485i	6.1581e-07+2.091e-06i	0.0059356-0.001965i	8.3997e-07-5.3601e-07i
9.12328	0.0035837+0.0073154i	4.9985e-07+3.7841e-07i	-0.99821+0.028511i	6.1104e-07+2.09e-06i	0.0059469-0.0019716i	8.4091e-07-5.3478e-07i
9.13094	0.0035909+0.0073205i	4.9738e-07+3.7711e-07i	-0.9982+0.028533i	6.0511e-07+2.0814e-06i	0.0059573-0.0019778i	8.3866e-07-5.3208e-07i
9.13859	0.0035984+0.0073252i	4.984e-07+3.7582e-07i	-0.99819+0.028564i	6.0933e-07+2.0807e-06i	0.0059692-0.0019859i	8.3856e-07-5.349e-07i
9.14625	0.003606+0.0073297i	5.0053e-07+3.7452e-07i	-0.99818+0.028598i	6.1681e-07+2.0827e-06i	0.0059815-0.0019946i	8.3912e-07-5.3949e-07i
9.15391	0.0036125+0.0073352i	5.0397e-07+3.7484e-07i	-0.99818+0.028629i	6.2466e-07+2.0912e-06i	0.0059936-0.0020016i	8.4272e-07-5.4496e-07i
9.16156	0.0036186+0.0073411i	5.0792e-07+3.7577e-07i	-0.99817+0.028658i	6.3269e-07+2.1024e-06i	0.0060057-0.0020079i	8.4749e-07-5.5081e-07i
9.16922	0.0036258+0.0073468i	5.0973e-07+3.7494e-07i	-0.99817+0.028685i	6.3755e-07+2.1043e-06i	0.0060181-0.0020137i	8.4856e-07-5.5421e-07i
9.17687	0.0036335+0.0073525i	5.1055e-07+3.7332e-07i	-0.99817+0.028712i	6.4094e-07+2.1019e-06i	0.0060305-0.0020191i	8.4794e-07-5.565e-07i
9.18453	0.0036399+0.0073575i	5.115e-07+3.7195e-07i	-0.99817+0.028744i	6.4485e-07+2.101e-06i	0.0060431-0.0020246i	8.4778e-07-5.5903e-07i
9.19219	0.0036458+0.0073622i	5.1251e-07+3.7069e-07i	-0.99817+0.028779i	6.4905e-07+2.1008e-06i	0.0060558-0.0020302i	8.4786e-07-5.6169e-07i
9.19984	0.0036529+0.0073677i	5.1442e-07+3.726e-07i	-0.99817+0.028813i	6.4871e-07+2.111e-06i	0.0060692-0.0020367i	8.5327e-07-5.639e-07i
9.2075	0.003661+0.0073736i	5.1687e-07+3.7648e-07i	-0.99817+0.028846i	6.4549e-07+2.1278e-06i	0.0060831-0.0020439i	8.6202e-07-5.658e-07i
9.21516	0.0036679+0.0073786i	5.1883e-07+3.7796e-07i	-0.99817+0.028875i	6.4583e-07+2.1368e-06i	0.0060954-0.0020492i	8.6676e-07-5.6814e-07i
9.22281	0.0036741+0.007383i	5.2044e-07+3.7772e-07i	-0.99817+0.028901i	6.4878e-07+2.1403e-06i	0.0061065-0.0020533i	8.6861e-07-5.7081e-07i
9.23047	0.003681+0.0073877i	5.2246e-07+3.781e-07i	-0.99817+0.02893i	6.5226e-07+2.1463e-06i	0.0061179-0.0020604i	8.7154e-07-5.7415e-07i
9.23813	0.0036884+0.0073925i	5.2483e-07+3.7897e-07i	-0.99815+0.02896i	6.562e-07+2.1543e-06i	0.0061295-0.0020701i	8.7536e-07-5.7805e-07i
9.24578	0.003695+0.007398i	5.2687e-07+3.8041e-07i	-0.99814+0.028985i	6.5757e-07+2.1628e-06i	0.0061408-0.0020768i	8.7982e-07-5.8075e-07i
9.25344	0.0037008+0.0074041i	5.286e-07+3.8238e-07i	-0.99814+0.029006i	6.5647e-07+2.1716e-06i	0.0061519-0.0020808i	8.8489e-07-5.8229e-07i
9.26109	0.0037078+0.0074101i	5.298e-07+3.8316e-07i	-0.99814+0.029033i	6.569e-07+2.1764e-06i	0.0061639-0.0020882i	8.8791e-07-5.8414e-07i
9.26875	0.0037161+0.0074159i	5.3041e-07+3.8262e-07i	-0.99812+0.029066i	6.5901e-07+2.1767e-06i	0.0061768-0.0020993i	8.8867e-07-5.8634e-07i
9.27641	0.0037234+0.0074212i	5.3133e-07+3.8244e-07i	-0.99811+0.029101i	6.6062e-07+2.1791e-06i	0.0061902-0.0021073i	8.9038e-07-5.8846e-07i
9.28406	0.0037295+0.0074258i	5.3266e-07+3.827e-07i	-0.99812+0.029137i	6.6164e-07+2.1842e-06i	0.0062041-0.0021111i	8.9326e-07-5.9051e-07i
9.29172	0.0037361+0.0074308i	5.3365e-07+3.8246e-07i	-0.99812+0.029166i	6.6283e-07+2.1865e-06i	0.0062166-0.0021159i	8.9492e-07-5.9233e-07i
9.29938	0.0037435+0.0074363i	5.3417e-07+3.8152e-07i	-0.99812+0.029184i	6.6426e-07+2.1848e-06i	0.0062268-0.002122i	8.9481e-07-5.9384e-07i
9.30703	0.0037508+0.0074417i	5.3518e-07+3.8089e-07i	-0.99812+0.029212i	6.6658e-07+2.1856e-06i	0.006239-0.0021285i	8.9573e-07-5.9609e-07i
9.31469	0.003758+0.007447i	5.3703e-07+3.8076e-07i	-0.99811+0.029254i	6.704e-07+2.1908e-06i	0.0062544-0.0021357i	8.984e-07-5.9958e-07i
9.32234	0.0037649+0.0074525i	5.3898e-07+3.8199e-07i	-0.99811+0.029293i	6.7162e-07+2.1996e-06i	0.0062692-0.0021425i	9.031e-07-6.0237e-07i
9.33	0.0037714+0.0074583i	5.4113e-07+3.8586e-07i	-0.99811+0.029325i	6.6774e-07+2.2155e-06i	0.0062825-0.0021482i	9.1175e-07-6.0374e-07i
9.33766	0.0037781+0.0074638i	5.4351e-07+3.8728e-07i	-0.99811+0.029353i	6.6975e-07+2.225e-06i	0.006295-0.0021547i	9.1665e-07-6.0696e-07i
9.34531	0.0037856+0.007469i	5.4642e-07+3.8312e-07i	-0.9981+0.029375i	6.8527e-07+2.2197e-06i	0.0063055-0.0021628i	9.1298e-07-6.1441e-07i
9.35297	0.0037926+0.0074737i	5.4807e-07+3.8085e-07i	-0.99809+0.029401i	6.9333e-07+2.2175e-06i	0.0063165-0.0021706i	9.1161e-07-6.1883e-07i
9.36063	0.0037987+0.0074775i	5.464e-07+3.8372e-07i	-0.99809+0.029437i	6.8143e-07+2.2234e-06i	0.006329-0.0021772i	9.1656e-07-6.1516e-07i
9.36828	0.0038053+0.0074819i	5.4566e-07+3.8557e-07i	-0.99808+0.029475i	6.7427e-07+2.2284e-06i	0.0063424-0.0021847i	9.2054e-07-6.1359e-07i
9.37594	0.0038135+0.0074886i	5.4794e-07+3.8416e-07i	-0.99807+0.029518i	6.8255e-07+2.2305e-06i	0.006359-0.0021951i	9.2144e-07-6.189e-07i
9.38359	0.0038216+0.0074949i	5.5043e-07+3.837e-07i	-0.99806+0.029557i	6.89e-07+2.2355e-06i	0.0063745-0.0022044i	9.2386e-07-6.2377e-07i
9.39125	0.0038291+0.0074997i	5.5371e-07+3.8708e-07i	-0.99806+0.029577i	6.8816e-07+2.2521e-06i	0.0063852-0.0022093i	9.3231e-07-6.2685e-07i
9.39891	0.0038366+0.0075044i	5.565e-07+3.8972e-07i	-0.99806+0.029599i	6.8787e-07+2.2657e-06i	0.0063963-0.0022152i	9.3935e-07-6.2976e-07i
9.40656	0.0038437+0.007509i	5.5684e-07+3.886e-07i	-0.99804+0.029634i	6.9065e-07+2.2644e-06i	0.0064088-0.0022254i	9.3914e-07-6.3196e-07i
9.41422	0.0038508+0.0075138i	5.5738e-07+3.8763e-07i	-0.99803+0.029669i	6.934e-07+2.2639e-06i	0.0064217-0.002235i	9.3934e-07-6.3427e-07i
9.42188	0.0038583+0.0075198i	5.5927e-07+3.876e-07i	-0.99804+0.029702i	6.9598e-07+2.2688e-06i	0.0064366-0.0022396i	9.4221e-07-6.373e-07i
9.42953	0.0038657+0.0075256i	5.6125e-07+3.8776e-07i	-0.99805+0.029734i	6.985e-07+2.2744e-06i	0.006451-0.0022445i	9.4537e-07-6.4039e-07i
9.43719	0.0038725+0.0075298i	5.6403e-07+3.8975e-07i	-0.99804+0.029756i	7.004e-07+2.2862e-06i	0.006461-0.0022517i	9.5123e-07-6.4399e-07i
9.44484	0.0038793+0.0075342i	5.667e-07+3.9157e-07i	-0.99803+0.029779i	7.0238e-07+2.2973e-06i	0.0064712-0.0022591i	9.5679e-07-6.4754e-07i
9.4525	0.0038866+0.0075402i	5.6776e-07+3.9076e-07i	-0.99802+0.029814i	7.0571e-07+2.2981e-06i	0.0064855-0.0022674i	9.5769e-07-6.5033e-07i
9.46016	0.003894+0.0075462i	5.6877e-07+3.9001e-07i	-0.99801+0.029848i	7.0878e-07+2.2989e-06i	0.0064998-0.0022756i	9.5866e-07-6.5303e-07i
9.46781	0.0039007+0.0075506i	5.6845e-07+3.9128e-07i	-0.99801+0.029882i	7.0341e-07+2.303e-06i	0.0065129-0.002282i	9.6206e-07-6.5221e-07i
9.47547	0.0039075+0.0075551i	5.6813e-07+3.9254e-07i	-0.99801+0.029916i	6.9803e-07+2.3071e-06i	0.0065261-0.0022885i	9.6545e-07-6.5139e-07i
9.48312	0.0039154+0.0075606i	5.7269e-07+3.9336e-07i	-0.99802+0.029945i	7.0628e-07+2.3199e-06i	0.0065398-0.0022948i	9.7114e-07-6.5829e-07i
9.49078	0.0039233+0.0075661i	5.7727e-07+3.9415e-07i	-0.99802+0.029975i	7.1466e-07+2.3327e-06i	0.0065534-0.0023012i	9.7684e-07-6.6527e-07i
9.49844	0.0039309+0.0075706i	5.7932e-07+3.936e-07i	-0.99801+0.030008i	7.1999e-07+2.3368e-06i	0.0065663-0.00231i	9.7873e-07-6.6955e-07i
9.50609	0.0039385+0.0075751i	5.8123e-07+3.9298e-07i	-0.998+0.030041i	7.2517e-07+2.3404e-06i	0.0065792-0.002319i	9.8043e-07-6.737e-07i
9.51375	0.0039466+0.0075813i	5.8239e-07+3.9297e-07i	-0.99799+0.030072i	7.2705e-07+2.3432e-06i	0.0065929-0.0023288i	9.8252e-07-6.7629e-07i
9.52141	0.0039547+0.0075877i	5.8348e-07+3.93e-07i	-0.99797+0.030103i	7.2865e-07+2.3459e-06i	0.0066068-0.0023386i	9.8464e-07-6.7874e-07i
9.52906	0.0039608+0.0075929i	5.8496e-07+3.9203e-07i	-0.99798+0.030123i	7.3273e-07+2.3465e-06i	0.0066176-0.0023428i	9.8522e-07-6.8172e-07i
9.53672	0.0039667+0.0075978i	5.8648e-07+3.9093e-07i	-0.99798+0.030142i	7.3711e-07+2.3468e-06i	0.006628-0.0023463i	9.856e-07-6.8477e-07i
9.54437	0.0039742+0.0076027i	5.8804e-07+3.9279e-07i	-0.99797+0.030183i	7.3622e-07+2.3569e-06i	0.0066429-0.0023562i	9.9127e-07-6.8705e-07i
9.55203	0.0039819+0.0076075i	5.8959e-07+3.9516e-07i	-0.99796+0.030228i	7.344e-07+2.3687e-06i	0.0066586-0.0023671i	9.9786e-07-6.892e-07i
9.55969	0.0039895+0.0076123i	5.9233e-07+3.9609e-07i	-0.99795+0.030263i	7.3826e-07+2.3783e-06i	0.0066723-0.0023758i	1.0027e-06-6.9367e-07i
9.56734	0.0039971+0.0076171i	5.9533e-07+3.9668e-07i	-0.99794+0.030295i	7.4339e-07+2.3875e-06i	0.0066856-0.0023839i	1.0071e-06-6.9868e-07i
9.575	0.0040037+0.0076232i	5.9842e-07+3.9617e-07i	-0.99795+0.030325i	7.5048e-07+2.3935e-06i	0.0066998-0.002388i	1.0099e-06-7.0398e-07i
9.58266	0.00401+0.0076295i	6.0152e-07+3.9535e-07i	-0.99796+0.030353i	7.5813e-07+2.3986e-06i	0.0067142-0.0023911i	1.0122e-06-7.0936e-07i
9.59031	0.0040174+0.0076341i	6.0023e-07+3.9553e-07i	-0.99795+0.030389i	7.5296e-07+2.3976e-06i	0.0067279-0.0024004i	1.0133e-06-7.0804e-07i
9.59797	0.0040253+0.0076381i	5.9749e-07+3.9605e-07i	-0.99793+0.030427i	7.4357e-07+2.3944e-06i	0.0067413-0.0024118i	1.014e-06-7.0449e-07i
9.60562	0.0040329+0.0076427i	5.9857e-07+3.9665e-07i	-0.99792+0.030463i	7.4437e-07+2.3996e-06i	0.0067545-0.0024229i	1.0171e-06-7.0692e-07i
9.61328	0.0040406+0.0076475i	6.0116e-07+3.9727e-07i	-0.9979+0.030498i	7.4921e-07+2.4081e-06i	0.0067678-0.0024339i	1.0212e-06-7.1174e-07i
9.62094	0.0040476+0.0076523i	6.059e-07+3.9763e-07i	-0.9979+0.030523i	7.5922e-07+2.42e-06i	0.0067798-0.0024403i	1.0262e-06-7.1944e-07i
9.62859	0.0040544+0.0076571i	6.1166e-07+3.9782e-07i	-0.99791+0.030544i	7.7171e-07+2.4337e-06i	0.0067912-0.0024444i	1.0316e-06-7.2853e-07i
9.63625	0.0040622+0.0076628i	6.125e-07+3.9753e-07i	-0.9979+0.030576i	7.7278e-07+2.4354e-06i	0.0068053-0.0024524i	1.0333e-06-7.3062e-07i
9.64391	0.0040705+0.007669i	6.1066e-07+3.9697e-07i	-0.99789+0.030613i	7.676e-07+2.4306e-06i	0.0068208-0.0024626i	1.033e-06-7.2888e-07i
9.65156	0.0040779+0.007674i	6.1088e-07+3.9794e-07i	-0.99789+0.030646i	7.6438e-07+2.4347e-06i	0.0068346-0.0024707i	1.0363e-06-7.2924e-07i
9.65922	0.0040848+0.0076784i	6.1241e-07+3.9986e-07i	-0.99788+0.030676i	7.6236e-07+2.4444e-06i	0.0068472-0.0024775i	1.042e-06-7.3093e-07i
9.66688	0.0040924+0.0076835i	6.1499e-07+4.0174e-07i	-0.99788+0.030711i	7.63e-07+2.4564e-06i	0.0068621-0.0024847i	1.0485e-06-7.3437e-07i
9.67453	0.0041005+0.0076892i	6.1835e-07+4.0359e-07i	-0.99788+0.030751i	7.6559e-07+2.4703e-06i	0.0068785-0.0024923i	1.0558e-06-7.3911e-07i
9.68219	0.0041084+0.0076944i	6.2093e-07+4.0335e-07i	-0.99788+0.030775i	7.7096e-07+2.4757e-06i	0.0068908-0.0025001i	1.0585e-06-7.4386e-07i
9.68984	0.0041161+0.0076992i	6.2285e-07+4.0136e-07i	-0.99787+0.030787i	7.7868e-07+2.4739e-06i	0.0068995-0.0025081i	1.0573e-06-7.4861e-07i
9.6975	0.0041237+0.007704i	6.2456e-07+4.0023e-07i	-0.99787+0.030817i	7.8397e-07+2.4755e-06i	0.0069125-0.0025161i	1.0582e-06-7.5269e-07i
9.70516	0.004131+0.0077089i	6.2607e-07+3.9995e-07i	-0.99786+0.030864i	7.8691e-07+2.4804e-06i	0.0069298-0.0025243i	1.061e-06-7.5614e-07i
9.71281	0.0041385+0.0077141i	6.2591e-07+3.9819e-07i	-0.99786+0.030903i	7.8863e-07+2.4768e-06i	0.0069454-0.0025324i	1.0599e-06-7.5772e-07i
9.72047	0.0041461+0.0077196i	6.2388e-07+3.948e-07i	-0.99786+0.030933i	7.8897e-07+2.4637e-06i	0.0069591-0.0025403i	1.0547e-06-7.5719e-07i
9.72813	0.0041537+0.0077249i	6.232e-07+3.9509e-07i	-0.99785+0.030961i	7.8453e-07+2.4635e-06i	0.0069724-0.0025481i	1.0562e-06-7.5636e-07i
9.73578	0.0041613+0.00773i	6.2421e-07+4.0009e-07i	-0.99785+0.030988i	7.7388e-07+2.4797e-06i	0.0069852-0.0025555i	1.0666e-06-7.5512e-07i
9.74344	0.0041686+0.0077345i	6.2708e-07+4.0385e-07i	-0.99784+0.031012i	7.7126e-07+2.4967e-06i	0.0069967-0.0025632i	1.076e-06-7.578e-07i
9.75109	0.0041755+0.0077381i	6.3275e-07+4.0576e-07i	-0.99784+0.031034i	7.8069e-07+2.5151e-06i	0.0070064-0.0025713i	1.084e-06-7.664e-07i
9.75875	0.0041826+0.0077423i	6.369e-07+4.0581e-07i	-0.99783+0.031063i	7.9003e-07+2.5256e-06i	0.0070186-0.0025793i	1.0883e-06-7.7378e-07i
9.76641	0.0041902+0.0077476i	6.3841e-07+4.0269e-07i	-0.99783+0.031103i	7.991e-07+2.5223e-06i	0.0070351-0.0025872i	1.0864e-06-7.7898e-07i
9.77406	0.0041978+0.0077529i	6.3974e-07+4.0053e-07i	-0.99782+0.031143i	8.058e-07+2.5209e-06i	0.0070509-0.0025958i	1.0857e-06-7.8336e-07i
9.78172	0.0042054+0.0077582i	6.4073e-07+4.0029e-07i	-0.99781+0.031178i	8.078e-07+2.5235e-06i	0.0070654-0.0026059i	1.0876e-06-7.8609e-07i
9.78937	0.004213+0.0077634i	6.4166e-07+4.0086e-07i	-0.9978+0.031211i	8.0762e-07+2.528e-06i	0.0070793-0.0026155i	1.0907e-06-7.8808e-07i
9.79703	0.0042206+0.0077683i	6.4248e-07+4.0333e-07i	-0.9978+0.031238i	8.0232e-07+2.5369e-06i	0.0070919-0.0026237i	1.0968e-06-7.8832e-07i
9.80469	0.0042283+0.0077731i	6.4363e-07+4.0471e-07i	-0.99779+0.031269i	8.0053e-07+2.5441e-06i	0.0071053-0.0026327i	1.1015e-06-7.8998e-07i
9.81234	0.0042363+0.0077778i	6.4572e-07+4.0308e-07i	-0.99778+0.031311i	8.0864e-07+2.5463e-06i	0.007121-0.0026439i	1.1022e-06-7.957e-07i
9.82	0.0042441+0.0077827i	6.4794e-07+4.0166e-07i	-0.99777+0.03135i	8.1633e-07+2.549e-06i	0.0071364-0.0026539i	1.1032e-06-8.0129e-07i
9.82766	0.0042515+0.0077887i	6.5057e-07+4.0097e-07i	-0.99777+0.031378i	8.2261e-07+2.5535e-06i	0.0071505-0.0026604i	1.1055e-06-8.0639e-07i
9.83531	0.0042589+0.0077945i	6.5305e-07+4.0062e-07i	-0.99777+0.031406i	8.276e-07+2.5586e-06i	0.0071645-0.0026665i	1.1083e-06-8.1098e-07i
9.84297	0.0042663+0.0077994i	6.5489e-07+4.0168e-07i	-0.99777+0.031434i	8.2717e-07+2.5665e-06i	0.0071784-0.0026717i	1.1132e-06-8.1342e-07i
9.85062	0.0042739+0.0078043i	6.5638e-07+4.0266e-07i	-0.99778+0.031462i	8.2632e-07+2.5734e-06i	0.007192-0.0026781i	1.1176e-06-8.1551e-07i
9.85828	0.0042822+0.0078092i	6.5606e-07+4.0327e-07i	-0.99776+0.03149i	8.2333e-07+2.5746e-06i	0.0072042-0.002691i	1.1196e-06-8.158e-07i
9.86594	0.0042905+0.0078139i	6.5623e-07+4.0387e-07i	-0.99774+0.031518i	8.2146e-07+2.577e-06i	0.0072163-0.0027035i	1.122e-06-8.1681e-07i
9.87359	0.0042986+0.0078176i	6.5977e-07+4.0444e-07i	-0.99773+0.031542i	8.2739e-07+2.5874e-06i	0.0072273-0.0027123i	1.1268e-06-8.2289e-07i
9.88125	0.0043066+0.0078213i	6.6305e-07+4.0507e-07i	-0.99772+0.031567i	8.3251e-07+2.5974e-06i	0.0072388-0.0027211i	1.1316e-06-8.2851e-07i
9.88891	0.0043137+0.0078264i	6.6368e-07+4.0636e-07i	-0.99772+0.031608i	8.2941e-07+2.604e-06i	0.0072553-0.0027289i	1.1363e-06-8.2941e-07i
9.89656	0.0043208+0.0078316i	6.6438e-07+4.0753e-07i	-0.99772+0.031649i	8.2671e-07+2.6104e-06i	0.0072717-0.0027367i	1.1409e-06-8.3047e-07i
9.90422	0.0043283+0.007838i	6.661e-07+4.067e-07i	-0.99772+0.031684i	8.3111e-07+2.6129e-06i	0.007288-0.0027441i	1.1427e-06-8.3442e-07i
9.91188	0.0043357+0.0078443i	6.6787e-07+4.0589e-07i	-0.99772+0.031719i	8.3558e-07+2.6156e-06i	0.0073043-0.0027514i	1.1445e-06-8.3845e-07i
9.91953	0.0043433+0.0078488i	6.7171e-07+4.0606e-07i	-0.99771+0.031746i	8.4357e-07+2.6255e-06i	0.0073167-0.0027604i	1.149e-06-8.4544e-07i
9.92719	0.004351+0.0078533i	6.7556e-07+4.0621e-07i	-0.9977+0.031773i	8.5159e-07+2.6355e-06i	0.0073291-0.0027694i	1.1534e-06-8.5247e-07i
9.93484	0.0043584+0.0078581i	6.7984e-07+4.069e-07i	-0.9977+0.031808i	8.5903e-07+2.6485e-06i	0.0073441-0.0027766i	1.1596e-06-8.5971e-07i
9.9425	0.0043659+0.0078629i	6.8413e-07+4.0758e-07i	-0.9977+0.031843i	8.665e-07+2.6617e-06i	0.0073593-0.0027839i	1.1658e-06-8.67e-07i
9.95016	0.0043739+0.007867i	6.8344e-07+4.0401e-07i	-0.9977+0.03187i	8.7058e-07+2.6516e-06i	0.0073719-0.0027923i	1.161e-06-8.6889e-07i
9.95781	0.0043821+0.0078711i	6.825e-07+4.0024e-07i	-0.9977+0.031896i	8.7444e-07+2.6403e-06i	0.0073845-0.0028008i	1.1556e-06-8.705e-07i
9.96547	0.0043911+0.0078759i	6.8279e-07+4.0421e-07i	-0.99769+0.031928i	8.6406e-07+2.6524e-06i	0.0073986-0.0028123i	1.1642e-06-8.6914e-07i
9.97312	0.0044002+0.0078808i	6.8316e-07+4.0888e-07i	-0.99767+0.03196i	8.5229e-07+2.6665e-06i	0.0074129-0.002824i	1.1742e-06-8.6746e-07i
9.98078	0.004407+0.0078863i	6.861e-07+4.0914e-07i	-0.99766+0.032004i	8.5854e-07+2.6756e-06i	0.0074297-0.0028339i	1.1787e-06-8.7339e-07i
9.98844	0.0044134+0.0078918i	6.8939e-07+4.0882e-07i	-0.99765+0.032049i	8.6721e-07+2.6841e-06i	0.0074468-0.0028437i	1.1826e-06-8.8035e-07i
9.99609	0.0044224+0.0078906i	6.9361e-07+4.0954e-07i	-0.99762+0.032082i	8.7722e-07+2.6986e-06i	0.0074539-0.0028636i	1.1879e-06-8.8954e-07i
10.0038	0.0044318+0.0078882i	6.9801e-07+4.1044e-07i	-0.99757+0.032112i	8.8749e-07+2.7142e-06i	0.0074592-0.0028852i	1.1934e-06-8.9915e-07i
10.0114	0.0044398+0.007892i	6.9604e-07+4.0893e-07i	-0.99757+0.032159i	8.8416e-07+2.7083e-06i	0.0074761-0.0028962i	1.1919e-06-8.9809e-07i
10.0191	0.0044475+0.0078972i	6.9262e-07+4.0689e-07i	-0.99757+0.03221i	8.7774e-07+2.6975e-06i	0.0074956-0.0029048i	1.1886e-06-8.946e-07i
10.0267	0.0044564+0.0079016i	6.9413e-07+4.1051e-07i	-0.99756+0.032247i	8.7125e-07+2.7122e-06i	0.0075109-0.0029162i	1.198e-06-8.9565e-07i
10.0344	0.0044656+0.0079058i	6.9703e-07+4.1577e-07i	-0.99755+0.032281i	8.6458e-07+2.7341e-06i	0.0075251-0.0029284i	1.2109e-06-8.9792e-07i
10.042	0.0044734+0.0079115i	6.985e-07+4.1448e-07i	-0.99755+0.032313i	8.6895e-07+2.735e-06i	0.0075407-0.0029358i	1.2118e-06-9.0178e-07i
10.0497	0.0044806+0.0079177i	6.9948e-07+4.1094e-07i	-0.99755+0.032345i	8.771e-07+2.7286e-06i	0.0075568-0.0029414i	1.2085e-06-9.0618e-07i
10.0573	0.0044882+0.007923i	6.9983e-07+4.1176e-07i	-0.99754+0.032378i	8.7445e-07+2.7324e-06i	0.0075717-0.002951i	1.212e-06-9.0702e-07i
10.065	0.0044959+0.0079281i	6.9992e-07+4.1435e-07i	-0.99753+0.032412i	8.6736e-07+2.7404e-06i	0.0075862-0.0029621i	1.2182e-06-9.064e-07i
10.0727	0.0045058+0.0079323i	7.0179e-07+4.1539e-07i	-0.99752+0.032448i	8.675e-07+2.749e-06i	0.0076013-0.0029749i	1.2234e-06-9.0995e-07i
10.0803	0.0045167+0.0079362i	7.0449e-07+4.1567e-07i	-0.99751+0.032484i	8.7112e-07+2.7579e-06i	0.0076168-0.0029884i	1.2281e-06-9.1551e-07i
10.088	0.0045242+0.0079413i	7.0758e-07+4.133e-07i	-0.9975+0.032507i	8.8316e-07+2.7589e-06i	0.0076289-0.0029978i	1.2276e-06-9.2323e-07i
10.0956	0.0045299+0.0079472i	7.1085e-07+4.0944e-07i	-0.99749+0.032522i	8.999e-07+2.7554e-06i	0.007639-0.0030051i	1.2241e-06-9.3215e-07i
10.1033	0.0045361+0.0079515i	7.1187e-07+4.1058e-07i	-0.99747+0.032558i	8.9949e-07+2.762e-06i	0.0076524-0.003016i	1.2285e-06-9.3437e-07i
10.1109	0.0045427+0.0079548i	7.1141e-07+4.15e-07i	-0.99745+0.032606i	8.8785e-07+2.7753e-06i	0.0076681-0.0030294i	1.2378e-06-9.3221e-07i
10.1186	0.0045513+0.0079604i	7.1171e-07+4.1477e-07i	-0.99745+0.032656i	8.8674e-07+2.7777e-06i	0.0076881-0.0030393i	1.2404e-06-9.3383e-07i
10.1263	0.0045614+0.0079676i	7.1257e-07+4.1103e-07i	-0.99746+0.032705i	8.9355e-07+2.772e-06i	0.0077114-0.0030465i	1.2379e-06-9.3831e-07i
10.1339	0.0045711+0.0079724i	7.1588e-07+4.085e-07i	-0.99746+0.032741i	9.0555e-07+2.7746e-06i	0.0077275-0.0030577i	1.2381e-06-9.4679e-07i
10.1416	0.0045802+0.007975i	7.2133e-07+4.0697e-07i	-0.99743+0.032764i	9.2212e-07+2.7844e-06i	0.0077372-0.0030722i	1.2407e-06-9.5878e-07i
10.1492	0.0045873+0.0079788i	7.2442e-07+4.0581e-07i	-0.99742+0.032787i	9.3169e-07+2.7891e-06i	0.0077479-0.0030823i	1.2422e-06-9.6593e-07i
10.1569	0.0045924+0.0079838i	7.2517e-07+4.0503e-07i	-0.99742+0.032809i	9.3424e-07+2.7889e-06i	0.0077594-0.0030882i	1.2427e-06-9.6823e-07i
10.1645	0.004599+0.0079893i	7.2681e-07+4.0745e-07i	-0.99741+0.032841i	9.3096e-07+2.7999e-06i	0.0077742-0.0030956i	1.25e-06-9.699e-07i
10.1722	0.0046073+0.0079953i	7.2945e-07+4.1355e-07i	-0.99741+0.032883i	9.2089e-07+2.8237e-06i	0.0077928-0.0031048i	1.2651e-06-9.7078e-07i
10.1798	0.004616+0.0080003i	7.3219e-07+4.1464e-07i	-0.99741+0.032918i	9.2297e-07+2.8343e-06i	0.0078089-0.0031148i	1.2713e-06-9.7557e-07i
10.1875	0.0046252+0.008004i	7.3509e-07+4.0909e-07i	-0.9974+0.032945i	9.4119e-07+2.8278e-06i	0.0078217-0.0031259i	1.2655e-06-9.8559e-07i
10.1952	0.0046336+0.0080082i	7.3628e-07+4.0686e-07i	-0.9974+0.032976i	9.4685e-07+2.8261e-06i	0.0078361-0.0031346i	1.2645e-06-9.8993e-07i
10.2028	0.0046406+0.0080131i	7.3494e-07+4.0967e-07i	-0.99741+0.033013i	9.3352e-07+2.832e-06i	0.0078531-0.0031397i	1.271e-06-9.8571e-07i
10.2105	0.0046483+0.0080179i	7.3424e-07+4.1034e-07i	-0.99741+0.033046i	9.2769e-07+2.8333e-06i	0.0078685-0.003148i	1.2737e-06-9.846e-07i
10.2181	0.0046571+0.0080227i	7.3465e-07+4.0725e-07i	-0.99739+0.033073i	9.3502e-07+2.8265e-06i	0.007881-0.003162i	1.27e-06-9.8896e-07i
10.2258	0.0046656+0.0080274i	7.3496e-07+4.0643e-07i	-0.99738+0.033102i	9.3602e-07+2.8257e-06i	0.0078946-0.0031735i	1.2704e-06-9.9111e-07i
10.2334	0.0046734+0.0080322i	7.3506e-07+4.1021e-07i	-0.99738+0.033134i	9.2406e-07+2.837e-06i	0.0079104-0.0031802i	1.2795e-06-9.8874e-07i
10.2411	0.004681+0.0080368i	7.3752e-07+4.1042e-07i	-0.99738+0.033172i	9.2756e-07+2.8452e-06i	0.0079268-0.0031885i	1.284e-06-9.9364e-07i
10.2488	0.0046882+0.0080409i	7.4565e-07+4.0193e-07i	-0.99737+0.033222i	9.6848e-07+2.8455e-06i	0.0079446-0.0032011i	1.2776e-06-1.0161e-06i
10.2564	0.004696+0.0080451i	7.5144e-07+3.9735e-07i	-0.99735+0.033268i	9.935e-07+2.8499e-06i	0.0079616-0.0032138i	1.2761e-06-1.0314e-06i
10.2641	0.0047055+0.0080495i	7.5081e-07+4.0438e-07i	-0.99734+0.033301i	9.7262e-07+2.8678e-06i	0.0079764-0.0032267i	1.2901e-06-1.0261e-06i
10.2717	0.0047147+0.0080541i	7.5163e-07+4.1041e-07i	-0.99733+0.033334i	9.5773e-07+2.8867e-06i	0.0079917-0.0032382i	1.3036e-06-1.024e-06i
10.2794	0.0047225+0.0080594i	7.5776e-07+4.1302e-07i	-0.99734+0.03337i	9.6436e-07+2.9097e-06i	0.0080088-0.0032453i	1.3153e-06-1.0333e-06i
10.287	0.0047304+0.0080648i	7.6193e-07+4.145e-07i	-0.99734+0.033407i	9.6885e-07+2.9251e-06i	0.0080261-0.0032535i	1.3236e-06-1.0402e-06i
10.2947	0.004739+0.0080705i	7.5774e-07+4.1126e-07i	-0.99733+0.033449i	9.6415e-07+2.9079e-06i	0.0080442-0.0032658i	1.3169e-06-1.0365e-06i
10.3023	0.0047473+0.0080758i	7.5416e-07+4.0868e-07i	-0.99732+0.03349i	9.5947e-07+2.894e-06i	0.0080616-0.0032778i	1.3118e-06-1.0333e-06i
10.31	0.0047541+0.0080791i	7.538e-07+4.0964e-07i	-0.99731+0.033526i	9.5479e-07+2.8975e-06i	0.0080756-0.0032877i	1.3153e-06-1.033e-06i
10.3177	0.004761+0.0080826i	7.5406e-07+4.106e-07i	-0.9973+0.03356i	9.5143e-07+2.9023e-06i	0.0080894-0.0032972i	1.3191e-06-1.0337e-06i
10.3253	0.0047697+0.0080876i	7.5885e-07+4.1149e-07i	-0.99731+0.033576i	9.5787e-07+2.9161e-06i	0.008102-0.0033035i	1.3262e-06-1.0415e-06i
10.333	0.0047782+0.0080926i	7.6358e-07+4.1183e-07i	-0.99731+0.033595i	9.6551e-07+2.9285e-06i	0.0081151-0.00331i	1.3323e-06-1.0497e-06i
10.3406	0.0047862+0.0080973i	7.6757e-07+4.0654e-07i	-0.99731+0.033638i	9.8616e-07+2.9268e-06i	0.0081332-0.0033191i	1.3286e-06-1.0618e-06i
10.3483	0.0047943+0.0081019i	7.7142e-07+4.0155e-07i	-0.99732+0.033679i	1.0057e-06+2.9254e-06i	0.008151-0.0033283i	1.3252e-06-1.0735e-06i
10.3559	0.0048023+0.0081072i	7.7321e-07+4.0303e-07i	-0.99731+0.033703i	1.0044e-06+2.9337e-06i	0.0081646-0.0033378i	1.331e-06-1.0762e-06i
10.3636	0.0048104+0.0081125i	7.7494e-07+4.0445e-07i	-0.9973+0.033727i	1.003e-06+2.9417e-06i	0.0081781-0.0033473i	1.3366e-06-1.0788e-06i
10.3713	0.0048195+0.0081166i	7.7242e-07+4.0214e-07i	-0.99729+0.033761i	1.0003e-06+2.9309e-06i	0.0081928-0.0033606i	1.3324e-06-1.0774e-06i
10.3789	0.0048286+0.0081208i	7.6992e-07+3.9983e-07i	-0.99727+0.033794i	9.9764e-07+2.9201e-06i	0.0082075-0.0033738i	1.3282e-06-1.0759e-06i
10.3866	0.0048367+0.0081256i	7.7754e-07+4.0666e-07i	-0.99728+0.033834i	9.975e-07+2.9583e-06i	0.0082255-0.0033821i	1.3493e-06-1.085e-06i
10.3942	0.0048448+0.0081304i	7.8536e-07+4.1373e-07i	-0.99728+0.033874i	9.9715e-07+2.9977e-06i	0.0082436-0.0033903i	1.371e-06-1.0942e-06i
10.4019	0.0048531+0.0081347i	7.8527e-07+4.1206e-07i	-0.99726+0.033897i	9.997e-07+2.9934e-06i	0.0082552-0.0034036i	1.3692e-06-1.0966e-06i
10.4095	0.0048615+0.0081389i	7.8473e-07+4.0989e-07i	-0.99724+0.03392i	1.0024e-06+2.9865e-06i	0.0082664-0.0034173i	1.3661e-06-1.0986e-06i
10.4172	0.0048695+0.0081429i	7.8437e-07+4.1013e-07i	-0.99722+0.033952i	1.0004e-06+2.9872e-06i	0.0082794-0.0034323i	1.3678e-06-1.0995e-06i
10.4248	0.0048773+0.0081469i	7.8403e-07+4.1059e-07i	-0.99719+0.033985i	9.9803e-07+2.9886e-06i	0.0082925-0.0034476i	1.3699e-06-1.1003e-06i
10.4325	0.0048866+0.0081505i	7.8914e-07+4.0795e-07i	-0.9972+0.034021i	1.0141e-06+2.9966e-06i	0.008309-0.003457i	1.3718e-06-1.1124e-06i
10.4402	0.0048961+0.008154i	7.9501e-07+4.0483e-07i	-0.9972+0.034057i	1.0327e-06+3.0054e-06i	0.0083259-0.0034656i	1.3737e-06-1.1261e-06i
10.4478	0.0049042+0.0081579i	7.9492e-07+4.0534e-07i	-0.99721+0.034096i	1.0285e-06+3.0087e-06i	0.0083426-0.0034749i	1.3771e-06-1.1264e-06i
10.4555	0.004912+0.0081617i	7.9372e-07+4.0653e-07i	-0.99721+0.034135i	1.02e-06+3.0109e-06i	0.0083592-0.0034843i	1.3809e-06-1.1242e-06i
10.4631	0.0049206+0.0081679i	7.9382e-07+4.0777e-07i	-0.99721+0.034157i	1.0137e-06+3.0142e-06i	0.0083743-0.0034921i	1.3852e-06-1.1235e-06i
10.4708	0.0049294+0.0081745i	7.9423e-07+4.0902e-07i	-0.99721+0.034175i	1.008e-06+3.0175e-06i	0.0083889-0.0034994i	1.3896e-06-1.1232e-06i
10.4784	0.0049377+0.0081792i	7.9615e-07+4.0803e-07i	-0.99719+0.034215i	1.0139e-06+3.0214e-06i	0.0084057-0.0035125i	1.3916e-06-1.129e-06i
10.4861	0.0049458+0.0081834i	7.9852e-07+4.0638e-07i	-0.99717+0.034261i	1.0232e-06+3.0253e-06i	0.008423-0.0035273i	1.3928e-06-1.1366e-06i
10.4937	0.0049548+0.0081893i	8.0164e-07+4.0783e-07i	-0.99718+0.034305i	1.0245e-06+3.0386e-06i	0.0084433-0.0035372i	1.401e-06-1.1419e-06i
10.5014	0.004964+0.0081958i	8.0504e-07+4.104e-07i	-0.99718+0.034347i	1.0228e-06+3.0551e-06i	0.0084648-0.0035453i	1.4116e-06-1.1465e-06i
10.5091	0.0049719+0.0082003i	8.087e-07+4.1126e-07i	-0.99717+0.034381i	1.0285e-06+3.0676e-06i	0.0084799-0.0035578i	1.4182e-06-1.1539e-06i
10.5167	0.0049792+0.008204i	8.1248e-07+4.1139e-07i	-0.99714+0.034412i	1.0373e-06+3.0784e-06i	0.0084923-0.003572i	1.423e-06-1.1624e-06i
10.5244	0.0049868+0.0082074i	8.1317e-07+4.1128e-07i	-0.99714+0.034437i	1.0369e-06+3.0809e-06i	0.0085047-0.0035814i	1.4252e-06-1.1645e-06i
10.532	0.0049946+0.0082107i	8.1233e-07+4.1107e-07i	-0.99715+0.034459i	1.0319e-06+3.0793e-06i	0.0085171-0.0035882i	1.4262e-06-1.1634e-06i
10.5397	0.005003+0.008215i	8.1336e-07+4.0954e-07i	-0.99715+0.034487i	1.0349e-06+3.0791e-06i	0.0085322-0.0035962i	1.4265e-06-1.1669e-06i
10.5473	0.0050118+0.0082198i	8.1547e-07+4.0723e-07i	-0.99715+0.034518i	1.0424e-06+3.0796e-06i	0.0085486-0.0036047i	1.4265e-06-1.1732e-06i
10.555	0.0050201+0.0082247i	8.1681e-07+4.0476e-07i	-0.99714+0.034558i	1.0501e-06+3.0784e-06i	0.0085661-0.0036169i	1.4255e-06-1.179e-06i
10.5627	0.0050281+0.0082294i	8.1763e-07+4.0219e-07i	-0.99713+0.034605i	1.0578e-06+3.0761e-06i	0.0085843-0.0036315i	1.4238e-06-1.1845e-06i
10.5703	0.0050377+0.0082341i	8.1897e-07+4.0242e-07i	-0.99711+0.034647i	1.0584e-06+3.082e-06i	0.0086027-0.0036461i	1.4279e-06-1.1884e-06i
10.578	0.0050488+0.0082387i	8.2068e-07+4.048e-07i	-0.99711+0.034688i	1.0535e-06+3.0942e-06i	0.0086214-0.0036607i	1.4366e-06-1.1909e-06i
10.5856	0.0050583+0.0082431i	8.2394e-07+4.0467e-07i	-0.99709+0.034725i	1.0603e-06+3.1036e-06i	0.0086378-0.003676i	1.4413e-06-1.1987e-06i
10.5933	0.0050664+0.0082473i	8.2857e-07+4.0228e-07i	-0.99706+0.034761i	1.0775e-06+3.1105e-06i	0.0086523-0.0036921i	1.4425e-06-1.2113e-06i
10.6009	0.0050748+0.0082515i	8.3131e-07+4.0351e-07i	-0.99706+0.034792i	1.0787e-06+3.1217e-06i	0.0086674-0.0037027i	1.4493e-06-1.2163e-06i
10.6086	0.0050836+0.0082558i	8.3208e-07+4.0846e-07i	-0.99708+0.034817i	1.0632e-06+3.1373e-06i	0.0086832-0.0037076i	1.4619e-06-1.2133e-06i
10.6162	0.0050921+0.0082599i	8.3241e-07+4.0945e-07i	-0.99708+0.034856i	1.0584e-06+3.1428e-06i	0.0087008-0.0037177i	1.4668e-06-1.214e-06i
10.6239	0.0051004+0.0082638i	8.3224e-07+4.0585e-07i	-0.99706+0.034911i	1.0663e-06+3.1365e-06i	0.0087205-0.0037338i	1.4627e-06-1.219e-06i
10.6316	0.0051084+0.0082682i	8.3438e-07+4.0276e-07i	-0.99705+0.034948i	1.0779e-06+3.1357e-06i	0.0087368-0.0037461i	1.461e-06-1.2269e-06i
10.6392	0.0051158+0.0082733i	8.3966e-07+4.0032e-07i	-0.99705+0.034962i	1.0943e-06+3.1423e-06i	0.0087485-0.003753i	1.4624e-06-1.239e-06i
10.6469	0.0051245+0.0082778i	8.4141e-07+4.0081e-07i	-0.99704+0.034987i	1.0948e-06+3.1485e-06i	0.0087624-0.0037642i	1.4667e-06-1.2427e-06i
10.6545	0.0051353+0.0082815i	8.3764e-07+4.0588e-07i	-0.99702+0.035029i	1.0704e-06+3.1538e-06i	0.0087797-0.0037823i	1.4756e-06-1.2333e-06i
10.6622	0.0051449+0.0082857i	8.3635e-07+4.0785e-07i	-0.99701+0.035063i	1.0598e-06+3.1569e-06i	0.0087957-0.0037967i	1.4805e-06-1.2307e-06i
10.6698	0.0051524+0.0082907i	8.3959e-07+4.043e-07i	-0.997+0.035085i	1.0742e-06+3.1563e-06i	0.0088093-0.0038048i	1.4784e-06-1.2401e-06i
10.6775	0.0051607+0.0082955i	8.4205e-07+4.0202e-07i	-0.99701+0.035117i	1.0828e-06+3.1581e-06i	0.008826-0.003813i	1.4788e-06-1.2472e-06i
10.6852	0.0051702+0.0082996i	8.4291e-07+4.0244e-07i	-0.99702+0.03517i	1.0793e-06+3.1651e-06i	0.0088492-0.0038215i	1.4844e-06-1.2492e-06i
10.6928	0.0051791+0.0083038i	8.4547e-07+4.0211e-07i	-0.99703+0.035216i	1.0828e-06+3.1738e-06i	0.0088699-0.0038307i	1.4894e-06-1.2551e-06i
10.7005	0.0051863+0.0083084i	8.5221e-07+3.9991e-07i	-0.99702+0.035247i	1.1035e-06+3.1865e-06i	0.0088846-0.0038413i	1.493e-06-1.2709e-06i
10.7081	0.0051943+0.0083128i	8.5755e-07+3.9742e-07i	-0.99701+0.035277i	1.1215e-06+3.1949e-06i	0.0088993-0.0038536i	1.4949e-06-1.2844e-06i
10.7158	0.0052042+0.0083167i	8.5872e-07+3.9424e-07i	-0.99699+0.035309i	1.1309e-06+3.1911e-06i	0.0089138-0.0038708i	1.4917e-06-1.2912e-06i
10.7234	0.0052135+0.0083207i	8.5987e-07+3.9161e-07i	-0.99697+0.035343i	1.1388e-06+3.1887e-06i	0.0089289-0.0038864i	1.4898e-06-1.2973e-06i
10.7311	0.0052208+0.0083254i	8.6093e-07+3.9096e-07i	-0.99696+0.035381i	1.1409e-06+3.1916e-06i	0.0089464-0.0038962i	1.4921e-06-1.301e-06i
10.7387	0.0052286+0.0083298i	8.6133e-07+3.9184e-07i	-0.99696+0.035418i	1.1373e-06+3.1965e-06i	0.0089636-0.0039068i	1.4966e-06-1.3021e-06i
10.7464	0.0052386+0.0083335i	8.588e-07+3.9954e-07i	-0.99695+0.035451i	1.1084e-06+3.2107e-06i	0.0089792-0.0039214i	1.5115e-06-1.2919e-06i
10.7541	0.0052484+0.0083373i	8.5744e-07+4.0546e-07i	-0.99694+0.035484i	1.087e-06+3.2234e-06i	0.0089948-0.0039358i	1.524e-06-1.2855e-06i
10.7617	0.0052574+0.008342i	8.6316e-07+4.0132e-07i	-0.99693+0.035516i	1.1094e-06+3.2289e-06i	0.0090111-0.0039483i	1.5233e-06-1.3012e-06i
10.7694	0.0052663+0.0083466i	8.6817e-07+3.9791e-07i	-0.99692+0.035549i	1.1282e-06+3.2345e-06i	0.0090272-0.003961i	1.5235e-06-1.315e-06i
10.777	0.0052745+0.0083497i	8.6783e-07+4.0065e-07i	-0.99691+0.035585i	1.1185e-06+3.2424e-06i	0.0090422-0.0039749i	1.5307e-06-1.3135e-06i
10.7847	0.0052829+0.0083529i	8.6742e-07+4.0295e-07i	-0.99689+0.03562i	1.1097e-06+3.249e-06i	0.0090572-0.0039886i	1.5371e-06-1.3123e-06i
10.7923	0.0052928+0.0083571i	8.6664e-07+4.0015e-07i	-0.99689+0.035651i	1.1111e-06+3.2414e-06i	0.0090739-0.0039997i	1.5337e-06-1.3139e-06i
10.8	0.0053025+0.0083614i	8.6598e-07+3.9747e-07i	-0.99689+0.035681i	1.1126e-06+3.2343e-06i	0.0090905-0.0040105i	1.5306e-06-1.3157e-06i
10.8077	0.0053096+0.0083669i	8.6802e-07+3.969e-07i	-0.9969+0.035712i	1.1159e-06+3.239e-06i	0.0091077-0.0040169i	1.5338e-06-1.3204e-06i
10.8153	0.0053167+0.0083724i	8.7005e-07+3.9634e-07i	-0.99691+0.035742i	1.1192e-06+3.2436e-06i	0.0091249-0.0040234i	1.5371e-06-1.3251e-06i
10.823	0.005327+0.0083754i	8.7124e-07+3.9713e-07i	-0.99689+0.035777i	1.1173e-06+3.2507e-06i	0.0091405-0.004039i	1.5421e-06-1.3283e-06i
10.8306	0.0053373+0.0083784i	8.7244e-07+3.9791e-07i	-0.99688+0.035812i	1.1154e-06+3.2578e-06i	0.0091561-0.0040547i	1.5472e-06-1.3315e-06i
10.8383	0.0053457+0.0083837i	8.7672e-07+4.0002e-07i	-0.99687+0.035875i	1.1189e-06+3.2778e-06i	0.0091812-0.0040694i	1.5588e-06-1.34e-06i
10.8459	0.005354+0.0083891i	8.8107e-07+4.0216e-07i	-0.99686+0.035939i	1.1225e-06+3.2981e-06i	0.0092065-0.0040842i	1.5707e-06-1.3486e-06i
10.8536	0.0053638+0.0083922i	8.8247e-07+3.9843e-07i	-0.99686+0.035959i	1.1321e-06+3.2933e-06i	0.0092186-0.0040963i	1.5667e-06-1.3555e-06i
10.8613	0.0053736+0.0083951i	8.8365e-07+3.9431e-07i	-0.99685+0.035975i	1.1421e-06+3.2867e-06i	0.0092298-0.0041083i	1.5616e-06-1.3621e-06i
10.8689	0.0053816+0.0083993i	8.8306e-07+3.9231e-07i	-0.99685+0.036028i	1.1437e-06+3.2834e-06i	0.0092511-0.0041208i	1.5605e-06-1.3644e-06i
10.8766	0.0053894+0.0084037i	8.8228e-07+3.9054e-07i	-0.99684+0.036083i	1.1445e-06+3.2804e-06i	0.0092735-0.0041335i	1.5598e-06-1.3663e-06i
10.8842	0.0053981+0.0084087i	8.8406e-07+3.9346e-07i	-0.99684+0.036116i	1.1383e-06+3.2934e-06i	0.0092908-0.0041447i	1.5697e-06-1.368e-06i
10.8919	0.005407+0.0084137i	8.862e-07+3.9708e-07i	-0.99684+0.036146i	1.131e-06+3.3087e-06i	0.0093074-0.0041558i	1.5811e-06-1.3697e-06i
10.8995	0.0054161+0.0084177i	8.9256e-07+3.953e-07i	-0.99683+0.036181i	1.148e-06+3.3228e-06i	0.0093246-0.0041676i	1.5862e-06-1.3848e-06i
10.9072	0.0054253+0.0084215i	8.9969e-07+3.9238e-07i	-0.99683+0.036216i	1.1699e-06+3.3364e-06i	0.0093421-0.0041795i	1.5898e-06-1.4025e-06i
10.9148	0.0054354+0.008426i	8.9809e-07+3.9507e-07i	-0.99682+0.036248i	1.1558e-06+3.3398e-06i	0.0093586-0.0041941i	1.5961e-06-1.3982e-06i
10.9225	0.0054457+0.0084307i	8.9433e-07+3.9913e-07i	-0.99681+0.036278i	1.133e-06+3.3406e-06i	0.009375-0.0042093i	1.603e-06-1.3884e-06i
10.9302	0.005455+0.008434i	8.9127e-07+3.9803e-07i	-0.99678+0.036317i	1.1275e-06+3.3316e-06i	0.0093902-0.0042287i	1.6001e-06-1.3859e-06i
10.9378	0.005464+0.0084368i	8.8844e-07+3.9539e-07i	-0.99675+0.036357i	1.1273e-06+3.3198e-06i	0.0094051-0.0042495i	1.5943e-06-1.3855e-06i
10.9455	0.0054722+0.0084423i	8.9164e-07+3.9124e-07i	-0.99676+0.036377i	1.1412e-06+3.3181e-06i	0.0094213-0.0042536i	1.5917e-06-1.3951e-06i
10.9531	0.0054802+0.0084488i	8.9702e-07+3.8649e-07i	-0.99679+0.036389i	1.1603e-06+3.3201e-06i	0.009438-0.0042516i	1.5901e-06-1.4083e-06i
10.9608	0.0054894+0.0084522i	9.0058e-07+3.8474e-07i	-0.99679+0.036431i	1.1711e-06+3.3278e-06i	0.0094561-0.0042663i	1.5928e-06-1.4186e-06i
10.9684	0.0054992+0.0084544i	9.0336e-07+3.843e-07i	-0.99676+0.036485i	1.1784e-06+3.3379e-06i	0.0094747-0.0042883i	1.5974e-06-1.4277e-06i
10.9761	0.0055082+0.0084577i	9.0477e-07+3.8562e-07i	-0.99674+0.036524i	1.1764e-06+3.3471e-06i	0.0094913-0.004304i	1.6038e-06-1.4311e-06i
10.9838	0.0055167+0.0084615i	9.0548e-07+3.8783e-07i	-0.99674+0.036556i	1.1696e-06+3.3557e-06i	0.0095069-0.0043164i	1.6113e-06-1.4316e-06i
10.9914	0.0055263+0.0084659i	9.0796e-07+3.8779e-07i	-0.99673+0.036587i	1.1725e-06+3.3634e-06i	0.0095239-0.0043295i	1.6161e-06-1.4377e-06i
10.9991	0.0055365+0.0084707i	9.1148e-07+3.8641e-07i	-0.99672+0.036619i	1.1812e-06+3.3706e-06i	0.0095417-0.0043431i	1.6194e-06-1.447e-06i
11.0067	0.0055468+0.0084753i	9.1326e-07+3.836e-07i	-0.99673+0.036659i	1.1883e-06+3.3707e-06i	0.0095628-0.0043537i	1.6191e-06-1.4539e-06i
11.0144	0.0055571+0.0084798i	9.1382e-07+3.798e-07i	-0.99675+0.036705i	1.1943e-06+3.3661e-06i	0.009586-0.0043624i	1.6162e-06-1.4591e-06i
11.022	0.0055657+0.0084832i	9.1759e-07+3.7732e-07i	-0.99675+0.036735i	1.2064e-06+3.3719e-06i	0.0096021-0.0043721i	1.6176e-06-1.4696e-06i
11.0297	0.0055729+0.0084859i	9.2389e-07+3.7582e-07i	-0.99674+0.036753i	1.2234e-06+3.3857e-06i	0.0096123-0.0043827i	1.6221e-06-1.4845e-06i
11.0373	0.0055807+0.008489i	9.2592e-07+3.7452e-07i	-0.99672+0.036783i	1.2307e-06+3.3893e-06i	0.0096255-0.0043978i	1.6232e-06-1.4915e-06i
11.045	0.0055889+0.0084924i	9.2406e-07+3.7343e-07i	-0.9967+0.036825i	1.229e-06+3.3837e-06i	0.0096413-0.0044171i	1.6213e-06-1.4916e-06i
11.0527	0.0055985+0.0084962i	9.2321e-07+3.7512e-07i	-0.99668+0.036868i	1.2206e-06+3.3879e-06i	0.00966-0.004435i	1.6267e-06-1.4905e-06i
11.0603	0.0056095+0.0085005i	9.2339e-07+3.7971e-07i	-0.99667+0.036915i	1.2052e-06+3.4022e-06i	0.0096816-0.0044513i	1.6396e-06-1.4883e-06i
11.068	0.0056196+0.0085052i	9.2413e-07+3.8134e-07i	-0.99667+0.03695i	1.1988e-06+3.4096e-06i	0.0097006-0.0044644i	1.6465e-06-1.4892e-06i
11.0756	0.0056287+0.0085103i	9.2553e-07+3.794e-07i	-0.99667+0.036972i	1.2033e-06+3.4088e-06i	0.0097164-0.0044737i	1.6464e-06-1.4942e-06i
11.0833	0.0056379+0.0085152i	9.274e-07+3.8005e-07i	-0.99667+0.037004i	1.2024e-06+3.4165e-06i	0.0097346-0.0044848i	1.6523e-06-1.4981e-06i
11.0909	0.0056471+0.0085197i	9.2993e-07+3.8429e-07i	-0.99666+0.037051i	1.1941e-06+3.4362e-06i	0.0097559-0.0044987i	1.6667e-06-1.5007e-06i
11.0986	0.0056562+0.0085236i	9.3285e-07+3.8603e-07i	-0.99665+0.037097i	1.1942e-06+3.4509e-06i	0.0097759-0.0045143i	1.6761e-06-1.5069e-06i
11.1063	0.005665+0.0085267i	9.3639e-07+3.8373e-07i	-0.99663+0.037143i	1.2077e-06+3.4577e-06i	0.0097937-0.0045328i	1.6776e-06-1.5187e-06i
11.1139	0.0056741+0.0085304i	9.3923e-07+3.8241e-07i	-0.99662+0.037178i	1.2151e-06+3.4641e-06i	0.0098109-0.0045461i	1.6805e-06-1.527e-06i
11.1216	0.0056834+0.0085353i	9.4079e-07+3.8293e-07i	-0.99665+0.037194i	1.2112e-06+3.4697e-06i	0.0098274-0.0045498i	1.686e-06-1.5288e-06i
11.1292	0.0056927+0.0085395i	9.421e-07+3.8234e-07i	-0.99665+0.037218i	1.2112e-06+3.4727e-06i	0.0098434-0.0045586i	1.6889e-06-1.5323e-06i
11.1369	0.0057021+0.0085418i	9.4285e-07+3.7935e-07i	-0.99663+0.037256i	1.2199e-06+3.4699e-06i	0.0098582-0.0045785i	1.6858e-06-1.5393e-06i
11.1445	0.0057113+0.0085447i	9.4273e-07+3.7673e-07i	-0.99661+0.037295i	1.2254e-06+3.4655e-06i	0.0098742-0.0045974i	1.6828e-06-1.544e-06i
11.1522	0.0057201+0.0085491i	9.4044e-07+3.7509e-07i	-0.99659+0.037338i	1.2227e-06+3.4573e-06i	0.0098932-0.004614i	1.6799e-06-1.543e-06i
11.1598	0.0057292+0.0085536i	9.3933e-07+3.7364e-07i	-0.99657+0.037379i	1.2219e-06+3.4527e-06i	0.0099122-0.0046298i	1.6787e-06-1.544e-06i
11.1675	0.0057388+0.0085583i	9.4184e-07+3.7274e-07i	-0.99657+0.037415i	1.227e-06+3.4588e-06i	0.0099313-0.0046432i	1.6823e-06-1.5512e-06i
11.1752	0.0057485+0.0085626i	9.4424e-07+3.7261e-07i	-0.99656+0.037452i	1.2297e-06+3.4669e-06i	0.0099503-0.0046572i	1.6874e-06-1.5576e-06i
11.1828	0.0057582+0.0085652i	9.462e-07+3.7541e-07i	-0.99655+0.037495i	1.2239e-06+3.482e-06i	0.0099686-0.0046734i	1.6982e-06-1.5608e-06i
11.1905	0.0057679+0.0085682i	9.4829e-07+3.7668e-07i	-0.99655+0.037535i	1.2224e-06+3.4934e-06i	0.0099868-0.004689i	1.706e-06-1.5655e-06i
11.1981	0.0057782+0.008573i	9.5097e-07+3.708e-07i	-0.99655+0.037566i	1.2406e-06+3.4878e-06i	0.010005-0.0047016i	1.6996e-06-1.5776e-06i
11.2058	0.0057882+0.0085776i	9.5362e-07+3.6642e-07i	-0.99655+0.037595i	1.2547e-06+3.4857e-06i	0.010023-0.0047138i	1.6961e-06-1.5882e-06i
11.2134	0.0057962+0.0085817i	9.5625e-07+3.7113e-07i	-0.99654+0.037621i	1.2449e-06+3.5049e-06i	0.010039-0.0047238i	1.7108e-06-1.5896e-06i
11.2211	0.0058045+0.0085856i	9.5886e-07+3.756e-07i	-0.99654+0.037649i	1.2355e-06+3.5238e-06i	0.010054-0.0047346i	1.7251e-06-1.5914e-06i
11.2288	0.0058149+0.0085885i	9.6136e-07+3.7795e-07i	-0.99653+0.037694i	1.2318e-06+3.5394e-06i	0.010074-0.0047517i	1.7359e-06-1.5962e-06i
11.2364	0.0058251+0.0085915i	9.6353e-07+3.7974e-07i	-0.99652+0.037739i	1.2289e-06+3.5526e-06i	0.010094-0.004769i	1.7451e-06-1.6009e-06i
11.2441	0.0058342+0.0085961i	9.6152e-07+3.7446e-07i	-0.9965+0.037787i	1.2375e-06+3.5369e-06i	0.010114-0.0047881i	1.7351e-06-1.6046e-06i
11.2517	0.0058432+0.0086005i	9.5972e-07+3.6934e-07i	-0.99648+0.037834i	1.2461e-06+3.5221e-06i	0.010134-0.0048069i	1.7257e-06-1.6085e-06i
11.2594	0.0058531+0.0086036i	9.6346e-07+3.6758e-07i	-0.99648+0.037864i	1.256e-06+3.53e-06i	0.010151-0.0048205i	1.7286e-06-1.6191e-06i
11.267	0.0058629+0.0086067i	9.6713e-07+3.658e-07i	-0.99647+0.037893i	1.2658e-06+3.5376e-06i	0.010167-0.004834i	1.7314e-06-1.6297e-06i
11.2747	0.0058726+0.0086103i	9.6474e-07+3.679e-07i	-0.99647+0.037917i	1.2508e-06+3.5367e-06i	0.010181-0.0048479i	1.7357e-06-1.6237e-06i
11.2823	0.0058824+0.0086138i	9.6233e-07+3.6999e-07i	-0.99646+0.037941i	1.2359e-06+3.5358e-06i	0.010196-0.0048619i	1.7399e-06-1.6177e-06i
11.29	0.0058908+0.0086185i	9.6781e-07+3.6952e-07i	-0.99646+0.037991i	1.2468e-06+3.5528e-06i	0.010219-0.0048737i	1.7484e-06-1.6309e-06i
11.2977	0.0058993+0.0086231i	9.7354e-07+3.6894e-07i	-0.99646+0.038042i	1.2585e-06+3.5705e-06i	0.010243-0.0048854i	1.757e-06-1.6447e-06i
11.3053	0.0059089+0.0086271i	9.7103e-07+3.6406e-07i	-0.99646+0.03809i	1.2631e-06+3.5551e-06i	0.010265-0.0049008i	1.748e-06-1.6464e-06i
11.313	0.0059185+0.0086311i	9.6793e-07+3.5891e-07i	-0.99645+0.038138i	1.2671e-06+3.5373e-06i	0.010287-0.0049165i	1.7377e-06-1.647e-06i
11.3206	0.0059287+0.0086335i	9.7011e-07+3.5983e-07i	-0.99644+0.03817i	1.2667e-06+3.5475e-06i	0.010302-0.0049341i	1.7444e-06-1.6525e-06i
11.3283	0.0059389+0.0086358i	9.7287e-07+3.6144e-07i	-0.99642+0.038199i	1.2658e-06+3.5608e-06i	0.010317-0.0049518i	1.753e-06-1.6585e-06i
11.3359	0.0059487+0.0086411i	9.7293e-07+3.6041e-07i	-0.99641+0.038255i	1.2665e-06+3.5614e-06i	0.010342-0.00497i	1.7547e-06-1.662e-06i
11.3436	0.0059584+0.0086468i	9.7257e-07+3.5897e-07i	-0.9964+0.038315i	1.2675e-06+3.5601e-06i	0.010368-0.0049884i	1.7554e-06-1.6652e-06i
11.3512	0.005968+0.0086506i	9.757e-07+3.6099e-07i	-0.9964+0.038339i	1.2641e-06+3.5746e-06i	0.010385-0.0049977i	1.7658e-06-1.6699e-06i
11.3589	0.0059775+0.0086539i	9.7954e-07+3.6374e-07i	-0.99642+0.038355i	1.2598e-06+3.5924e-06i	0.010399-0.0050051i	1.7783e-06-1.6749e-06i
11.3666	0.0059879+0.0086565i	9.8268e-07+3.592e-07i	-0.99639+0.038392i	1.2777e-06+3.5929e-06i	0.010415-0.005026i	1.7746e-06-1.6887e-06i
11.3742	0.0059986+0.008659i	9.8559e-07+3.5276e-07i	-0.99636+0.038435i	1.3013e-06+3.5887e-06i	0.010432-0.0050504i	1.7667e-06-1.7048e-06i
11.3819	0.0060074+0.0086627i	9.861e-07+3.5465e-07i	-0.99635+0.038467i	1.2949e-06+3.5959e-06i	0.010449-0.0050663i	1.7736e-06-1.7056e-06i
11.3895	0.0060156+0.0086668i	9.8584e-07+3.5917e-07i	-0.99634+0.038496i	1.2791e-06+3.6065e-06i	0.010465-0.0050796i	1.7852e-06-1.7017e-06i
11.3972	0.0060248+0.0086703i	9.8696e-07+3.5844e-07i	-0.99634+0.038532i	1.2797e-06+3.6102e-06i	0.010483-0.0050914i	1.7882e-06-1.7058e-06i
11.4048	0.0060344+0.0086736i	9.8861e-07+3.5573e-07i	-0.99635+0.038569i	1.2866e-06+3.6112e-06i	0.010503-0.0051026i	1.7879e-06-1.7131e-06i
11.4125	0.0060435+0.0086767i	9.9043e-07+3.5209e-07i	-0.99633+0.038606i	1.2986e-06+3.61e-06i	0.010521-0.0051192i	1.7849e-06-1.7227e-06i
11.4202	0.0060525+0.0086797i	9.9231e-07+3.4803e-07i	-0.99631+0.038642i	1.3129e-06+3.6078e-06i	0.010536-0.0051382i	1.7807e-06-1.7333e-06i
11.4278	0.0060626+0.0086834i	9.9004e-07+3.4836e-07i	-0.9963+0.038681i	1.3039e-06+3.6042e-06i	0.010555-0.0051562i	1.7819e-06-1.7302e-06i
11.4355	0.0060733+0.0086876i	9.8563e-07+3.5096e-07i	-0.99629+0.038721i	1.2829e-06+3.5998e-06i	0.010576-0.0051735i	1.7861e-06-1.7199e-06i
11.4431	0.0060837+0.0086929i	9.8721e-07+3.5514e-07i	-0.99629+0.038752i	1.2697e-06+3.6148e-06i	0.010596-0.0051851i	1.8001e-06-1.7193e-06i
11.4508	0.0060939+0.008699i	9.9241e-07+3.6032e-07i	-0.99631+0.038777i	1.2612e-06+3.6416e-06i	0.010617-0.005193i	1.8201e-06-1.7246e-06i
11.4584	0.0061043+0.0087023i	9.9634e-07+3.5712e-07i	-0.9963+0.038813i	1.2753e-06+3.6476e-06i	0.010636-0.0052086i	1.8208e-06-1.7379e-06i
11.4661	0.0061147+0.0087036i	9.9933e-07+3.4802e-07i	-0.99629+0.038858i	1.3054e-06+3.6389e-06i	0.010654-0.0052296i	1.8079e-06-1.7567e-06i
11.4737	0.0061243+0.0087062i	9.9964e-07+3.4677e-07i	-0.99629+0.038914i	1.3058e-06+3.6416e-06i	0.010678-0.0052442i	1.8101e-06-1.7606e-06i
11.4814	0.0061333+0.0087097i	9.9782e-07+3.5187e-07i	-0.99631+0.03898i	1.2819e-06+3.6536e-06i	0.010708-0.0052536i	1.8247e-06-1.7525e-06i
11.4891	0.0061415+0.0087137i	9.9871e-07+3.5081e-07i	-0.9963+0.039021i	1.2849e-06+3.6558e-06i	0.010727-0.0052691i	1.8264e-06-1.7575e-06i
11.4967	0.006149+0.0087182i	1.0021e-06+3.4401e-07i	-0.99626+0.03904i	1.3129e-06+3.6489e-06i	0.010737-0.0052902i	1.816e-06-1.7747e-06i
11.5044	0.0061583+0.0087216i	1.0052e-06+3.4173e-07i	-0.99624+0.039064i	1.3244e-06+3.653e-06i	0.010751-0.0053081i	1.8163e-06-1.7856e-06i
11.512	0.0061695+0.0087239i	1.008e-06+3.4429e-07i	-0.99624+0.039092i	1.3183e-06+3.6691e-06i	0.010767-0.0053225i	1.8281e-06-1.7899e-06i
11.5197	0.0061802+0.008727i	1.0097e-06+3.4486e-07i	-0.99624+0.03913i	1.316e-06+3.6776e-06i	0.010787-0.0053377i	1.8347e-06-1.7943e-06i
11.5273	0.0061901+0.0087312i	1.0099e-06+3.4296e-07i	-0.99623+0.039178i	1.3185e-06+3.677e-06i	0.01081-0.0053538i	1.8349e-06-1.7987e-06i
11.535	0.0062003+0.0087355i	1.0114e-06+3.4382e-07i	-0.99623+0.039216i	1.3157e-06+3.685e-06i	0.010831-0.0053695i	1.8417e-06-1.8025e-06i
11.5427	0.0062107+0.00874i	1.0146e-06+3.4859e-07i	-0.99622+0.039241i	1.3052e-06+3.7054e-06i	0.010848-0.0053845i	1.8581e-06-1.8052e-06i
11.5503	0.0062205+0.0087438i	1.0173e-06+3.4995e-07i	-0.99621+0.039275i	1.3037e-06+3.7179e-06i	0.010867-0.0053993i	1.8673e-06-1.811e-06i
11.558	0.0062293+0.0087466i	1.0192e-06+3.4569e-07i	-0.99622+0.039324i	1.317e-06+3.7177e-06i	0.010889-0.0054137i	1.8642e-06-1.8217e-06i
11.5656	0.006239+0.0087493i	1.0192e-06+3.4182e-07i	-0.99621+0.039369i	1.3246e-06+3.712e-06i	0.01091-0.0054301i	1.8595e-06-1.8278e-06i
11.5733	0.0062504+0.0087519i	1.0153e-06+3.387e-07i	-0.9962+0.039405i	1.3213e-06+3.6962e-06i	0.010927-0.0054505i	1.8516e-06-1.8251e-06i
11.5809	0.0062614+0.0087549i	1.0138e-06+3.372e-07i	-0.99619+0.039445i	1.3184e-06+3.6909e-06i	0.010947-0.0054691i	1.8501e-06-1.8254e-06i
11.5886	0.0062715+0.0087587i	1.0173e-06+3.3929e-07i	-0.99619+0.039492i	1.3161e-06+3.709e-06i	0.010971-0.005484i	1.8627e-06-1.8324e-06i
11.5963	0.0062817+0.0087625i	1.0194e-06+3.3998e-07i	-0.99618+0.03954i	1.3156e-06+3.7196e-06i	0.010994-0.005502i	1.8704e-06-1.8384e-06i
11.6039	0.0062917+0.0087661i	1.0178e-06+3.3699e-07i	-0.99614+0.039586i	1.3201e-06+3.7105e-06i	0.011013-0.0055279i	1.8647e-06-1.8418e-06i
11.6116	0.0063015+0.0087691i	1.0181e-06+3.3361e-07i	-0.99612+0.039626i	1.3292e-06+3.7059e-06i	0.01103-0.0055505i	1.8602e-06-1.8491e-06i
11.6192	0.006311+0.0087707i	1.0246e-06+3.2895e-07i	-0.99612+0.039645i	1.3529e-06+3.7157e-06i	0.011042-0.0055627i	1.8598e-06-1.8693e-06i
11.6269	0.0063204+0.0087728i	1.0295e-06+3.2655e-07i	-0.99612+0.039669i	1.3664e-06+3.7262e-06i	0.011057-0.0055751i	1.8629e-06-1.8835e-06i
11.6345	0.00633+0.0087774i	1.0281e-06+3.3309e-07i	-0.99612+0.039714i	1.34e-06+3.7396e-06i	0.011081-0.0055881i	1.8799e-06-1.8745e-06i
11.6422	0.0063395+0.008782i	1.0266e-06+3.3765e-07i	-0.99612+0.039758i	1.3194e-06+3.7478e-06i	0.011104-0.0056022i	1.8921e-06-1.8675e-06i
11.6498	0.0063491+0.0087868i	1.0247e-06+3.3269e-07i	-0.9961+0.039793i	1.3273e-06+3.7321e-06i	0.011123-0.005621i	1.8818e-06-1.871e-06i
11.6575	0.0063591+0.0087913i	1.0234e-06+3.2861e-07i	-0.99609+0.039829i	1.3337e-06+3.7204e-06i	0.011143-0.0056399i	1.8742e-06-1.8748e-06i
11.6652	0.0063712+0.0087938i	1.026e-06+3.2993e-07i	-0.99608+0.039871i	1.3309e-06+3.7342e-06i	0.011164-0.005659i	1.8841e-06-1.881e-06i
11.6728	0.0063829+0.0087963i	1.0284e-06+3.3089e-07i	-0.99608+0.039912i	1.3286e-06+3.7463e-06i	0.011185-0.0056776i	1.8928e-06-1.887e-06i
11.6805	0.0063916+0.0087998i	1.0281e-06+3.2855e-07i	-0.99608+0.039958i	1.3313e-06+3.7434e-06i	0.011207-0.0056914i	1.8912e-06-1.8907e-06i
11.6881	0.0064005+0.0088031i	1.0279e-06+3.2615e-07i	-0.99608+0.040003i	1.3346e-06+3.7404e-06i	0.011229-0.0057062i	1.8895e-06-1.8947e-06i
11.6958	0.0064114+0.0088059i	1.0287e-06+3.2281e-07i	-0.99603+0.040035i	1.3456e-06+3.7365e-06i	0.011242-0.0057346i	1.8847e-06-1.904e-06i
11.7034	0.0064223+0.0088086i	1.0295e-06+3.1963e-07i	-0.99599+0.040067i	1.356e-06+3.733e-06i	0.011256-0.0057624i	1.8803e-06-1.9128e-06i
11.7111	0.0064334+0.0088129i	1.03e-06+3.2112e-07i	-0.99601+0.040091i	1.3457e-06+3.7389e-06i	0.011276-0.0057709i	1.8881e-06-1.912e-06i
11.7188	0.0064445+0.0088172i	1.0305e-06+3.2261e-07i	-0.99603+0.040114i	1.3354e-06+3.7447e-06i	0.011296-0.0057794i	1.8959e-06-1.9111e-06i
11.7264	0.0064525+0.0088201i	1.0359e-06+3.2013e-07i	-0.99602+0.040168i	1.3523e-06+3.7589e-06i	0.011319-0.0057955i	1.9005e-06-1.9282e-06i
11.7341	0.0064605+0.008823i	1.0413e-06+3.1759e-07i	-0.99602+0.040221i	1.3694e-06+3.773e-06i	0.011342-0.0058115i	1.905e-06-1.9455e-06i
11.7417	0.006471+0.0088254i	1.0413e-06+3.1643e-07i	-0.996+0.040266i	1.3699e-06+3.7737e-06i	0.011362-0.0058329i	1.9059e-06-1.9495e-06i
11.7494	0.0064817+0.0088278i	1.041e-06+3.1531e-07i	-0.99599+0.04031i	1.3697e-06+3.7736e-06i	0.011382-0.0058544i	1.9066e-06-1.953e-06i
11.757	0.0064916+0.0088313i	1.0368e-06+3.1183e-07i	-0.99599+0.040343i	1.366e-06+3.7553e-06i	0.011402-0.0058678i	1.8975e-06-1.9486e-06i
11.7647	0.0065014+0.0088348i	1.0322e-06+3.082e-07i	-0.99599+0.040375i	1.3619e-06+3.7357e-06i	0.011422-0.0058805i	1.8876e-06-1.9436e-06i
11.7723	0.0065122+0.0088371i	1.0346e-06+3.103e-07i	-0.99597+0.040419i	1.359e-06+3.7506e-06i	0.011441-0.0059048i	1.8983e-06-1.9498e-06i
11.78	0.0065229+0.0088392i	1.0379e-06+3.1309e-07i	-0.99594+0.040466i	1.356e-06+3.7696e-06i	0.01146-0.0059305i	1.9113e-06-1.9573e-06i
11.7877	0.0065337+0.008843i	1.0417e-06+3.1193e-07i	-0.99593+0.040507i	1.3644e-06+3.7807e-06i	0.011481-0.0059503i	1.9167e-06-1.9694e-06i
11.7953	0.0065445+0.0088469i	1.0456e-06+3.1011e-07i	-0.99592+0.040547i	1.3747e-06+3.7904e-06i	0.011503-0.0059692i	1.9208e-06-1.9823e-06i
11.803	0.0065529+0.0088498i	1.0465e-06+3.1137e-07i	-0.99591+0.040573i	1.3702e-06+3.797e-06i	0.011517-0.0059843i	1.9271e-06-1.9844e-06i
11.8106	0.0065607+0.0088524i	1.0468e-06+3.133e-07i	-0.9959+0.040596i	1.3625e-06+3.8029e-06i	0.01153-0.0059987i	1.9338e-06-1.9841e-06i
11.8183	0.006571+0.0088561i	1.047e-06+3.1075e-07i	-0.99591+0.040627i	1.3651e-06+3.7998e-06i	0.011551-0.0060107i	1.9321e-06-1.9882e-06i
11.8259	0.006582+0.00886i	1.0472e-06+3.07e-07i	-0.99592+0.040661i	1.3705e-06+3.7942e-06i	0.011573-0.0060222i	1.9283e-06-1.9936e-06i
11.8336	0.0065929+0.0088631i	1.0496e-06+3.0518e-07i	-0.99591+0.040723i	1.3774e-06+3.8024e-06i	0.011601-0.0060426i	1.9321e-06-2.0041e-06i
11.8412	0.0066037+0.008866i	1.0528e-06+3.0398e-07i	-0.99591+0.040795i	1.385e-06+3.8151e-06i	0.011631-0.006066i	1.9385e-06-2.0164e-06i
11.8489	0.0066142+0.008869i	1.0517e-06+3.0095e-07i	-0.99589+0.040832i	1.3881e-06+3.8073e-06i	0.01165-0.0060852i	1.9336e-06-2.0195e-06i
11.8566	0.0066245+0.0088722i	1.0489e-06+2.9724e-07i	-0.99588+0.040854i	1.3894e-06+3.7916e-06i	0.011665-0.0061026i	1.9243e-06-2.0191e-06i
11.8642	0.0066353+0.0088757i	1.0486e-06+2.9773e-07i	-0.99588+0.040899i	1.3831e-06+3.7947e-06i	0.011688-0.0061209i	1.9292e-06-2.0198e-06i
11.8719	0.0066465+0.0088794i	1.0494e-06+3.0014e-07i	-0.99588+0.040955i	1.3731e-06+3.8064e-06i	0.011716-0.0061395i	1.9406e-06-2.021e-06i
11.8795	0.0066571+0.0088823i	1.0489e-06+2.9987e-07i	-0.99586+0.040985i	1.3695e-06+3.8057e-06i	0.011733-0.0061597i	1.9421e-06-2.0222e-06i
11.8872	0.0066674+0.0088847i	1.0476e-06+2.9815e-07i	-0.99584+0.041002i	1.3692e-06+3.7984e-06i	0.011744-0.0061807i	1.9383e-06-2.0233e-06i
11.8948	0.0066771+0.0088878i	1.0488e-06+2.9702e-07i	-0.99582+0.041029i	1.3722e-06+3.8008e-06i	0.011759-0.0061987i	1.9397e-06-2.0292e-06i
11.9025	0.0066864+0.0088912i	1.0516e-06+2.9623e-07i	-0.99582+0.041061i	1.3771e-06+3.809e-06i	0.011778-0.0062148i	1.9443e-06-2.0381e-06i
11.9102	0.0066969+0.0088946i	1.0508e-06+2.9473e-07i	-0.99581+0.041107i	1.3757e-06+3.8065e-06i	0.011802-0.0062322i	1.9442e-06-2.0401e-06i
11.9178	0.0067083+0.008898i	1.0475e-06+2.9273e-07i	-0.99582+0.041163i	1.3697e-06+3.7964e-06i	0.01183-0.0062507i	1.9408e-06-2.0372e-06i
11.9255	0.0067196+0.008901i	1.0487e-06+2.9147e-07i	-0.99581+0.041208i	1.372e-06+3.8006e-06i	0.011852-0.0062707i	1.9434e-06-2.0438e-06i
11.9331	0.0067309+0.0089035i	1.0538e-06+2.9079e-07i	-0.9958+0.041242i	1.3812e-06+3.8165e-06i	0.011871-0.0062921i	1.9512e-06-2.0584e-06i
11.9408	0.0067408+0.008906i	1.0566e-06+2.907e-07i	-0.99578+0.041289i	1.3845e-06+3.8283e-06i	0.011892-0.0063128i	1.9581e-06-2.0676e-06i
11.9484	0.0067494+0.0089082i	1.0573e-06+2.9118e-07i	-0.99577+0.041349i	1.3823e-06+3.8361e-06i	0.011917-0.0063327i	1.9644e-06-2.0717e-06i
11.9561	0.0067596+0.0089109i	1.0583e-06+2.9171e-07i	-0.99577+0.041392i	1.3795e-06+3.8432e-06i	0.011938-0.0063523i	1.9705e-06-2.0757e-06i
11.9638	0.0067715+0.008914i	1.0596e-06+2.9228e-07i	-0.99575+0.041416i	1.3758e-06+3.8496e-06i	0.011955-0.0063718i	1.9765e-06-2.0796e-06i
11.9714	0.0067818+0.0089174i	1.0607e-06+2.907e-07i	-0.99576+0.041452i	1.3782e-06+3.8518e-06i	0.011976-0.006387i	1.9781e-06-2.0854e-06i
11.9791	0.0067902+0.0089209i	1.0615e-06+2.864e-07i	-0.99577+0.041502i	1.388e-06+3.8487e-06i	0.012002-0.0063969i	1.9741e-06-2.0936e-06i
11.9867	0.0067996+0.0089246i	1.0612e-06+2.8303e-07i	-0.99577+0.041549i	1.3941e-06+3.8435e-06i	0.012027-0.0064135i	1.97e-06-2.099e-06i
11.9944	0.0068104+0.0089284i	1.0593e-06+2.8099e-07i	-0.99574+0.041592i	1.3946e-06+3.8354e-06i	0.012047-0.0064398i	1.9659e-06-2.1006e-06i
12.002	0.0068216+0.0089313i	1.0572e-06+2.8061e-07i	-0.99573+0.041625i	1.3874e-06+3.83e-06i	0.012065-0.0064609i	1.9656e-06-2.0983e-06i
12.0097	0.0068333+0.0089324i	1.0545e-06+2.8302e-07i	-0.99574+0.041642i	1.3673e-06+3.8288e-06i	0.012081-0.006473i	1.9715e-06-2.0894e-06i
12.0173	0.0068446+0.0089345i	1.0538e-06+2.8388e-07i	-0.99574+0.041673i	1.3581e-06+3.8309e-06i	0.012099-0.0064903i	1.9763e-06-2.0881e-06i
12.025	0.0068551+0.0089383i	1.0569e-06+2.8173e-07i	-0.99571+0.041731i	1.3697e-06+3.8394e-06i	0.012125-0.0065177i	1.979e-06-2.1019e-06i
12.0327	0.0068655+0.0089424i	1.0588e-06+2.8062e-07i	-0.9957+0.041783i	1.374e-06+3.8456e-06i	0.01215-0.0065394i	1.9828e-06-2.1103e-06i
12.0403	0.0068756+0.008947i	1.0577e-06+2.819e-07i	-0.99572+0.041819i	1.3614e-06+3.847e-06i	0.012175-0.0065483i	1.9892e-06-2.1064e-06i
12.048	0.0068859+0.0089508i	1.0569e-06+2.811e-07i	-0.99572+0.041855i	1.3573e-06+3.845e-06i	0.012198-0.006563i	1.9904e-06-2.1068e-06i
12.0556	0.0068969+0.0089525i	1.057e-06+2.7463e-07i	-0.99568+0.041892i	1.3765e-06+3.8336e-06i	0.012213-0.0065938i	1.9774e-06-2.1191e-06i
12.0633	0.0069078+0.0089543i	1.0577e-06+2.7103e-07i	-0.99565+0.041931i	1.3871e-06+3.8307e-06i	0.012229-0.0066212i	1.9725e-06-2.1287e-06i
12.0709	0.0069185+0.0089563i	1.0606e-06+2.7681e-07i	-0.99565+0.041974i	1.3701e-06+3.8554e-06i	0.012252-0.0066376i	1.9942e-06-2.1298e-06i
12.0786	0.006929+0.0089584i	1.0626e-06+2.7964e-07i	-0.99566+0.042018i	1.3612e-06+3.8714e-06i	0.012275-0.0066553i	2.0078e-06-2.1331e-06i
12.0863	0.0069387+0.0089607i	1.0618e-06+2.7056e-07i	-0.99564+0.042068i	1.385e-06+3.8532e-06i	0.012297-0.0066782i	1.989e-06-2.1457e-06i
12.0939	0.0069488+0.0089632i	1.0613e-06+2.6357e-07i	-0.99562+0.042115i	1.4033e-06+3.8402e-06i	0.012318-0.006702i	1.9755e-06-2.1566e-06i
12.1016	0.0069603+0.0089665i	1.0632e-06+2.6699e-07i	-0.99559+0.042151i	1.3946e-06+3.8549e-06i	0.012336-0.0067298i	1.9886e-06-2.1601e-06i
12.1092	0.0069716+0.0089698i	1.0645e-06+2.6938e-07i	-0.99556+0.042186i	1.3873e-06+3.8654e-06i	0.012354-0.0067555i	1.9986e-06-2.1629e-06i
12.1169	0.0069805+0.0089724i	1.0615e-06+2.6495e-07i	-0.99557+0.042216i	1.3898e-06+3.849e-06i	0.012374-0.0067664i	1.9881e-06-2.1623e-06i
12.1245	0.0069897+0.008975i	1.0593e-06+2.607e-07i	-0.99558+0.04225i	1.3934e-06+3.8357e-06i	0.012394-0.0067784i	1.9791e-06-2.1634e-06i
12.1322	0.007002+0.0089765i	1.064e-06+2.5785e-07i	-0.99558+0.042316i	1.4071e-06+3.8507e-06i	0.012424-0.0068013i	1.9844e-06-2.1815e-06i
12.1398	0.0070141+0.0089781i	1.0683e-06+2.5551e-07i	-0.99558+0.042379i	1.4181e-06+3.8649e-06i	0.012453-0.0068238i	1.99e-06-2.1976e-06i
12.1475	0.0070248+0.0089817i	1.0642e-06+2.6143e-07i	-0.99557+0.042405i	1.387e-06+3.8652e-06i	0.012471-0.0068424i	2.0017e-06-2.1817e-06i
12.1552	0.0070354+0.0089853i	1.0603e-06+2.6699e-07i	-0.99556+0.042432i	1.3575e-06+3.8654e-06i	0.012489-0.0068611i	2.0128e-06-2.1668e-06i
12.1628	0.0070447+0.0089873i	1.0646e-06+2.6057e-07i	-0.99554+0.042478i	1.385e-06+3.8687e-06i	0.012508-0.0068857i	2.0062e-06-2.1887e-06i
12.1705	0.0070539+0.0089894i	1.0688e-06+2.5411e-07i	-0.99551+0.042523i	1.4125e-06+3.8717e-06i	0.012527-0.0069103i	1.9994e-06-2.2107e-06i
12.1781	0.0070663+0.0089922i	1.0654e-06+2.5467e-07i	-0.99551+0.042571i	1.3989e-06+3.8658e-06i	0.012553-0.0069333i	2.0009e-06-2.2045e-06i
12.1858	0.0070788+0.008995i	1.062e-06+2.5528e-07i	-0.9955+0.042618i	1.385e-06+3.8597e-06i	0.012578-0.0069564i	2.0024e-06-2.198e-06i
12.1934	0.0070888+0.0089975i	1.0648e-06+2.5369e-07i	-0.99549+0.042655i	1.3927e-06+3.8673e-06i	0.012597-0.006978i	2.0054e-06-2.2091e-06i
12.2011	0.0070988+0.009i	1.0678e-06+2.5198e-07i	-0.99547+0.042691i	1.4013e-06+3.8756e-06i	0.012615-0.0069996i	2.0084e-06-2.2211e-06i
12.2087	0.00711+0.0090042i	1.0657e-06+2.5368e-07i	-0.99547+0.042715i	1.3861e-06+3.873e-06i	0.012635-0.0070149i	2.0132e-06-2.2146e-06i
12.2164	0.0071214+0.0090086i	1.0632e-06+2.5566e-07i	-0.99547+0.042737i	1.3689e-06+3.8695e-06i	0.012655-0.0070297i	2.0182e-06-2.2065e-06i
12.2241	0.0071317+0.0090102i	1.0629e-06+2.5107e-07i	-0.99547+0.042756i	1.3779e-06+3.8606e-06i	0.012669-0.0070455i	2.0097e-06-2.213e-06i
12.2317	0.0071419+0.0090114i	1.0629e-06+2.4566e-07i	-0.99547+0.042773i	1.3903e-06+3.851e-06i	0.012682-0.0070614i	1.9995e-06-2.2213e-06i
12.2394	0.0071531+0.0090139i	1.0631e-06+2.4635e-07i	-0.99545+0.042841i	1.3854e-06+3.8582e-06i	0.012712-0.0070883i	2.0064e-06-2.2247e-06i
12.247	0.0071645+0.0090167i	1.0633e-06+2.4809e-07i	-0.99544+0.042916i	1.3776e-06+3.8682e-06i	0.012744-0.0071172i	2.0163e-06-2.2272e-06i
12.2547	0.007176+0.0090188i	1.0634e-06+2.4811e-07i	-0.99544+0.04296i	1.3729e-06+3.8722e-06i	0.012767-0.0071374i	2.021e-06-2.2297e-06i
12.2623	0.0071874+0.0090207i	1.0636e-06+2.4776e-07i	-0.99544+0.042997i	1.3688e-06+3.8748e-06i	0.012789-0.0071557i	2.0246e-06-2.2321e-06i
12.27	0.0071975+0.0090228i	1.064e-06+2.4649e-07i	-0.99542+0.043035i	1.371e-06+3.8762e-06i	0.012807-0.0071789i	2.0252e-06-2.2377e-06i
12.2777	0.0072071+0.0090249i	1.0645e-06+2.4496e-07i	-0.9954+0.043074i	1.3749e-06+3.8771e-06i	0.012825-0.0072036i	2.025e-06-2.2441e-06i
12.2853	0.007218+0.0090278i	1.0613e-06+2.3976e-07i	-0.99537+0.043115i	1.3826e-06+3.8587e-06i	0.012845-0.0072304i	2.0112e-06-2.2466e-06i
12.293	0.0072292+0.0090309i	1.0569e-06+2.3337e-07i	-0.99534+0.043156i	1.3915e-06+3.8338e-06i	0.012866-0.007258i	1.9928e-06-2.2477e-06i
12.3006	0.0072398+0.0090338i	1.0589e-06+2.3064e-07i	-0.99535+0.043198i	1.3987e-06+3.8376e-06i	0.01289-0.0072737i	1.9934e-06-2.2576e-06i
12.3083	0.0072502+0.0090367i	1.0634e-06+2.2934e-07i	-0.99537+0.043239i	1.4054e-06+3.8528e-06i	0.012917-0.0072846i	2.0017e-06-2.2711e-06i
12.3159	0.0072612+0.0090387i	1.0652e-06+2.3124e-07i	-0.99537+0.043277i	1.3985e-06+3.8652e-06i	0.012938-0.0073049i	2.0127e-06-2.275e-06i
12.3236	0.0072723+0.0090404i	1.0657e-06+2.3465e-07i	-0.99535+0.043314i	1.3852e-06+3.8762e-06i	0.012957-0.0073297i	2.0249e-06-2.2743e-06i
12.3313	0.0072842+0.0090431i	1.063e-06+2.3501e-07i	-0.99534+0.043362i	1.3747e-06+3.8717e-06i	0.012981-0.007355i	2.0264e-06-2.2703e-06i
12.3389	0.0072967+0.0090464i	1.0586e-06+2.3369e-07i	-0.99533+0.043417i	1.3657e-06+3.8587e-06i	0.013009-0.0073807i	2.022e-06-2.2644e-06i
12.3466	0.0073079+0.0090493i	1.0589e-06+2.3157e-07i	-0.99532+0.043465i	1.3687e-06+3.8588e-06i	0.013035-0.0074023i	2.0218e-06-2.2704e-06i
12.3542	0.0073184+0.0090521i	1.0622e-06+2.2892e-07i	-0.99532+0.043509i	1.3793e-06+3.8671e-06i	0.013059-0.0074214i	2.0242e-06-2.2842e-06i
12.3619	0.0073288+0.009054i	1.0634e-06+2.2628e-07i	-0.9953+0.043556i	1.3878e-06+3.8691e-06i	0.01308-0.0074478i	2.0228e-06-2.2942e-06i
12.3695	0.007339+0.0090551i	1.0631e-06+2.2365e-07i	-0.99526+0.043604i	1.3948e-06+3.8665e-06i	0.013099-0.0074796i	2.0187e-06-2.3016e-06i
12.3772	0.0073505+0.0090572i	1.0604e-06+2.2394e-07i	-0.99525+0.043652i	1.3843e-06+3.8618e-06i	0.013122-0.0075039i	2.0199e-06-2.2973e-06i
12.3848	0.007363+0.00906i	1.0556e-06+2.2667e-07i	-0.99527+0.043699i	1.3592e-06+3.8553e-06i	0.013151-0.0075216i	2.0254e-06-2.2831e-06i
12.3925	0.0073735+0.0090619i	1.055e-06+2.2702e-07i	-0.99527+0.043732i	1.3517e-06+3.8567e-06i	0.013172-0.0075386i	2.0295e-06-2.2826e-06i
12.4002	0.0073823+0.0090629i	1.0585e-06+2.2505e-07i	-0.99526+0.043753i	1.3615e-06+3.8659e-06i	0.013184-0.0075549i	2.0321e-06-2.2956e-06i
12.4078	0.0073933+0.0090652i	1.0605e-06+2.2235e-07i	-0.99525+0.04379i	1.3706e-06+3.8694e-06i	0.013204-0.0075785i	2.0316e-06-2.3068e-06i
12.4155	0.0074067+0.0090691i	1.0608e-06+2.1884e-07i	-0.99523+0.043844i	1.3789e-06+3.8665e-06i	0.013232-0.0076103i	2.0278e-06-2.3162e-06i
12.4231	0.0074185+0.0090719i	1.0597e-06+2.1637e-07i	-0.99521+0.043888i	1.3809e-06+3.8608e-06i	0.013256-0.0076359i	2.024e-06-2.3198e-06i
12.4308	0.007428+0.0090733i	1.0568e-06+2.1524e-07i	-0.99521+0.043918i	1.3747e-06+3.8515e-06i	0.013273-0.0076532i	2.0205e-06-2.3158e-06i
12.4384	0.0074384+0.0090751i	1.0549e-06+2.135e-07i	-0.9952+0.043965i	1.3733e-06+3.8456e-06i	0.013295-0.0076766i	2.0175e-06-2.3165e-06i
12.4461	0.0074501+0.0090772i	1.0547e-06+2.1084e-07i	-0.99517+0.044035i	1.379e-06+3.8448e-06i	0.013325-0.0077091i	2.0154e-06-2.3243e-06i
12.4537	0.007462+0.0090794i	1.056e-06+2.0903e-07i	-0.99516+0.044097i	1.3835e-06+3.8505e-06i	0.013354-0.007736i	2.0179e-06-2.3337e-06i
12.4614	0.0074741+0.0090817i	1.0602e-06+2.0869e-07i	-0.99518+0.044143i	1.3858e-06+3.8674e-06i	0.013383-0.0077527i	2.0286e-06-2.3461e-06i
12.4691	0.0074859+0.0090836i	1.0622e-06+2.0821e-07i	-0.99518+0.044182i	1.3856e-06+3.8761e-06i	0.013406-0.0077719i	2.0348e-06-2.3534e-06i
12.4767	0.0074966+0.0090849i	1.0598e-06+2.0747e-07i	-0.99516+0.044205i	1.3801e-06+3.8684e-06i	0.013419-0.007796i	2.0319e-06-2.3509e-06i
12.4844	0.0075075+0.0090868i	1.0563e-06+2.0651e-07i	-0.99515+0.044239i	1.373e-06+3.8573e-06i	0.013438-0.0078209i	2.0276e-06-2.3462e-06i
12.492	0.0075191+0.0090902i	1.0501e-06+2.0503e-07i	-0.99513+0.044302i	1.3621e-06+3.8381e-06i	0.013469-0.0078479i	2.02e-06-2.3362e-06i
12.4997	0.0075305+0.0090931i	1.046e-06+2.035e-07i	-0.99512+0.044359i	1.3561e-06+3.8257e-06i	0.013496-0.0078757i	2.0148e-06-2.3318e-06i
12.5073	0.0075413+0.0090945i	1.048e-06+2.0182e-07i	-0.99509+0.044402i	1.3634e-06+3.8321e-06i	0.013515-0.0079057i	2.0165e-06-2.343e-06i
12.515	0.0075519+0.0090961i	1.0495e-06+2e-07i	-0.99506+0.044439i	1.3695e-06+3.8359e-06i	0.013533-0.0079324i	2.017e-06-2.3524e-06i
12.5227	0.0075623+0.0090984i	1.0493e-06+1.9775e-07i	-0.99507+0.044453i	1.3714e-06+3.8314e-06i	0.013548-0.0079476i	2.0138e-06-2.3558e-06i
12.5303	0.0075728+0.0091005i	1.0491e-06+1.9571e-07i	-0.99507+0.044475i	1.3727e-06+3.8283e-06i	0.013564-0.007964i	2.0117e-06-2.3594e-06i
12.538	0.0075841+0.0091019i	1.0493e-06+1.9457e-07i	-0.99507+0.044524i	1.3717e-06+3.8308e-06i	0.01359-0.0079856i	2.0139e-06-2.3638e-06i
12.5456	0.0075952+0.0091035i	1.0492e-06+1.9325e-07i	-0.99507+0.044572i	1.3712e-06+3.8323e-06i	0.013616-0.0080074i	2.0153e-06-2.3682e-06i
12.5533	0.0076056+0.0091063i	1.0484e-06+1.9094e-07i	-0.99506+0.04462i	1.3737e-06+3.8283e-06i	0.013641-0.0080305i	2.0124e-06-2.3722e-06i
12.5609	0.0076163+0.0091091i	1.0475e-06+1.8867e-07i	-0.99505+0.044671i	1.3757e-06+3.824e-06i	0.013666-0.0080546i	2.0095e-06-2.3759e-06i
12.5686	0.0076291+0.0091111i	1.0454e-06+1.8667e-07i	-0.99504+0.044736i	1.3744e-06+3.8183e-06i	0.013697-0.0080856i	2.0066e-06-2.3775e-06i
12.5763	0.0076417+0.0091131i	1.0435e-06+1.8495e-07i	-0.99502+0.044798i	1.3725e-06+3.8136e-06i	0.013726-0.0081161i	2.0045e-06-2.3792e-06i
12.5839	0.0076525+0.0091149i	1.044e-06+1.861e-07i	-0.99501+0.044832i	1.3659e-06+3.8196e-06i	0.013745-0.0081397i	2.0114e-06-2.3811e-06i
12.5916	0.0076634+0.0091167i	1.0442e-06+1.8723e-07i	-0.99499+0.044865i	1.3588e-06+3.8248e-06i	0.013764-0.0081633i	2.0179e-06-2.3825e-06i
12.5992	0.0076759+0.0091197i	1.0407e-06+1.8805e-07i	-0.99499+0.044901i	1.3443e-06+3.8168e-06i	0.013787-0.0081867i	2.019e-06-2.3744e-06i
12.6069	0.0076882+0.0091227i	1.0374e-06+1.8879e-07i	-0.99498+0.044936i	1.3305e-06+3.8092e-06i	0.013811-0.00821i	2.0199e-06-2.3668e-06i
12.6145	0.0076982+0.0091247i	1.0407e-06+1.8546e-07i	-0.99498+0.044968i	1.3435e-06+3.8161e-06i	0.01383-0.0082284i	2.0199e-06-2.3819e-06i
12.6222	0.007708+0.0091267i	1.044e-06+1.8212e-07i	-0.99498+0.045i	1.3566e-06+3.8231e-06i	0.01385-0.0082468i	2.0199e-06-2.397e-06i
12.6298	0.0077207+0.0091272i	1.0409e-06+1.776e-07i	-0.99497+0.045049i	1.361e-06+3.8087e-06i	0.013874-0.0082742i	2.0084e-06-2.399e-06i
12.6375	0.0077334+0.0091277i	1.0377e-06+1.7308e-07i	-0.99496+0.045099i	1.3652e-06+3.794e-06i	0.013899-0.0083018i	1.9967e-06-2.4007e-06i
12.6452	0.0077443+0.0091304i	1.0358e-06+1.7617e-07i	-0.99494+0.045144i	1.3483e-06+3.7963e-06i	0.013922-0.0083292i	2.0055e-06-2.3944e-06i
12.6528	0.0077552+0.0091332i	1.034e-06+1.7963e-07i	-0.99492+0.04519i	1.3304e-06+3.7993e-06i	0.013946-0.0083567i	2.0152e-06-2.3878e-06i
12.6605	0.0077668+0.009136i	1.0336e-06+1.7575e-07i	-0.99493+0.045248i	1.3372e-06+3.795e-06i	0.013978-0.0083778i	2.0104e-06-2.3949e-06i
12.6681	0.0077785+0.0091388i	1.0333e-06+1.7121e-07i	-0.99494+0.045306i	1.3461e-06+3.79e-06i	0.014011-0.0083983i	2.0041e-06-2.4032e-06i
12.6758	0.0077904+0.009139i	1.0302e-06+1.6906e-07i	-0.99491+0.04535i	1.3451e-06+3.7789e-06i	0.014029-0.008433i	1.9968e-06-2.4026e-06i
12.6834	0.0078024+0.0091388i	1.0266e-06+1.6725e-07i	-0.99487+0.045392i	1.3428e-06+3.7671e-06i	0.014045-0.0084697i	1.9893e-06-2.4007e-06i
12.6911	0.0078133+0.0091422i	1.025e-06+1.6921e-07i	-0.99486+0.045434i	1.3294e-06+3.7673e-06i	0.014069-0.008494i	1.9957e-06-2.3959e-06i
12.6988	0.0078241+0.0091462i	1.0237e-06+1.7185e-07i	-0.99485+0.045476i	1.3139e-06+3.7696e-06i	0.014095-0.008516i	2.0045e-06-2.3905e-06i
12.7064	0.0078356+0.0091474i	1.025e-06+1.6759e-07i	-0.99485+0.045524i	1.3261e-06+3.7702e-06i	0.01412-0.0085403i	2.0001e-06-2.4031e-06i
12.7141	0.0078472+0.0091479i	1.0269e-06+1.6171e-07i	-0.99484+0.045574i	1.3446e-06+3.7702e-06i	0.014145-0.008565i	1.9924e-06-2.4198e-06i
12.7217	0.0078595+0.0091493i	1.025e-06+1.603e-07i	-0.99483+0.045614i	1.3417e-06+3.7646e-06i	0.014167-0.0085924i	1.9899e-06-2.4201e-06i
12.7294	0.0078719+0.009151i	1.0222e-06+1.6017e-07i	-0.99482+0.045652i	1.3326e-06+3.7573e-06i	0.014189-0.0086205i	1.9889e-06-2.4157e-06i
12.737	0.0078837+0.0091525i	1.021e-06+1.6159e-07i	-0.99481+0.045702i	1.3217e-06+3.7598e-06i	0.014214-0.0086483i	1.9952e-06-2.4137e-06i
12.7447	0.0078953+0.009154i	1.0205e-06+1.6354e-07i	-0.9948+0.045756i	1.31e-06+3.7657e-06i	0.01424-0.0086761i	2.004e-06-2.4126e-06i
12.7523	0.0079069+0.0091564i	1.0171e-06+1.615e-07i	-0.99479+0.045799i	1.3061e-06+3.7535e-06i	0.014266-0.0086991i	1.9979e-06-2.4092e-06i
12.76	0.0079183+0.0091591i	1.0126e-06+1.5784e-07i	-0.99479+0.045838i	1.3052e-06+3.7339e-06i	0.014291-0.0087203i	1.9856e-06-2.4049e-06i
12.7677	0.0079295+0.009161i	1.0103e-06+1.5816e-07i	-0.99478+0.04588i	1.2963e-06+3.7292e-06i	0.014313-0.0087473i	1.9865e-06-2.4011e-06i
12.7753	0.0079405+0.0091626i	1.009e-06+1.6039e-07i	-0.99475+0.045924i	1.2835e-06+3.7319e-06i	0.014334-0.0087771i	1.9937e-06-2.3977e-06i
12.783	0.0079527+0.0091633i	1.0099e-06+1.5978e-07i	-0.99475+0.04597i	1.2824e-06+3.7377e-06i	0.014359-0.0088032i	1.998e-06-2.4038e-06i
12.7906	0.0079655+0.0091637i	1.0121e-06+1.5754e-07i	-0.99476+0.046017i	1.2879e-06+3.7455e-06i	0.014385-0.0088272i	2.0007e-06-2.4154e-06i
12.7983	0.0079763+0.0091656i	1.0124e-06+1.5385e-07i	-0.99474+0.04606i	1.2975e-06+3.743e-06i	0.014408-0.0088527i	1.9954e-06-2.4248e-06i
12.8059	0.0079859+0.0091687i	1.0116e-06+1.4922e-07i	-0.99472+0.0461i	1.3097e-06+3.7336e-06i	0.014429-0.0088793i	1.9848e-06-2.4328e-06i
12.8136	0.0079976+0.0091704i	1.0086e-06+1.4809e-07i	-0.99471+0.046145i	1.3041e-06+3.7244e-06i	0.014453-0.0089066i	1.9811e-06-2.4295e-06i
12.8213	0.0080108+0.009171i	1.0039e-06+1.4959e-07i	-0.99471+0.046195i	1.2849e-06+3.7153e-06i	0.01448-0.0089345i	1.9826e-06-2.4176e-06i
12.8289	0.008023+0.0091732i	1.0009e-06+1.4918e-07i	-0.99472+0.046245i	1.2749e-06+3.708e-06i	0.01451-0.0089557i	1.9822e-06-2.4123e-06i
12.8366	0.0080343+0.0091767i	9.9935e-07+1.4712e-07i	-0.99474+0.046295i	1.2727e-06+3.7023e-06i	0.014543-0.008971i	1.9802e-06-2.4127e-06i
12.8442	0.0080454+0.0091786i	9.982e-07+1.4376e-07i	-0.99472+0.046343i	1.2792e-06+3.6956e-06i	0.014567-0.0090004i	1.9732e-06-2.4183e-06i
12.8519	0.0080563+0.0091786i	9.9742e-07+1.3908e-07i	-0.99466+0.04639i	1.2943e-06+3.6878e-06i	0.014582-0.0090441i	1.9612e-06-2.4293e-06i
12.8595	0.0080678+0.0091792i	9.9415e-07+1.3766e-07i	-0.99463+0.046444i	1.2913e-06+3.678e-06i	0.014604-0.0090804i	1.9556e-06-2.4274e-06i
12.8672	0.00808+0.0091806i	9.8808e-07+1.3995e-07i	-0.99463+0.046505i	1.2679e-06+3.666e-06i	0.014635-0.0091082i	1.9574e-06-2.4108e-06i
12.8748	0.0080921+0.0091822i	9.8497e-07+1.3968e-07i	-0.99463+0.046546i	1.2576e-06+3.6578e-06i	0.014661-0.0091303i	1.9563e-06-2.4048e-06i
12.8825	0.0081041+0.0091842i	9.8573e-07+1.3605e-07i	-0.99465+0.04656i	1.2648e-06+3.6549e-06i	0.014679-0.0091451i	1.9516e-06-2.4128e-06i
12.8902	0.0081158+0.0091858i	9.8672e-07+1.3374e-07i	-0.99465+0.046592i	1.2689e-06+3.6567e-06i	0.014702-0.0091655i	1.9512e-06-2.4207e-06i
12.8978	0.0081273+0.0091869i	9.8807e-07+1.3344e-07i	-0.99464+0.046653i	1.2685e-06+3.6656e-06i	0.014731-0.0091946i	1.9575e-06-2.4283e-06i
12.9055	0.0081393+0.0091886i	9.8929e-07+1.3194e-07i	-0.99463+0.046704i	1.2718e-06+3.6708e-06i	0.014757-0.0092239i	1.9598e-06-2.4372e-06i
12.9131	0.0081523+0.0091911i	9.9025e-07+1.2829e-07i	-0.99461+0.046735i	1.2818e-06+3.6694e-06i	0.014778-0.0092536i	1.9549e-06-2.4483e-06i
12.9208	0.0081647+0.009193i	9.8776e-07+1.2551e-07i	-0.99459+0.046776i	1.283e-06+3.6585e-06i	0.014802-0.0092833i	1.9472e-06-2.449e-06i
12.9284	0.0081761+0.0091938i	9.7825e-07+1.245e-07i	-0.99459+0.046836i	1.2662e-06+3.6284e-06i	0.01483-0.0093128i	1.9337e-06-2.4287e-06i
12.9361	0.0081874+0.0091945i	9.7163e-07+1.2345e-07i	-0.99457+0.046886i	1.2547e-06+3.6073e-06i	0.014854-0.0093421i	1.9241e-06-2.4159e-06i
12.9438	0.0081987+0.0091953i	9.7188e-07+1.2228e-07i	-0.99455+0.046912i	1.2559e-06+3.6081e-06i	0.014869-0.0093705i	1.9239e-06-2.4211e-06i
12.9514	0.0082105+0.0091961i	9.713e-07+1.2278e-07i	-0.99453+0.046946i	1.2495e-06+3.6093e-06i	0.014888-0.0093995i	1.9274e-06-2.4215e-06i
12.9591	0.0082233+0.0091973i	9.6826e-07+1.281e-07i	-0.99453+0.047i	1.2209e-06+3.612e-06i	0.014916-0.0094297i	1.9416e-06-2.4077e-06i
12.9667	0.0082357+0.0091983i	9.6691e-07+1.3108e-07i	-0.99452+0.047052i	1.2037e-06+3.6164e-06i	0.014943-0.0094601i	1.952e-06-2.4023e-06i
12.9744	0.0082469+0.0091989i	9.7159e-07+1.2596e-07i	-0.9945+0.047099i	1.2266e-06+3.6274e-06i	0.014965-0.009491i	1.9495e-06-2.4269e-06i
12.982	0.0082583+0.0092i	9.7368e-07+1.215e-07i	-0.99449+0.047142i	1.242e-06+3.6304e-06i	0.014988-0.0095192i	1.9447e-06-2.4429e-06i
12.9897	0.0082704+0.0092027i	9.6467e-07+1.2011e-07i	-0.9945+0.047176i	1.2246e-06+3.5985e-06i	0.015016-0.0095353i	1.931e-06-2.4214e-06i
12.9973	0.0082825+0.0092051i	9.5737e-07+1.1883e-07i	-0.99452+0.047216i	1.2104e-06+3.5733e-06i	0.015045-0.0095542i	1.9204e-06-2.405e-06i
13.005	0.0082946+0.0092057i	9.5922e-07+1.1809e-07i	-0.9945+0.047287i	1.2126e-06+3.5841e-06i	0.015076-0.0095893i	1.9265e-06-2.4156e-06i
13.0127	0.0083064+0.0092064i	9.6035e-07+1.1688e-07i	-0.99449+0.047356i	1.2155e-06+3.5913e-06i	0.015107-0.0096237i	1.93e-06-2.425e-06i
13.0203	0.0083164+0.0092087i	9.5624e-07+1.122e-07i	-0.99447+0.047404i	1.2225e-06+3.5715e-06i	0.015132-0.009652i	1.9138e-06-2.4247e-06i
13.028	0.0083268+0.0092109i	9.5204e-07+1.084e-07i	-0.99445+0.047451i	1.226e-06+3.553e-06i	0.015156-0.0096807i	1.8998e-06-2.4227e-06i
13.0356	0.0083408+0.0092118i	9.4693e-07+1.1386e-07i	-0.99444+0.047491i	1.1925e-06+3.5472e-06i	0.01518-0.0097114i	1.9105e-06-2.4021e-06i
13.0433	0.0083547+0.0092128i	9.4207e-07+1.187e-07i	-0.99444+0.047532i	1.1619e-06+3.5412e-06i	0.015205-0.0097421i	1.9199e-06-2.3833e-06i
13.0509	0.0083659+0.009214i	9.4211e-07+1.122e-07i	-0.99442+0.047589i	1.1817e-06+3.5343e-06i	0.015233-0.009773i	1.9064e-06-2.3978e-06i
13.0586	0.0083771+0.0092153i	9.4209e-07+1.0578e-07i	-0.99441+0.047646i	1.2011e-06+3.5275e-06i	0.01526-0.0098039i	1.893e-06-2.4122e-06i
13.0662	0.0083898+0.0092166i	9.4063e-07+1.0465e-07i	-0.9944+0.047682i	1.1981e-06+3.5229e-06i	0.015283-0.0098332i	1.8911e-06-2.4126e-06i
13.0739	0.0084025+0.0092179i	9.3918e-07+1.0352e-07i	-0.99439+0.047719i	1.1951e-06+3.5183e-06i	0.015305-0.0098625i	1.8893e-06-2.413e-06i
13.0816	0.0084135+0.0092172i	9.3569e-07+1.0408e-07i	-0.99435+0.047758i	1.1853e-06+3.5101e-06i	0.015321-0.009898i	1.8874e-06-2.4063e-06i
13.0892	0.0084244+0.0092165i	9.3217e-07+1.0467e-07i	-0.99432+0.047798i	1.1753e-06+3.5018e-06i	0.015336-0.0099336i	1.8855e-06-2.3995e-06i
13.0969	0.0084378+0.0092193i	9.3178e-07+1.0415e-07i	-0.99434+0.047859i	1.1699e-06+3.5035e-06i	0.015374-0.0099579i	1.8896e-06-2.4014e-06i
13.1045	0.0084514+0.0092223i	9.3157e-07+1.0356e-07i	-0.99435+0.04792i	1.1648e-06+3.5059e-06i	0.015414-0.0099815i	1.8941e-06-2.4038e-06i
13.1122	0.008463+0.009223i	9.2629e-07+1.0174e-07i	-0.99432+0.047942i	1.1602e-06+3.4851e-06i	0.015425-0.010015i	1.8816e-06-2.3953e-06i
13.1198	0.0084744+0.0092234i	9.2052e-07+9.9822e-08i	-0.99428+0.047959i	1.1556e-06+3.4623e-06i	0.015434-0.01005i	1.8676e-06-2.3856e-06i
13.1275	0.0084868+0.0092238i	9.2115e-07+9.6718e-08i	-0.9943+0.048019i	1.1617e-06+3.4644e-06i	0.015467-0.010074i	1.8659e-06-2.3952e-06i
13.1352	0.0084993+0.0092241i	9.2267e-07+9.3436e-08i	-0.99432+0.048084i	1.1694e-06+3.4701e-06i	0.015504-0.010097i	1.8659e-06-2.4075e-06i
13.1428	0.0085113+0.009225i	9.1813e-07+9.6157e-08i	-0.99429+0.048135i	1.1499e-06+3.4614e-06i	0.015527-0.010136i	1.8688e-06-2.3942e-06i
13.1505	0.0085232+0.009226i	9.1244e-07+9.9972e-08i	-0.99424+0.048183i	1.1254e-06+3.45e-06i	0.015546-0.010179i	1.872e-06-2.3762e-06i
13.1581	0.008535+0.0092277i	9.0767e-07+9.7008e-08i	-0.99423+0.048237i	1.1244e-06+3.4314e-06i	0.015575-0.010208i	1.8598e-06-2.371e-06i
13.1658	0.0085467+0.0092296i	9.0313e-07+9.2462e-08i	-0.99423+0.048292i	1.1288e-06+3.4113e-06i	0.015607-0.010235i	1.8439e-06-2.3688e-06i
13.1734	0.008559+0.0092305i	9.0163e-07+9.098e-08i	-0.99421+0.048343i	1.1284e-06+3.4069e-06i	0.015632-0.01027i	1.8409e-06-2.3708e-06i
13.1811	0.0085714+0.009231i	9.0105e-07+9.0399e-08i	-0.99418+0.048392i	1.1265e-06+3.4072e-06i	0.015655-0.010308i	1.8417e-06-2.3739e-06i
13.1887	0.0085844+0.0092319i	9.0087e-07+8.7888e-08i	-0.99418+0.048443i	1.1301e-06+3.4064e-06i	0.015684-0.010337i	1.8393e-06-2.3805e-06i
13.1964	0.0085975+0.0092329i	9.0084e-07+8.4689e-08i	-0.9942+0.048496i	1.1355e-06+3.4051e-06i	0.015716-0.010363i	1.8356e-06-2.3883e-06i
13.2041	0.0086097+0.0092336i	8.9792e-07+8.4938e-08i	-0.99418+0.048536i	1.1261e-06+3.3977e-06i	0.015739-0.010395i	1.8347e-06-2.3825e-06i
13.2117	0.0086215+0.0092342i	8.9379e-07+8.6634e-08i	-0.99415+0.048572i	1.1104e-06+3.3877e-06i	0.015757-0.010429i	1.8348e-06-2.371e-06i
13.2194	0.0086336+0.0092347i	8.8731e-07+8.518e-08i	-0.99416+0.048623i	1.1001e-06+3.3659e-06i	0.015786-0.010454i	1.8242e-06-2.3576e-06i
13.227	0.0086458+0.0092351i	8.7969e-07+8.2197e-08i	-0.99419+0.048682i	1.0923e-06+3.3382e-06i	0.015822-0.010475i	1.8083e-06-2.3433e-06i
13.2347	0.0086579+0.0092353i	8.7623e-07+8.0793e-08i	-0.99418+0.048725i	1.0878e-06+3.3265e-06i	0.015845-0.010505i	1.8019e-06-2.3387e-06i
13.2423	0.00867+0.0092355i	8.7517e-07+8.0289e-08i	-0.99415+0.048757i	1.0851e-06+3.3241e-06i	0.015861-0.010541i	1.801e-06-2.3398e-06i
13.25	0.0086821+0.009236i	8.71e-07+7.9534e-08i	-0.99413+0.048801i	1.0784e-06+3.3106e-06i	0.015883-0.010578i	1.7945e-06-2.3327e-06i
13.2577	0.008694+0.0092368i	8.6478e-07+7.8618e-08i	-0.9941+0.048853i	1.0689e-06+3.2897e-06i	0.015908-0.010614i	1.7842e-06-2.3202e-06i
13.2653	0.0087064+0.0092373i	8.6399e-07+7.8448e-08i	-0.99408+0.048899i	1.0648e-06+3.2898e-06i	0.015931-0.010648i	1.7859e-06-2.3215e-06i
13.273	0.0087192+0.0092374i	8.6739e-07+7.8853e-08i	-0.99407+0.048941i	1.0646e-06+3.3059e-06i	0.015954-0.010682i	1.7968e-06-2.3334e-06i
13.2806	0.008732+0.009238i	8.633e-07+7.8132e-08i	-0.99406+0.048998i	1.0564e-06+3.2938e-06i	0.015984-0.010715i	1.792e-06-2.3262e-06i
13.2883	0.0087449+0.0092389i	8.5261e-07+7.6427e-08i	-0.99406+0.049068i	1.0412e-06+3.2566e-06i	0.01602-0.010748i	1.7732e-06-2.302e-06i
13.2959	0.0087573+0.0092403i	8.474e-07+7.4403e-08i	-0.99407+0.049126i	1.0355e-06+3.2382e-06i	0.016054-0.010776i	1.763e-06-2.2933e-06i
13.3036	0.0087692+0.0092421i	8.4775e-07+7.2028e-08i	-0.99408+0.049173i	1.0395e-06+3.2387e-06i	0.016085-0.010799i	1.7616e-06-2.3003e-06i
13.3113	0.0087817+0.0092434i	8.4651e-07+7.0068e-08i	-0.99407+0.049217i	1.0407e-06+3.2338e-06i	0.016111-0.010831i	1.7575e-06-2.303e-06i
13.3189	0.008795+0.009244i	8.4345e-07+6.8604e-08i	-0.99403+0.049258i	1.0387e-06+3.2227e-06i	0.016131-0.010872i	1.7504e-06-2.3005e-06i
13.3266	0.0088073+0.0092441i	8.3955e-07+6.7356e-08i	-0.99401+0.049303i	1.0341e-06+3.2095e-06i	0.016153-0.010909i	1.7429e-06-2.2949e-06i
13.3342	0.0088182+0.0092436i	8.3452e-07+6.6398e-08i	-0.99401+0.049355i	1.0262e-06+3.1934e-06i	0.016179-0.010939i	1.7349e-06-2.2852e-06i
13.3419	0.0088303+0.0092439i	8.3083e-07+6.5858e-08i	-0.99399+0.049413i	1.019e-06+3.1829e-06i	0.016207-0.010973i	1.7306e-06-2.2789e-06i
13.3495	0.008844+0.0092455i	8.292e-07+6.5959e-08i	-0.99397+0.049479i	1.0129e-06+3.1808e-06i	0.01624-0.011016i	1.7321e-06-2.2781e-06i
13.3572	0.0088568+0.0092469i	8.2602e-07+6.5044e-08i	-0.99395+0.049538i	1.0079e-06+3.171e-06i	0.01627-0.011054i	1.7277e-06-2.274e-06i
13.3648	0.008868+0.0092479i	8.2002e-07+6.2308e-08i	-0.99395+0.049584i	1.0049e-06+3.1474e-06i	0.016297-0.011081i	1.7126e-06-2.2639e-06i
13.3725	0.0088798+0.009249i	8.1557e-07+6.0208e-08i	-0.99395+0.049629i	1.0014e-06+3.1306e-06i	0.016325-0.011107i	1.7023e-06-2.2569e-06i
13.3802	0.0088929+0.0092499i	8.1437e-07+5.9395e-08i	-0.99397+0.049671i	9.9671e-07+3.1279e-06i	0.016355-0.011131i	1.7025e-06-2.2565e-06i
13.3878	0.0089061+0.0092504i	8.1237e-07+5.8922e-08i	-0.99396+0.049716i	9.9068e-07+3.1228e-06i	0.016382-0.011162i	1.7015e-06-2.254e-06i
13.3955	0.0089196+0.0092496i	8.084e-07+5.9295e-08i	-0.99392+0.049768i	9.8126e-07+3.112e-06i	0.016402-0.011211i	1.6979e-06-2.2463e-06i
13.4031	0.0089327+0.0092493i	8.0501e-07+6.017e-08i	-0.99388+0.049817i	9.7029e-07+3.1039e-06i	0.016424-0.011255i	1.697e-06-2.2388e-06i
13.4108	0.0089449+0.0092504i	8.0328e-07+6.255e-08i	-0.99388+0.049861i	9.5458e-07+3.1036e-06i	0.01645-0.011285i	1.7046e-06-2.2315e-06i
13.4184	0.008957+0.0092511i	8.0018e-07+6.3435e-08i	-0.99387+0.049905i	9.4274e-07+3.0961e-06i	0.016476-0.011317i	1.705e-06-2.2232e-06i
13.4261	0.0089689+0.0092502i	7.9212e-07+5.8984e-08i	-0.99385+0.049955i	9.4473e-07+3.0628e-06i	0.016498-0.011355i	1.6798e-06-2.2116e-06i
13.4338	0.0089809+0.0092497i	7.8515e-07+5.482e-08i	-0.99383+0.050008i	9.4697e-07+3.0341e-06i	0.016522-0.011392i	1.6579e-06-2.2025e-06i
13.4414	0.0089936+0.0092504i	7.8295e-07+5.1617e-08i	-0.99383+0.050071i	9.5103e-07+3.0253e-06i	0.016558-0.011423i	1.6493e-06-2.2049e-06i
13.4491	0.0090063+0.0092513i	7.8055e-07+4.9179e-08i	-0.99384+0.050131i	9.5194e-07+3.0164e-06i	0.016592-0.011454i	1.6423e-06-2.205e-06i
13.4567	0.0090189+0.0092529i	7.77e-07+5.1071e-08i	-0.99384+0.050161i	9.3474e-07+3.0074e-06i	0.016617-0.011479i	1.6447e-06-2.1922e-06i
13.4644	0.0090315+0.0092543i	7.7342e-07+5.228e-08i	-0.99384+0.050196i	9.2025e-07+2.9975e-06i	0.016642-0.011506i	1.6451e-06-2.181e-06i
13.472	0.0090449+0.0092535i	7.6954e-07+4.8246e-08i	-0.99382+0.050262i	9.2639e-07+2.9816e-06i	0.016672-0.011549i	1.6299e-06-2.1813e-06i
13.4797	0.0090582+0.0092528i	7.6569e-07+4.463e-08i	-0.9938+0.050327i	9.312e-07+2.9662e-06i	0.016702-0.011592i	1.6159e-06-2.1809e-06i
13.4873	0.00907+0.0092526i	7.6222e-07+4.5511e-08i	-0.99376+0.050378i	9.2116e-07+2.9574e-06i	0.016723-0.011636i	1.6142e-06-2.1728e-06i
13.495	0.0090819+0.0092525i	7.5863e-07+4.6386e-08i	-0.99372+0.050429i	9.1081e-07+2.948e-06i	0.016743-0.01168i	1.6124e-06-2.1643e-06i
13.5027	0.0090948+0.0092527i	7.5196e-07+4.7295e-08i	-0.99374+0.050476i	8.9257e-07+2.9272e-06i	0.016774-0.011708i	1.6067e-06-2.1446e-06i
13.5103	0.0091078+0.0092529i	7.4535e-07+4.815e-08i	-0.99375+0.050523i	8.7472e-07+2.9064e-06i	0.016804-0.011735i	1.6008e-06-2.1252e-06i
13.518	0.0091198+0.0092543i	7.4139e-07+4.4903e-08i	-0.99373+0.050571i	8.7826e-07+2.8891e-06i	0.016831-0.01177i	1.5867e-06-2.1224e-06i
13.5256	0.0091318+0.0092557i	7.3745e-07+4.1689e-08i	-0.99371+0.050618i	8.8171e-07+2.8719e-06i	0.016858-0.011805i	1.5727e-06-2.1196e-06i
13.5333	0.0091445+0.0092554i	7.3481e-07+4.1887e-08i	-0.99369+0.050696i	8.7465e-07+2.8668e-06i	0.016891-0.011851i	1.5722e-06-2.1157e-06i
13.5409	0.0091572+0.009255i	7.3222e-07+4.2175e-08i	-0.99366+0.050775i	8.6732e-07+2.8621e-06i	0.016924-0.011898i	1.5721e-06-2.1118e-06i
13.5486	0.0091703+0.0092543i	7.2713e-07+4.344e-08i	-0.99365+0.050806i	8.5137e-07+2.8467e-06i	0.016943-0.011933i	1.5688e-06-2.0963e-06i
13.5563	0.0091835+0.0092536i	7.219e-07+4.4749e-08i	-0.99364+0.050834i	8.3501e-07+2.8305e-06i	0.016961-0.011966i	1.5652e-06-2.0801e-06i
13.5639	0.0091967+0.0092543i	7.1843e-07+4.2797e-08i	-0.99365+0.05087i	8.3236e-07+2.8167e-06i	0.01699-0.011992i	1.5566e-06-2.0749e-06i
13.5716	0.0092099+0.0092552i	7.1516e-07+4.052e-08i	-0.99366+0.050908i	8.3114e-07+2.8032e-06i	0.017019-0.012017i	1.5474e-06-2.0708e-06i
13.5792	0.0092227+0.0092547i	7.103e-07+3.7877e-08i	-0.99363+0.050964i	8.3242e-07+2.7842e-06i	0.017042-0.012064i	1.5326e-06-2.0653e-06i
13.5869	0.0092353+0.0092539i	7.0521e-07+3.5212e-08i	-0.99358+0.051023i	8.34e-07+2.7644e-06i	0.017065-0.012114i	1.517e-06-2.0596e-06i
13.5945	0.0092482+0.0092535i	7.007e-07+3.5084e-08i	-0.99357+0.051086i	8.2502e-07+2.7507e-06i	0.017095-0.012155i	1.5114e-06-2.0496e-06i
13.6022	0.0092611+0.0092532i	6.9632e-07+3.545e-08i	-0.99356+0.05115i	8.1403e-07+2.7381e-06i	0.017127-0.012195i	1.5078e-06-2.0388e-06i
13.6098	0.0092736+0.009254i	6.9408e-07+3.5262e-08i	-0.99356+0.051207i	8.0725e-07+2.7325e-06i	0.017161-0.012225i	1.5071e-06-2.0346e-06i
13.6175	0.009286+0.0092549i	6.9239e-07+3.494e-08i	-0.99357+0.051263i	8.0153e-07+2.7285e-06i	0.017196-0.012253i	1.5072e-06-2.032e-06i
13.6252	0.0092988+0.0092547i	6.8666e-07+3.5198e-08i	-0.99355+0.051321i	7.8966e-07+2.71e-06i	0.017224-0.012295i	1.4999e-06-2.0173e-06i
13.6328	0.0093117+0.009254i	6.7973e-07+3.5624e-08i	-0.99353+0.05138i	7.7604e-07+2.6871e-06i	0.01725-0.01234i	1.4903e-06-1.9989e-06i
13.6405	0.0093246+0.0092537i	6.7527e-07+3.4262e-08i	-0.99351+0.051446i	7.7201e-07+2.6718e-06i	0.017283-0.012381i	1.481e-06-1.9914e-06i
13.6481	0.0093374+0.0092535i	6.7171e-07+3.2263e-08i	-0.9935+0.051515i	7.7148e-07+2.6592e-06i	0.017317-0.012422i	1.4718e-06-1.9878e-06i
13.6558	0.0093497+0.0092526i	6.6774e-07+3.0752e-08i	-0.9935+0.051552i	7.6817e-07+2.6442e-06i	0.017339-0.012453i	1.4623e-06-1.9807e-06i
13.6634	0.0093618+0.0092515i	6.6359e-07+2.9461e-08i	-0.9935+0.051574i	7.6368e-07+2.6282e-06i	0.017356-0.01248i	1.4525e-06-1.9721e-06i
13.6711	0.0093745+0.0092516i	6.577e-07+2.95e-08i	-0.99348+0.051611i	7.5284e-07+2.6072e-06i	0.017376-0.012519i	1.443e-06-1.9564e-06i
13.6788	0.0093876+0.0092523i	6.5094e-07+3.0202e-08i	-0.99344+0.051655i	7.3888e-07+2.5836e-06i	0.017398-0.012565i	1.4337e-06-1.9373e-06i
13.6864	0.0094008+0.0092524i	6.466e-07+3.0966e-08i	-0.99343+0.051699i	7.2643e-07+2.5701e-06i	0.017424-0.012601i	1.4304e-06-1.9246e-06i
13.6941	0.0094139+0.0092521i	6.4371e-07+3.1768e-08i	-0.99344+0.051743i	7.1489e-07+2.5624e-06i	0.017453-0.01263i	1.4307e-06-1.9157e-06i
13.7017	0.009427+0.0092513i	6.3954e-07+3.1373e-08i	-0.99345+0.051807i	7.068e-07+2.5493e-06i	0.017488-0.012666i	1.4252e-06-1.9063e-06i
13.7094	0.0094401+0.0092503i	6.345e-07+3.0169e-08i	-0.99345+0.051886i	7.0108e-07+2.5325e-06i	0.017527-0.012706i	1.4157e-06-1.8964e-06i
13.717	0.0094542+0.0092504i	6.3028e-07+2.8482e-08i	-0.99345+0.051955i	6.9796e-07+2.5174e-06i	0.017566-0.012745i	1.4062e-06-1.8895e-06i
13.7247	0.0094691+0.0092513i	6.2669e-07+2.6421e-08i	-0.99345+0.052017i	6.9687e-07+2.5037e-06i	0.017604-0.012784i	1.3967e-06-1.8851e-06i
13.7323	0.0094819+0.0092512i	6.2093e-07+2.6071e-08i	-0.99343+0.052067i	6.8786e-07+2.4831e-06i	0.01763-0.012824i	1.3865e-06-1.8706e-06i
13.74	0.0094927+0.0092502i	6.1323e-07+2.7243e-08i	-0.9934+0.052105i	6.718e-07+2.4563e-06i	0.017645-0.012866i	1.3758e-06-1.8471e-06i
13.7477	0.0095048+0.0092502i	6.0841e-07+2.8112e-08i	-0.99339+0.052153i	6.5905e-07+2.4408e-06i	0.017672-0.012901i	1.3714e-06-1.8325e-06i
13.7553	0.0095181+0.0092511i	6.066e-07+2.8687e-08i	-0.99341+0.052212i	6.4959e-07+2.4372e-06i	0.017711-0.01293i	1.3739e-06-1.8271e-06i
13.763	0.0095312+0.0092511i	6.0267e-07+2.7929e-08i	-0.99341+0.052274i	6.4376e-07+2.4238e-06i	0.017746-0.012966i	1.3672e-06-1.8188e-06i
13.7706	0.0095437+0.00925i	5.962e-07+2.5599e-08i	-0.99339+0.052342i	6.4223e-07+2.3988e-06i	0.017777-0.013011i	1.3496e-06-1.8069e-06i
13.7783	0.0095567+0.009249i	5.9079e-07+2.3091e-08i	-0.99336+0.052402i	6.4305e-07+2.3773e-06i	0.017803-0.013059i	1.3331e-06-1.7986e-06i
13.7859	0.0095703+0.0092481i	5.8679e-07+2.0311e-08i	-0.99331+0.052451i	6.4714e-07+2.3605e-06i	0.017823-0.013111i	1.3181e-06-1.7954e-06i
13.7936	0.0095837+0.0092476i	5.8174e-07+2.0072e-08i	-0.99328+0.052492i	6.3926e-07+2.3421e-06i	0.017844-0.013156i	1.3088e-06-1.7827e-06i
13.8013	0.0095969+0.0092479i	5.7499e-07+2.3805e-08i	-0.99328+0.05252i	6.1256e-07+2.3211e-06i	0.017865-0.01319i	1.3086e-06-1.755e-06i
13.8089	0.0096098+0.0092477i	5.6921e-07+2.6116e-08i	-0.99326+0.052562i	5.9315e-07+2.3029e-06i	0.017889-0.013228i	1.3062e-06-1.734e-06i
13.8166	0.0096223+0.0092463i	5.652e-07+2.5914e-08i	-0.99324+0.052631i	5.8667e-07+2.2902e-06i	0.017918-0.013276i	1.3001e-06-1.7251e-06i
13.8242	0.0096349+0.0092454i	5.6133e-07+2.552e-08i	-0.99323+0.052698i	5.805e-07+2.2775e-06i	0.017951-0.013318i	1.294e-06-1.7165e-06i
13.8319	0.0096479+0.0092454i	5.5772e-07+2.4708e-08i	-0.99325+0.05276i	5.7491e-07+2.2651e-06i	0.01799-0.013348i	1.2879e-06-1.7085e-06i
13.8395	0.009661+0.009245i	5.5329e-07+2.3342e-08i	-0.99325+0.052815i	5.713e-07+2.2483e-06i	0.018022-0.013384i	1.2775e-06-1.6994e-06i
13.8472	0.0096743+0.0092432i	5.4671e-07+2.0565e-08i	-0.99321+0.052847i	5.7259e-07+2.2204e-06i	0.018035-0.013433i	1.256e-06-1.6874e-06i
13.8548	0.0096879+0.009242i	5.3986e-07+1.8593e-08i	-0.99318+0.052891i	5.6959e-07+2.1927e-06i	0.018056-0.013478i	1.2373e-06-1.6725e-06i
13.8625	0.0097027+0.0092427i	5.3208e-07+1.8923e-08i	-0.99321+0.052966i	5.5387e-07+2.1651e-06i	0.018105-0.01351i	1.2263e-06-1.6487e-06i
13.8702	0.0097167+0.0092431i	5.2566e-07+1.9323e-08i	-0.99323+0.05303i	5.4014e-07+2.1425e-06i	0.018147-0.013543i	1.2178e-06-1.629e-06i
13.8778	0.0097279+0.0092421i	5.241e-07+2.0033e-08i	-0.99321+0.053053i	5.33e-07+2.1383e-06i	0.018161-0.013576i	1.2184e-06-1.624e-06i
13.8855	0.0097397+0.0092412i	5.2162e-07+2.0674e-08i	-0.9932+0.053086i	5.2505e-07+2.1306e-06i	0.018179-0.013613i	1.217e-06-1.6165e-06i
13.8931	0.0097538+0.0092404i	5.1484e-07+2.1005e-08i	-0.99317+0.053165i	5.1328e-07+2.1071e-06i	0.018215-0.013667i	1.2064e-06-1.5975e-06i
13.9008	0.0097678+0.0092396i	5.0825e-07+2.099e-08i	-0.99314+0.053245i	5.0327e-07+2.0838e-06i	0.01825-0.013722i	1.195e-06-1.5798e-06i
13.9084	0.0097816+0.0092382i	5.0252e-07+1.8965e-08i	-0.9931+0.053322i	5.0306e-07+2.0616e-06i	0.01828-0.013782i	1.1786e-06-1.5696e-06i
13.9161	0.0097954+0.0092371i	4.9675e-07+1.7276e-08i	-0.99306+0.053394i	5.0122e-07+2.0393e-06i	0.018311-0.013838i	1.1631e-06-1.5582e-06i
13.9238	0.0098087+0.0092373i	4.9031e-07+1.8061e-08i	-0.99308+0.053429i	4.8643e-07+2.0155e-06i	0.018341-0.013864i	1.1545e-06-1.5365e-06i
13.9314	0.0098221+0.0092373i	4.8411e-07+1.8769e-08i	-0.99309+0.053466i	4.7251e-07+1.9926e-06i	0.018371-0.013892i	1.146e-06-1.5159e-06i
13.9391	0.0098355+0.0092345i	4.8042e-07+1.8762e-08i	-0.99305+0.053525i	4.6688e-07+1.9804e-06i	0.01839-0.013951i	1.1396e-06-1.5074e-06i
13.9467	0.0098489+0.0092318i	4.7669e-07+1.8809e-08i	-0.993+0.053582i	4.6096e-07+1.968e-06i	0.018409-0.01401i	1.1333e-06-1.4985e-06i
13.9544	0.0098623+0.009232i	4.7165e-07+2.0263e-08i	-0.99299+0.053618i	4.4607e-07+1.9503e-06i	0.018434-0.014045i	1.1293e-06-1.4802e-06i
13.962	0.0098758+0.0092321i	4.6664e-07+2.1677e-08i	-0.99299+0.053653i	4.3143e-07+1.9327e-06i	0.01846-0.01408i	1.1251e-06-1.462e-06i
13.9697	0.0098888+0.0092315i	4.5911e-07+1.9291e-08i	-0.99298+0.05373i	4.3017e-07+1.9022e-06i	0.018498-0.014126i	1.1036e-06-1.4456e-06i
13.9773	0.0099018+0.009231i	4.5164e-07+1.6976e-08i	-0.99297+0.053807i	4.288e-07+1.8719e-06i	0.018536-0.014173i	1.0823e-06-1.429e-06i
13.985	0.0099145+0.0092303i	4.4779e-07+1.5787e-08i	-0.99298+0.05386i	4.2606e-07+1.8569e-06i	0.018569-0.014206i	1.0728e-06-1.4206e-06i
13.9927	0.0099272+0.0092295i	4.4408e-07+1.4652e-08i	-0.99299+0.053911i	4.2328e-07+1.8425e-06i	0.018602-0.014238i	1.0637e-06-1.4125e-06i
14.0003	0.0099418+0.0092278i	4.3931e-07+1.5901e-08i	-0.99298+0.053951i	4.0988e-07+1.8261e-06i	0.018626-0.014281i	1.0593e-06-1.3958e-06i
14.008	0.0099565+0.0092261i	4.3449e-07+1.7289e-08i	-0.99297+0.05399i	3.9593e-07+1.8095e-06i	0.018649-0.014325i	1.0552e-06-1.3786e-06i
14.0156	0.00997+0.0092245i	4.2984e-07+1.6395e-08i	-0.99293+0.054083i	3.9282e-07+1.7928e-06i	0.018686-0.014386i	1.0445e-06-1.3688e-06i
14.0233	0.0099833+0.009223i	4.2524e-07+1.5266e-08i	-0.9929+0.054182i	3.9092e-07+1.7762e-06i	0.018725-0.01445i	1.0331e-06-1.3598e-06i
14.0309	0.0099961+0.0092216i	4.1899e-07+1.5766e-08i	-0.99289+0.054235i	3.7971e-07+1.7529e-06i	0.018753-0.014492i	1.0227e-06-1.34e-06i
14.0386	0.010009+0.0092202i	4.1253e-07+1.6495e-08i	-0.99288+0.054282i	3.6727e-07+1.7287e-06i	0.018778-0.014532i	1.0125e-06-1.3187e-06i
14.0463	0.010023+0.0092203i	4.0471e-07+1.6649e-08i	-0.99288+0.054332i	3.5504e-07+1.698e-06i	0.018813-0.014569i	9.9771e-07-1.2938e-06i
14.0539	0.010038+0.0092208i	3.9668e-07+1.6678e-08i	-0.99289+0.054384i	3.4309e-07+1.6662e-06i	0.01885-0.014606i	9.8207e-07-1.2684e-06i
14.0616	0.010051+0.0092192i	3.9177e-07+1.7204e-08i	-0.99286+0.054443i	3.3393e-07+1.6485e-06i	0.018876-0.014657i	9.7444e-07-1.2533e-06i
14.0692	0.010063+0.0092171i	3.8768e-07+1.7847e-08i	-0.99283+0.054505i	3.2555e-07+1.6343e-06i	0.018899-0.014712i	9.6887e-07-1.2407e-06i
14.0769	0.010076+0.009215i	3.8191e-07+1.748e-08i	-0.99281+0.054573i	3.1894e-07+1.6124e-06i	0.01893-0.014762i	9.5662e-07-1.2247e-06i
14.0845	0.01009+0.0092128i	3.7567e-07+1.6809e-08i	-0.9928+0.054643i	3.1293e-07+1.5881e-06i	0.018964-0.01481i	9.4235e-07-1.2076e-06i
14.0922	0.010102+0.0092114i	3.6929e-07+1.7582e-08i	-0.99279+0.054685i	3.0078e-07+1.5637e-06i	0.018988-0.014849i	9.3193e-07-1.1859e-06i
14.0998	0.010115+0.0092103i	3.6289e-07+1.8856e-08i	-0.99279+0.054717i	2.8658e-07+1.5393e-06i	0.019009-0.014884i	9.2288e-07-1.1626e-06i
14.1075	0.01013+0.0092093i	3.5801e-07+1.8504e-08i	-0.99277+0.054787i	2.808e-07+1.5206e-06i	0.019044-0.014937i	9.127e-07-1.1492e-06i
14.1152	0.010145+0.0092082i	3.5382e-07+1.7455e-08i	-0.99274+0.054875i	2.787e-07+1.5045e-06i	0.019085-0.014998i	9.0207e-07-1.1402e-06i
14.1228	0.010158+0.0092072i	3.4799e-07+1.7655e-08i	-0.99271+0.054933i	2.7045e-07+1.4819e-06i	0.019111-0.01505i	8.9067e-07-1.1222e-06i
14.1305	0.010169+0.0092062i	3.4134e-07+1.8472e-08i	-0.99268+0.054975i	2.5917e-07+1.4559e-06i	0.019129-0.015098i	8.7883e-07-1.0996e-06i
14.1381	0.010183+0.0092053i	3.3608e-07+1.8039e-08i	-0.99268+0.055026i	2.5318e-07+1.4349e-06i	0.019161-0.015138i	8.6715e-07-1.0842e-06i
14.1458	0.010198+0.0092043i	3.3167e-07+1.6881e-08i	-0.9927+0.055084i	2.503e-07+1.4168e-06i	0.019202-0.015174i	8.5563e-07-1.0731e-06i
14.1534	0.010212+0.0092024i	3.2586e-07+1.6335e-08i	-0.99269+0.055136i	2.447e-07+1.3933e-06i	0.01923-0.015218i	8.4189e-07-1.0563e-06i
14.1611	0.010224+0.0091997i	3.191e-07+1.6203e-08i	-0.99267+0.055184i	2.3728e-07+1.3662e-06i	0.019249-0.015267i	8.2661e-07-1.0356e-06i
14.1687	0.010237+0.0091983i	3.144e-07+1.6482e-08i	-0.99264+0.055249i	2.2994e-07+1.3484e-06i	0.019278-0.015318i	8.1812e-07-1.0208e-06i
14.1764	0.01025+0.0091979i	3.1136e-07+1.7087e-08i	-0.99262+0.055329i	2.2263e-07+1.338e-06i	0.019317-0.015371i	8.1508e-07-1.0109e-06i
14.1841	0.010264+0.0091965i	3.0636e-07+1.7805e-08i	-0.99261+0.055392i	2.1275e-07+1.3191e-06i	0.01935-0.01542i	8.0752e-07-9.9378e-07i
14.1917	0.010278+0.0091942i	2.996e-07+1.86e-08i	-0.99261+0.05544i	2.0068e-07+1.2926e-06i	0.019377-0.015463i	7.9572e-07-9.7012e-07i
14.1994	0.010292+0.0091923i	2.9313e-07+1.8486e-08i	-0.9926+0.055499i	1.9289e-07+1.2665e-06i	0.019409-0.015513i	7.8162e-07-9.4984e-07i
14.207	0.010308+0.009191i	2.8696e-07+1.7455e-08i	-0.99258+0.05557i	1.8943e-07+1.2409e-06i	0.019445-0.015569i	7.6521e-07-9.3301e-07i
14.2147	0.010322+0.0091896i	2.8196e-07+1.7879e-08i	-0.99257+0.055622i	1.8093e-07+1.2212e-06i	0.019474-0.015615i	7.5626e-07-9.1616e-07i
14.2223	0.010335+0.009188i	2.7835e-07+2.0028e-08i	-0.99257+0.055652i	1.6639e-07+1.2085e-06i	0.019496-0.015652i	7.5622e-07-8.9927e-07i
14.23	0.010348+0.0091864i	2.7395e-07+2.1227e-08i	-0.99256+0.05571i	1.553e-07+1.1922e-06i	0.019527-0.015696i	7.5138e-07-8.8246e-07i
14.2377	0.010361+0.0091848i	2.6847e-07+2.113e-08i	-0.99255+0.05581i	1.489e-07+1.1708e-06i	0.019574-0.015753i	7.3995e-07-8.6576e-07i
14.2453	0.010375+0.0091833i	2.6264e-07+2.1082e-08i	-0.99254+0.05589i	1.4204e-07+1.1475e-06i	0.019613-0.015807i	7.2743e-07-8.4743e-07i
14.253	0.01039+0.0091822i	2.5621e-07+2.1111e-08i	-0.99252+0.055939i	1.3439e-07+1.1209e-06i	0.01964-0.015858i	7.1314e-07-8.2645e-07i
14.2606	0.010404+0.0091807i	2.504e-07+2.0856e-08i	-0.9925+0.05599i	1.2864e-07+1.0967e-06i	0.019667-0.015908i	6.9935e-07-8.0827e-07i
14.2683	0.010418+0.0091783i	2.4566e-07+2.0099e-08i	-0.99248+0.056046i	1.2615e-07+1.077e-06i	0.019694-0.015958i	6.8646e-07-7.9508e-07i
14.2759	0.010431+0.009176i	2.409e-07+1.9673e-08i	-0.99247+0.056104i	1.2221e-07+1.0573e-06i	0.019722-0.016007i	6.7467e-07-7.8094e-07i
14.2836	0.010444+0.0091737i	2.3604e-07+1.9941e-08i	-0.99246+0.056164i	1.1511e-07+1.0379e-06i	0.019753-0.016055i	6.6508e-07-7.646e-07i
14.2913	0.010458+0.0091716i	2.3076e-07+2.0109e-08i	-0.99245+0.056224i	1.0828e-07+1.0164e-06i	0.019782-0.016106i	6.5391e-07-7.4705e-07i
14.2989	0.010471+0.0091699i	2.2428e-07+2.0052e-08i	-0.99242+0.05628i	1.0184e-07+9.8937e-07i	0.019806-0.016161i	6.3862e-07-7.2605e-07i
14.3066	0.010484+0.009168i	2.1834e-07+2.0068e-08i	-0.99239+0.056339i	9.5426e-08+9.6473e-07i	0.019833-0.016215i	6.25e-07-7.0659e-07i
14.3142	0.010498+0.0091654i	2.1383e-07+2.0358e-08i	-0.99239+0.056407i	8.8574e-08+9.4672e-07i	0.019869-0.016264i	6.1635e-07-6.9121e-07i
14.3219	0.010512+0.009163i	2.091e-07+2.0835e-08i	-0.99239+0.056474i	8.0833e-08+9.2776e-07i	0.019904-0.016314i	6.0766e-07-6.745e-07i
14.3295	0.010526+0.0091616i	2.0334e-07+2.2069e-08i	-0.99238+0.056538i	6.9205e-08+9.0469e-07i	0.019938-0.016362i	5.9876e-07-6.5218e-07i
14.3372	0.010539+0.0091601i	1.9794e-07+2.3026e-08i	-0.99237+0.056598i	5.91e-08+8.8285e-07i	0.01997-0.016411i	5.8974e-07-6.3172e-07i
14.3448	0.010553+0.0091576i	1.9397e-07+2.3015e-08i	-0.99237+0.056641i	5.4236e-08+8.6625e-07i	0.019997-0.016454i	5.809e-07-6.185e-07i
14.3525	0.010568+0.0091553i	1.8973e-07+2.3158e-08i	-0.99237+0.056687i	4.8599e-08+8.4856e-07i	0.020024-0.016499i	5.7183e-07-6.0394e-07i
14.3602	0.010581+0.0091534i	1.8347e-07+2.43e-08i	-0.99234+0.056757i	3.7401e-08+8.2311e-07i	0.020056-0.016557i	5.6103e-07-5.8012e-07i
14.3678	0.010595+0.0091515i	1.7727e-07+2.5067e-08i	-0.99232+0.056827i	2.7942e-08+7.9756e-07i	0.020088-0.016615i	5.4903e-07-5.574e-07i
14.3755	0.010609+0.0091491i	1.7083e-07+2.3433e-08i	-0.9923+0.056902i	2.8741e-08+7.6906e-07i	0.020124-0.016671i	5.2798e-07-5.3992e-07i
14.3831	0.010623+0.0091466i	1.6463e-07+2.2038e-08i	-0.99229+0.056979i	2.8775e-08+7.4177e-07i	0.02016-0.016728i	5.0833e-07-5.2264e-07i
14.3908	0.010638+0.0091441i	1.6041e-07+2.3053e-08i	-0.99228+0.05707i	1.9653e-08+7.2515e-07i	0.020204-0.016789i	5.0249e-07-5.0606e-07i
14.3984	0.010652+0.0091416i	1.5622e-07+2.399e-08i	-0.99227+0.057159i	1.0936e-08+7.0849e-07i	0.020246-0.016849i	4.9637e-07-4.8968e-07i
14.4061	0.010667+0.0091399i	1.513e-07+2.4651e-08i	-0.99226+0.057195i	2.9818e-09+6.8758e-07i	0.020272-0.016894i	4.8681e-07-4.7091e-07i
14.4137	0.010682+0.0091383i	1.4646e-07+2.5238e-08i	-0.99226+0.057231i	-4.5106e-09+6.6692e-07i	0.020297-0.01694i	4.7714e-07-4.5257e-07i
14.4214	0.010695+0.0091359i	1.4202e-07+2.5497e-08i	-0.99225+0.057297i	-1.0035e-08+6.4822e-07i	0.020329-0.01699i	4.6749e-07-4.3678e-07i
14.4291	0.010708+0.0091335i	1.3767e-07+2.5707e-08i	-0.99224+0.057362i	-1.5234e-08+6.2974e-07i	0.020361-0.01704i	4.578e-07-4.2132e-07i
14.4367	0.010722+0.0091317i	1.3225e-07+2.5665e-08i	-0.99224+0.057424i	-2.0236e-08+6.0619e-07i	0.020397-0.017089i	4.4443e-07-4.0256e-07i
14.4444	0.010737+0.0091299i	1.269e-07+2.5562e-08i	-0.99224+0.057485i	-2.4829e-08+5.8283e-07i	0.020434-0.017137i	4.3094e-07-3.8416e-07i
14.452	0.01075+0.0091275i	1.2303e-07+2.4792e-08i	-0.99221+0.057538i	-2.4896e-08+5.6562e-07i	0.020456-0.017195i	4.1867e-07-3.7307e-07i
14.4597	0.010763+0.0091251i	1.1934e-07+2.3988e-08i	-0.99217+0.057592i	-2.4606e-08+5.4913e-07i	0.020477-0.017253i	4.0667e-07-3.6267e-07i
14.4673	0.010778+0.0091239i	1.1483e-07+2.4516e-08i	-0.99216+0.057635i	-3.1062e-08+5.2963e-07i	0.020504-0.017304i	3.973e-07-3.4545e-07i
14.475	0.010793+0.0091229i	1.103e-07+2.5109e-08i	-0.99214+0.057677i	-3.7789e-08+5.1001e-07i	0.020532-0.017353i	3.8806e-07-3.279e-07i
14.4827	0.010807+0.0091188i	1.0511e-07+2.5215e-08i	-0.99213+0.057774i	-4.2827e-08+4.877e-07i	0.020574-0.017419i	3.756e-07-3.0962e-07i
14.4903	0.010821+0.009114i	9.9932e-08+2.517e-08i	-0.99212+0.057879i	-4.7125e-08+4.6534e-07i	0.020618-0.017488i	3.6258e-07-2.9174e-07i
14.498	0.010835+0.0091122i	9.6318e-08+2.4945e-08i	-0.99208+0.057931i	-4.9181e-08+4.493e-07i	0.020641-0.017546i	3.5264e-07-2.7976e-07i
14.5056	0.010849+0.0091109i	9.3081e-08+2.4671e-08i	-0.99205+0.057973i	-5.0662e-08+4.3478e-07i	0.020661-0.017603i	3.4342e-07-2.692e-07i
14.5133	0.010862+0.0091093i	8.8579e-08+2.4653e-08i	-0.99203+0.058039i	-5.4266e-08+4.1486e-07i	0.020695-0.017656i	3.3185e-07-2.5328e-07i
14.5209	0.010875+0.0091076i	8.3846e-08+2.462e-08i	-0.99203+0.058112i	-5.7936e-08+3.9388e-07i	0.020733-0.017708i	3.1958e-07-2.3651e-07i
14.5286	0.01089+0.0091045i	8.0124e-08+2.4854e-08i	-0.99202+0.058188i	-6.226e-08+3.7762e-07i	0.020771-0.017767i	3.111e-07-2.2264e-07i
14.5363	0.010906+0.0091009i	7.6769e-08+2.5126e-08i	-0.99202+0.058265i	-6.6513e-08+3.6299e-07i	0.020811-0.017826i	3.0372e-07-2.0995e-07i
14.5439	0.01092+0.0090988i	7.1642e-08+2.5059e-08i	-0.99202+0.058323i	-7.0152e-08+3.399e-07i	0.020846-0.017875i	2.9001e-07-1.9158e-07i
14.5516	0.010934+0.0090974i	6.6011e-08+2.4732e-08i	-0.99203+0.058373i	-7.2785e-08+3.1425e-07i	0.02088-0.017918i	2.7381e-07-1.7201e-07i
14.5592	0.010948+0.0090942i	6.253e-08+2.5009e-08i	-0.99201+0.058426i	-7.6714e-08+2.988e-07i	0.020904-0.017977i	2.657e-07-1.5875e-07i
14.5669	0.010963+0.0090902i	6.0003e-08+2.5541e-08i	-0.99197+0.05848i	-8.1172e-08+2.8785e-07i	0.020924-0.018043i	2.6115e-07-1.483e-07i
14.5745	0.010976+0.009086i	5.5971e-08+2.5068e-08i	-0.99194+0.058569i	-8.1916e-08+2.6961e-07i	0.020956-0.018114i	2.4879e-07-1.3518e-07i
14.5822	0.010988+0.0090817i	5.1293e-08+2.402e-08i	-0.9919+0.058676i	-8.036e-08+2.4811e-07i	0.020993-0.018188i	2.325e-07-1.2126e-07i
14.5898	0.011002+0.009079i	4.7426e-08+2.3785e-08i	-0.99188+0.058744i	-8.2007e-08+2.3045e-07i	0.021025-0.018247i	2.2128e-07-1.0781e-07i
14.5975	0.011017+0.0090775i	4.4064e-08+2.3962e-08i	-0.99187+0.058787i	-8.5198e-08+2.1512e-07i	0.021054-0.018297i	2.1288e-07-9.4918e-08i
14.6052	0.011033+0.0090749i	4.0861e-08+2.391e-08i	-0.99188+0.058854i	-8.7299e-08+2.0046e-07i	0.021093-0.018352i	2.0415e-07-8.3242e-08i
14.6128	0.011048+0.0090716i	3.7807e-08+2.3675e-08i	-0.99188+0.058941i	-8.8486e-08+1.8638e-07i	0.02114-0.018412i	1.9518e-07-7.2609e-08i
14.6205	0.011062+0.0090687i	3.4867e-08+2.3242e-08i	-0.99187+0.058994i	-8.8483e-08+1.7265e-07i	0.021167-0.018468i	1.8559e-07-6.2975e-08i
14.6281	0.011075+0.009066i	3.2048e-08+2.2646e-08i	-0.99184+0.059019i	-8.7494e-08+1.5935e-07i	0.021178-0.018518i	1.7559e-07-5.4273e-08i
14.6358	0.011089+0.0090631i	2.9213e-08+2.2055e-08i	-0.99183+0.059078i	-8.6627e-08+1.4598e-07i	0.021209-0.018572i	1.6564e-07-4.5424e-08i
14.6434	0.011104+0.0090598i	2.6387e-08+2.1441e-08i	-0.99184+0.059169i	-8.5709e-08+1.3264e-07i	0.021257-0.018629i	1.5569e-07-3.6606e-08i
14.6511	0.011118+0.0090566i	2.3418e-08+2.0933e-08i	-0.99182+0.059241i	-8.5177e-08+1.187e-07i	0.021288-0.018694i	1.4559e-07-2.7021e-08i
14.6588	0.011131+0.0090536i	2.0316e-08+2.0467e-08i	-0.99175+0.059292i	-8.4743e-08+1.0417e-07i	0.0213-0.018767i	1.3516e-07-1.6881e-08i
14.6664	0.011145+0.0090507i	1.7579e-08+1.9937e-08i	-0.99172+0.059362i	-8.3902e-08+9.1213e-08i	0.02133-0.018834i	1.2555e-07-8.1505e-09i
14.6741	0.011161+0.0090479i	1.5202e-08+1.9417e-08i	-0.99174+0.059458i	-8.2995e-08+7.9841e-08i	0.021385-0.018892i	1.1703e-07-6.0501e-10i
14.6817	0.011176+0.009045i	1.2997e-08+1.8837e-08i	-0.99174+0.059531i	-8.1608e-08+6.9224e-08i	0.021426-0.018948i	1.0868e-07+6.0914e-09i
14.6894	0.01119+0.0090419i	1.0959e-08+1.824e-08i	-0.99173+0.059572i	-7.9947e-08+5.9373e-08i	0.021447-0.019004i	1.0066e-07+1.2071e-08i
14.697	0.011204+0.0090385i	8.8638e-09+1.7423e-08i	-0.99171+0.059631i	-7.728e-08+4.9151e-08i	0.021476-0.019062i	9.1629e-08+1.7651e-08i
14.7047	0.011218+0.0090346i	6.6497e-09+1.6289e-08i	-0.99171+0.059724i	-7.3194e-08+3.8225e-08i	0.02152-0.019126i	8.1055e-08+2.2791e-08i
14.7123	0.011233+0.0090311i	4.4913e-09+1.521e-08i	-0.9917+0.0598i	-6.9258e-08+2.7568e-08i	0.021556-0.019189i	7.078e-08+2.7875e-08i
14.72	0.011247+0.0090283i	2.1894e-09+1.4265e-08i	-0.99167+0.059845i	-6.5909e-08+1.6295e-08i	0.021577-0.01925i	6.0513e-08+3.3871e-08i
14.7277	0.011262+0.0090253i	2.5005e-10+1.3189e-08i	-0.99163+0.059902i	-6.177e-08+6.6665e-09i	0.0216-0.019318i	5.08e-08+3.8124e-08i
14.7353	0.011276+0.0090219i	-1.3584e-09+1.2194e-08i	-0.99158+0.059991i	-5.7871e-08-1.3711e-09i	0.02163-0.019401i	4.2369e-08+4.1384e-08i
14.743	0.01129+0.0090186i	-2.7569e-09+1.1046e-08i	-0.99155+0.060074i	-5.3118e-08-8.5188e-09i	0.021665-0.019474i	3.3914e-08+4.3411e-08i
14.7506	0.011305+0.0090157i	-3.9937e-09+9.7565e-09i	-0.99158+0.060143i	-4.7559e-08-1.5009e-08i	0.021711-0.019521i	2.5305e-08+4.4412e-08i
14.7583	0.01132+0.0090127i	-5.0498e-09+8.3841e-09i	-0.99159+0.060212i	-4.15e-08-2.0654e-08i	0.021754-0.019573i	1.6894e-08+4.4453e-08i
14.7659	0.011335+0.009009i	-6.1466e-09+6.9029e-09i	-0.99157+0.060283i	-3.4925e-08-2.6496e-08i	0.021785-0.01964i	7.9419e-09+4.4303e-08i
14.7736	0.011349+0.0090054i	-6.9788e-09+5.4404e-09i	-0.99155+0.060358i	-2.8305e-08-3.1071e-08i	0.021818-0.019708i	-1.807e-10+4.3188e-08i
14.7812	0.011362+0.0090024i	-7.91e-09+4.3035e-09i	-0.99153+0.060443i	-2.3236e-08-3.5991e-08i	0.021855-0.019774i	-7.3885e-09+4.3428e-08i
14.7889	0.011376+0.0089991i	-8.6548e-09+2.9458e-09i	-0.99151+0.060524i	-1.7016e-08-4.0098e-08i	0.02189-0.01984i	-1.4915e-08+4.2273e-08i
14.7966	0.011391+0.0089944i	-9.1287e-09+1.1507e-09i	-0.99149+0.060574i	-8.5768e-09-4.3044e-08i	0.021913-0.019905i	-2.3329e-08+3.8719e-08i
14.8042	0.011406+0.00899i	-9.3029e-09-7.1881e-10i	-0.99147+0.060628i	3.4968e-10-4.456e-08i	0.021938-0.019968i	-3.1151e-08+3.3756e-08i
14.8119	0.01142+0.0089876i	-9.5715e-09-2.7369e-09i	-0.99148+0.0607i	9.9949e-09-4.654e-08i	0.021982-0.020021i	-3.9881e-08+2.8657e-08i
14.8195	0.011434+0.0089849i	-9.448e-09-4.8577e-09i	-0.99149+0.060778i	2.0286e-08-4.6644e-08i	0.022026-0.020076i	-4.7834e-08+2.1688e-08i
14.8272	0.011449+0.0089798i	-9.4472e-09-6.7882e-09i	-0.99148+0.060897i	2.9685e-08-4.7283e-08i	0.022077-0.020155i	-5.5492e-08+1.5766e-08i
14.8348	0.011464+0.0089748i	-9.1154e-09-8.8311e-09i	-0.99147+0.061011i	3.9759e-08-4.6322e-08i	0.022126-0.020233i	-6.2594e-08+8.1618e-09i
14.8425	0.011477+0.0089715i	-8.7413e-09-1.0785e-08i	-0.99143+0.061035i	4.9343e-08-4.5056e-08i	0.022134-0.020292i	-6.9145e-08+6.5492e-10i
14.8502	0.011491+0.0089681i	-8.0523e-09-1.282e-08i	-0.9914+0.061061i	5.9412e-08-4.2269e-08i	0.022143-0.020352i	-7.5049e-08-8.3541e-09i
14.8578	0.011506+0.0089638i	-7.2352e-09-1.553e-08i	-0.9914+0.06115i	7.2889e-08-3.8981e-08i	0.022188-0.020419i	-8.3287e-08-2.0084e-08i
14.8655	0.011522+0.0089595i	-5.8915e-09-1.832e-08i	-0.9914+0.061239i	8.6917e-08-3.3095e-08i	0.022233-0.020486i	-9.0212e-08-3.4203e-08i
14.8731	0.011537+0.0089564i	-4.9958e-09-2.096e-08i	-0.99137+0.061289i	1.0003e-07-2.93e-08i	0.022256-0.020556i	-9.7927e-08-4.6083e-08i
14.8808	0.011553+0.0089533i	-3.7565e-09-2.3679e-08i	-0.99133+0.061338i	1.1363e-07-2.3811e-08i	0.022277-0.020626i	-1.049e-07-5.9614e-08i
14.8884	0.011566+0.0089484i	-2.1387e-09-2.6515e-08i	-0.99132+0.061434i	1.2802e-07-1.6453e-08i	0.022316-0.0207i	-1.1123e-07-7.5134e-08i
14.8961	0.01158+0.0089433i	-1.0649e-10-2.9363e-08i	-0.9913+0.061531i	1.4259e-07-7.0001e-09i	0.022355-0.020774i	-1.1631e-07-9.2418e-08i
14.9037	0.011596+0.0089403i	2.1248e-09-3.2626e-08i	-0.99131+0.061609i	1.5913e-07+3.5173e-09i	0.022401-0.020837i	-1.223e-07-1.1193e-07i
14.9114	0.011612+0.0089375i	4.8051e-09-3.5919e-08i	-0.99131+0.061685i	1.7589e-07+1.6333e-08i	0.022447-0.020898i	-1.2696e-07-1.3342e-07i
14.9191	0.011625+0.0089329i	6.7014e-09-3.8736e-08i	-0.99128+0.061766i	1.9028e-07+2.5342e-08i	0.022474-0.020978i	-1.3238e-07-1.5027e-07i
14.9267	0.011639+0.008928i	8.6681e-09-4.1523e-08i	-0.99123+0.061846i	2.0457e-07+3.4748e-08i	0.022499-0.021059i	-1.375e-07-1.6738e-07i
14.9344	0.011654+0.0089248i	1.1595e-08-4.508e-08i	-0.99124+0.061905i	2.2262e-07+4.8984e-08i	0.022536-0.021115i	-1.4239e-07-1.9092e-07i
14.942	0.011669+0.0089218i	1.5064e-08-4.8754e-08i	-0.99125+0.06196i	2.4126e-07+6.6015e-08i	0.022575-0.021166i	-1.4591e-07-2.1711e-07i
14.9497	0.011684+0.0089176i	1.8463e-08-5.3166e-08i	-0.99123+0.062034i	2.6367e-07+8.2565e-08i	0.022605-0.021241i	-1.5282e-07-2.455e-07i
14.9573	0.011699+0.0089131i	2.2146e-08-5.7819e-08i	-0.99119+0.062111i	2.8737e-07+1.0057e-07i	0.022633-0.021321i	-1.5985e-07-2.7593e-07i
14.965	0.011713+0.0089085i	2.5609e-08-6.2274e-08i	-0.99116+0.06218i	3.1001e-07+1.177e-07i	0.02266-0.021395i	-1.6674e-07-3.0497e-07i
14.9727	0.011728+0.008904i	2.9201e-08-6.6725e-08i	-0.99114+0.062245i	3.3264e-07+1.356e-07i	0.022687-0.021467i	-1.7318e-07-3.3464e-07i
14.9803	0.011743+0.0089002i	3.2984e-08-7.0926e-08i	-0.99114+0.062326i	3.5399e-07+1.548e-07i	0.022731-0.021531i	-1.7782e-07-3.6454e-07i
14.988	0.011758+0.0088965i	3.7011e-08-7.5041e-08i	-0.99116+0.062412i	3.7491e-07+1.7544e-07i	0.02278-0.021593i	-1.8123e-07-3.9534e-07i
14.9956	0.011772+0.0088916i	4.1356e-08-7.9694e-08i	-0.99114+0.062507i	3.9874e-07+1.9764e-07i	0.022819-0.021672i	-1.8601e-07-4.2934e-07i
15.0033	0.011787+0.008886i	4.6019e-08-8.4603e-08i	-0.9911+0.062604i	4.2399e-07+2.2152e-07i	0.022854-0.021759i	-1.9091e-07-4.6567e-07i
15.0109	0.0118+0.0088822i	5.1673e-08-8.9621e-08i	-0.99107+0.062666i	4.496e-07+2.502e-07i	0.022877-0.02183i	-1.9287e-07-5.062e-07i
15.0186	0.011813+0.0088791i	5.807e-08-9.4633e-08i	-0.99103+0.06271i	4.7509e-07+2.8257e-07i	0.022893-0.021894i	-1.9229e-07-5.4971e-07i
15.0262	0.011828+0.008875i	6.4045e-08-1.0005e-07i	-0.99101+0.062786i	5.0265e-07+3.134e-07i	0.022926-0.021972i	-1.9471e-07-5.9345e-07i
15.0339	0.011845+0.0088705i	6.9871e-08-1.0578e-07i	-0.99099+0.06288i	5.3174e-07+3.4394e-07i	0.022968-0.022058i	-1.9881e-07-6.3807e-07i
15.0416	0.01186+0.0088658i	7.581e-08-1.1194e-07i	-0.99098+0.062963i	5.629e-07+3.7518e-07i	0.023007-0.022132i	-2.0415e-07-6.8467e-07i
15.0492	0.011874+0.0088611i	8.1908e-08-1.1844e-07i	-0.99098+0.063038i	5.957e-07+4.0741e-07i	0.023044-0.022197i	-2.1025e-07-7.3318e-07i
15.0569	0.011889+0.0088565i	8.8755e-08-1.2541e-07i	-0.99098+0.063123i	6.3085e-07+4.4378e-07i	0.023087-0.022265i	-2.1565e-07-7.8672e-07i
15.0645	0.011904+0.0088518i	9.6297e-08-1.3276e-07i	-0.99099+0.063215i	6.6785e-07+4.8406e-07i	0.023134-0.022334i	-2.2012e-07-8.4478e-07i
15.0722	0.011919+0.0088475i	1.0383e-07-1.3947e-07i	-0.99097+0.063302i	7.0173e-07+5.2432e-07i	0.023174-0.022413i	-2.2227e-07-9.0086e-07i
15.0798	0.011935+0.0088435i	1.1135e-07-1.456e-07i	-0.99093+0.063386i	7.3271e-07+5.6458e-07i	0.023207-0.022501i	-2.2222e-07-9.5513e-07i
15.0875	0.011951+0.0088389i	1.1976e-07-1.527e-07i	-0.99091+0.063449i	7.6822e-07+6.0952e-07i	0.023235-0.022576i	-2.2292e-07-1.0163e-06i
15.0952	0.011966+0.0088338i	1.2911e-07-1.608e-07i	-0.9909+0.06349i	8.0842e-07+6.5949e-07i	0.023256-0.022639i	-2.2428e-07-1.0848e-06i
15.1028	0.011981+0.0088286i	1.3825e-07-1.6881e-07i	-0.99089+0.063571i	8.4856e-07+7.091e-07i	0.023291-0.022715i	-2.2604e-07-1.153e-06i
15.1105	0.011996+0.0088233i	1.4702e-07-1.7672e-07i	-0.99087+0.063696i	8.8876e-07+7.5769e-07i	0.023342-0.022807i	-2.2874e-07-1.2205e-06i
15.1181	0.01201+0.0088184i	1.5637e-07-1.8484e-07i	-0.99085+0.063778i	9.2943e-07+8.0899e-07i	0.023377-0.022884i	-2.3016e-07-1.2906e-06i
15.1258	0.012024+0.0088139i	1.6641e-07-1.932e-07i	-0.99084+0.063806i	9.7042e-07+8.6328e-07i	0.023392-0.022942i	-2.2998e-07-1.3635e-06i
15.1334	0.012039+0.0088091i	1.7665e-07-2.0187e-07i	-0.99082+0.063872i	1.0135e-06+9.194e-07i	0.02342-0.023015i	-2.306e-07-1.4395e-06i
15.1411	0.012053+0.008804i	1.8695e-07-2.1103e-07i	-0.99079+0.063996i	1.06e-06+9.7719e-07i	0.023467-0.023111i	-2.3319e-07-1.5192e-06i
15.1488	0.012068+0.0087991i	1.9838e-07-2.2001e-07i	-0.99076+0.06411i	1.1053e-06+1.0411e-06i	0.023512-0.023203i	-2.3093e-07-1.6033e-06i
15.1564	0.012083+0.0087945i	2.1165e-07-2.285e-07i	-0.99074+0.06421i	1.1472e-06+1.1146e-06i	0.023555-0.023287i	-2.1979e-07-1.6934e-06i
15.1641	0.012098+0.0087895i	2.2457e-07-2.3765e-07i	-0.99073+0.064291i	1.1921e-06+1.1866e-06i	0.023592-0.023363i	-2.1231e-07-1.7843e-06i
15.1717	0.012112+0.0087834i	2.3615e-07-2.4835e-07i	-0.99074+0.064334i	1.2442e-06+1.2521e-06i	0.023615-0.023421i	-2.1565e-07-1.8745e-06i
15.1794	0.012127+0.0087777i	2.4819e-07-2.59e-07i	-0.99072+0.064394i	1.2964e-06+1.3204e-06i	0.023641-0.023494i	-2.1748e-07-1.9674e-06i
15.187	0.012143+0.0087731i	2.6097e-07-2.6924e-07i	-0.99066+0.064498i	1.3478e-06+1.3931e-06i	0.023675-0.0236i	-2.1609e-07-2.0637e-06i
15.1947	0.012159+0.0087684i	2.7431e-07-2.8006e-07i	-0.99063+0.064593i	1.4013e-06+1.4694e-06i	0.023713-0.023693i	-2.1431e-07-2.1647e-06i
15.2023	0.012175+0.0087638i	2.8858e-07-2.9239e-07i	-0.99067+0.06466i	1.4599e-06+1.552e-06i	0.023762-0.023749i	-2.13e-07-2.2745e-06i
15.21	0.012191+0.0087588i	3.0262e-07-3.0464e-07i	-0.99068+0.064731i	1.5186e-06+1.6336e-06i	0.023803-0.023815i	-2.1289e-07-2.3837e-06i
15.2177	0.012205+0.0087522i	3.148e-07-3.1615e-07i	-0.99061+0.064814i	1.5771e-06+1.7047e-06i	0.023817-0.023917i	-2.1964e-07-2.4834e-06i
15.2253	0.012219+0.0087459i	3.2762e-07-3.282e-07i	-0.99056+0.0649i	1.6377e-06+1.7801e-06i	0.023839-0.024013i	-2.2573e-07-2.5883e-06i
15.233	0.012235+0.0087408i	3.4238e-07-3.4199e-07i	-0.99058+0.064996i	1.7041e-06+1.8685e-06i	0.023894-0.024085i	-2.2877e-07-2.7088e-06i
15.2406	0.012251+0.0087359i	3.5805e-07-3.5574e-07i	-0.9906+0.065083i	1.7699e-06+1.9618e-06i	0.023943-0.024156i	-2.2836e-07-2.8331e-06i
15.2483	0.012266+0.0087324i	3.7735e-07-3.6804e-07i	-0.99057+0.065117i	1.8273e-06+2.0708e-06i	0.02396-0.024223i	-2.1024e-07-2.9658e-06i
15.2559	0.01228+0.0087286i	3.9681e-07-3.8068e-07i	-0.99055+0.065162i	1.8864e-06+2.1817e-06i	0.02398-0.024294i	-1.9285e-07-3.1014e-06i
15.2636	0.012294+0.0087221i	4.1374e-07-3.9591e-07i	-0.99051+0.065276i	1.9625e-06+2.2836e-06i	0.024018-0.02439i	-1.9646e-07-3.2396e-06i
15.2713	0.012308+0.0087158i	4.3111e-07-4.1148e-07i	-0.99048+0.065388i	2.0399e-06+2.3888e-06i	0.024056-0.024485i	-1.9964e-07-3.3817e-06i
15.2789	0.012325+0.008711i	4.4976e-07-4.2825e-07i	-0.99049+0.065476i	2.1196e-06+2.502e-06i	0.024105-0.024564i	-2.0035e-07-3.5336e-06i
15.2866	0.012341+0.0087061i	4.6875e-07-4.4518e-07i	-0.9905+0.065563i	2.1997e-06+2.6179e-06i	0.024154-0.024643i	-2.0027e-07-3.6882e-06i
15.2942	0.012356+0.0086998i	4.8731e-07-4.6004e-07i	-0.99048+0.065644i	2.2706e-06+2.7309e-06i	0.024187-0.024725i	-1.9436e-07-3.8337e-06i
15.3019	0.012371+0.0086935i	5.0633e-07-4.7508e-07i	-0.99047+0.065725i	2.342e-06+2.8471e-06i	0.02422-0.024807i	-1.8734e-07-3.9825e-06i
15.3095	0.012386+0.0086885i	5.3043e-07-4.9073e-07i	-0.9904+0.065796i	2.4169e-06+2.9885e-06i	0.024234-0.024907i	-1.6704e-07-4.156e-06i
15.3172	0.012401+0.0086834i	5.5517e-07-5.0642e-07i	-0.99033+0.065867i	2.4917e-06+3.1339e-06i	0.024248-0.025007i	-1.4451e-07-4.3332e-06i
15.3248	0.012416+0.008677i	5.7476e-07-5.2777e-07i	-0.99038+0.065969i	2.5935e-06+3.2607e-06i	0.024307-0.025075i	-1.5867e-07-4.5116e-06i
15.3325	0.012431+0.0086706i	5.945e-07-5.497e-07i	-0.99042+0.066071i	2.698e-06+3.3898e-06i	0.024368-0.025142i	-1.7429e-07-4.6939e-06i
15.3402	0.012446+0.0086647i	6.1908e-07-5.6686e-07i	-0.9904+0.066165i	2.7781e-06+3.541e-06i	0.024405-0.025233i	-1.5475e-07-4.8801e-06i
15.3478	0.012462+0.0086588i	6.4446e-07-5.8384e-07i	-0.99038+0.066258i	2.8568e-06+3.6972e-06i	0.02444-0.025325i	-1.313e-07-5.0701e-06i
15.3555	0.012478+0.0086521i	6.6571e-07-6.061e-07i	-0.99034+0.066348i	2.9657e-06+3.8346e-06i	0.02447-0.025425i	-1.4757e-07-5.2633e-06i
15.3631	0.012494+0.0086453i	6.8675e-07-6.293e-07i	-0.9903+0.066437i	3.0796e-06+3.9725e-06i	0.0245-0.025527i	-1.6884e-07-5.4604e-06i
15.3708	0.012508+0.0086403i	7.1201e-07-6.4752e-07i	-0.99029+0.066526i	3.1636e-06+4.1308e-06i	0.024539-0.025607i	-1.4966e-07-5.6564e-06i
15.3784	0.012522+0.0086354i	7.3833e-07-6.6511e-07i	-0.99028+0.066613i	3.2431e-06+4.2954e-06i	0.024579-0.025686i	-1.2293e-07-5.8553e-06i
15.3861	0.012538+0.0086295i	7.6451e-07-6.8992e-07i	-0.99025+0.066681i	3.3616e-06+4.4625e-06i	0.024603-0.025774i	-1.3076e-07-6.082e-06i
15.3938	0.012554+0.0086235i	7.9094e-07-7.1655e-07i	-0.99022+0.066745i	3.4896e-06+4.6328e-06i	0.024624-0.025864i	-1.4594e-07-6.3177e-06i
15.4014	0.012569+0.008617i	8.1827e-07-7.3847e-07i	-0.9902+0.066849i	3.5918e-06+4.8108e-06i	0.024666-0.025961i	-1.3432e-07-6.5441e-06i
15.4091	0.012585+0.0086104i	8.4621e-07-7.5939e-07i	-0.99019+0.066961i	3.688e-06+4.9939e-06i	0.024713-0.026059i	-1.1492e-07-6.7714e-06i
15.4167	0.0126+0.0086041i	8.765e-07-7.8578e-07i	-0.99014+0.067048i	3.8156e-06+5.1893e-06i	0.024735-0.026162i	-1.156e-07-7.0293e-06i
15.4244	0.012614+0.0085979i	9.0784e-07-8.1415e-07i	-0.99007+0.067128i	3.9543e-06+5.3912e-06i	0.024749-0.026267i	-1.226e-07-7.3002e-06i
15.432	0.01263+0.0085914i	9.3937e-07-8.3885e-07i	-0.99006+0.067217i	4.0675e-06+5.5976e-06i	0.024786-0.026356i	-1.0569e-07-7.5599e-06i
15.4397	0.012646+0.0085848i	9.7135e-07-8.6235e-07i	-0.99007+0.06731i	4.1715e-06+5.8087e-06i	0.024832-0.02644i	-7.8654e-08-7.8184e-06i
15.4473	0.012661+0.0085786i	1.0025e-06-8.8849e-07i	-0.99006+0.067401i	4.2921e-06+6.0164e-06i	0.02487-0.026529i	-6.874e-08-8.0846e-06i
15.455	0.012675+0.0085727i	1.0336e-06-9.1601e-07i	-0.99004+0.067491i	4.421e-06+6.2248e-06i	0.024906-0.026619i	-6.6252e-08-8.3567e-06i
15.4627	0.012691+0.0085672i	1.0674e-06-9.4757e-07i	-0.99004+0.067586i	4.5673e-06+6.4535e-06i	0.024953-0.026703i	-6.765e-08-8.6591e-06i
15.4703	0.012707+0.0085619i	1.1027e-06-9.8151e-07i	-0.99006+0.067684i	4.7237e-06+6.6951e-06i	0.025006-0.026784i	-7.1137e-08-8.9801e-06i
15.478	0.012722+0.008555i	1.1374e-06-1.0162e-06i	-0.99005+0.067779i	4.8873e-06+6.9351e-06i	0.025046-0.026878i	-8.4386e-08-9.3036e-06i
15.4856	0.012739+0.008547i	1.1717e-06-1.0517e-06i	-0.99003+0.067873i	5.0567e-06+7.176e-06i	0.025079-0.026979i	-1.0413e-07-9.6313e-06i
15.4933	0.012754+0.0085399i	1.2102e-06-1.0852e-06i	-0.99+0.067977i	5.2139e-06+7.4401e-06i	0.025115-0.027082i	-9.8398e-08-9.9727e-06i
15.5009	0.012769+0.0085333i	1.2518e-06-1.1174e-06i	-0.98997+0.068089i	5.3623e-06+7.7226e-06i	0.025155-0.027188i	-7.3768e-08-1.0326e-05i
15.5086	0.012784+0.0085271i	1.2926e-06-1.1495e-06i	-0.98995+0.068177i	5.5081e-06+7.9994e-06i	0.025187-0.02728i	-5.0778e-08-1.0673e-05i
15.5163	0.012798+0.0085212i	1.333e-06-1.1818e-06i	-0.98994+0.068245i	5.652e-06+8.2727e-06i	0.025215-0.027361i	-2.8952e-08-1.1016e-05i
15.5239	0.012814+0.0085149i	1.3724e-06-1.216e-06i	-0.98992+0.068326i	5.8074e-06+8.5466e-06i	0.025248-0.027453i	-1.9469e-08-1.1368e-05i
15.5316	0.01283+0.0085083i	1.4109e-06-1.2522e-06i	-0.9899+0.06842i	5.9738e-06+8.8214e-06i	0.025286-0.027555i	-2.1842e-08-1.1728e-05i
15.5392	0.012847+0.0085012i	1.454e-06-1.2877e-06i	-0.98989+0.068539i	6.1339e-06+9.1276e-06i	0.025335-0.027661i	-3.5926e-10-1.2113e-05i
15.5469	0.012863+0.0084938i	1.5018e-06-1.3223e-06i	-0.98989+0.068684i	6.2862e-06+9.4673e-06i	0.025396-0.027773i	4.7588e-08-1.2524e-05i
15.5545	0.012878+0.0084863i	1.5483e-06-1.3603e-06i	-0.98986+0.068805i	6.46e-06+9.7988e-06i	0.025438-0.027885i	6.9762e-08-1.294e-05i
15.5622	0.012894+0.0084788i	1.5929e-06-1.4023e-06i	-0.9898+0.068896i	6.661e-06+1.0118e-05i	0.025457-0.027999i	5.8673e-08-1.3362e-05i
15.5698	0.012909+0.0084718i	1.6398e-06-1.4451e-06i	-0.98977+0.068986i	6.8611e-06+1.0454e-05i	0.025484-0.028102i	5.7627e-08-1.38e-05i
15.5775	0.012923+0.0084654i	1.6898e-06-1.4889e-06i	-0.98976+0.069076i	7.0583e-06+1.0811e-05i	0.025522-0.028192i	7.1374e-08-1.4256e-05i
15.5852	0.012938+0.008459i	1.7379e-06-1.5339e-06i	-0.98974+0.06916i	7.2649e-06+1.1159e-05i	0.025555-0.028286i	7.0006e-08-1.4711e-05i
15.5928	0.012954+0.0084528i	1.7827e-06-1.5808e-06i	-0.98971+0.069236i	7.4854e-06+1.149e-05i	0.025579-0.028383i	4.3248e-08-1.5158e-05i
15.6005	0.012969+0.0084459i	1.8283e-06-1.6269e-06i	-0.98969+0.06932i	7.7001e-06+1.183e-05i	0.025609-0.02848i	2.5602e-08-1.5611e-05i
15.6081	0.012985+0.0084378i	1.875e-06-1.6712e-06i	-0.98968+0.069418i	7.9003e-06+1.2185e-05i	0.025649-0.028576i	2.6671e-08-1.6067e-05i
15.6158	0.013+0.0084297i	1.9242e-06-1.717e-06i	-0.98967+0.069523i	8.1097e-06+1.2557e-05i	0.025688-0.028679i	2.8936e-08-1.6546e-05i
15.6234	0.013015+0.008422i	1.9779e-06-1.7655e-06i	-0.98964+0.069643i	8.3358e-06+1.2961e-05i	0.025725-0.028796i	3.3878e-08-1.7065e-05i
15.6311	0.013031+0.0084145i	2.033e-06-1.816e-06i	-0.98962+0.069761i	8.5676e-06+1.3379e-05i	0.025768-0.028909i	3.91e-08-1.7601e-05i
15.6387	0.013049+0.0084076i	2.0901e-06-1.8706e-06i	-0.98962+0.069874i	8.8095e-06+1.3818e-05i	0.025824-0.02901i	4.4632e-08-1.8167e-05i
15.6464	0.013066+0.0084004i	2.1476e-06-1.9249e-06i	-0.98962+0.069985i	9.0518e-06+1.4261e-05i	0.025874-0.029116i	5.0577e-08-1.8736e-05i
15.6541	0.013081+0.0083926i	2.205e-06-1.9765e-06i	-0.98958+0.07009i	9.2891e-06+1.4699e-05i	0.025903-0.029233i	5.7152e-08-1.9296e-05i
15.6617	0.013097+0.008385i	2.2627e-06-2.0299e-06i	-0.98955+0.070193i	9.5339e-06+1.5143e-05i	0.025936-0.029345i	5.9076e-08-1.9867e-05i
15.6694	0.013112+0.0083784i	2.3194e-06-2.0882e-06i	-0.98955+0.070288i	9.7985e-06+1.5589e-05i	0.025978-0.029439i	4.2813e-08-2.0453e-05i
15.677	0.013128+0.0083716i	2.3786e-06-2.1475e-06i	-0.98954+0.070381i	1.0067e-05+1.6052e-05i	0.026019-0.029535i	3.1744e-08-2.1058e-05i
15.6847	0.013143+0.0083642i	2.4463e-06-2.2081e-06i	-0.98952+0.070469i	1.0337e-05+1.6569e-05i	0.026049-0.029635i	4.7996e-08-2.1714e-05i
15.6923	0.013158+0.0083567i	2.5146e-06-2.2688e-06i	-0.9895+0.070557i	1.0606e-05+1.7092e-05i	0.026079-0.029736i	6.6143e-08-2.2376e-05i
15.7	0.013173+0.0083483i	2.581e-06-2.3264e-06i	-0.98948+0.070645i	1.0861e-05+1.7607e-05i	0.026106-0.029839i	9.0638e-08-2.302e-05i
15.7077	0.013189+0.00834i	2.6483e-06-2.3864e-06i	-0.98946+0.070736i	1.1128e-05+1.8133e-05i	0.026133-0.029945i	1.0779e-07-2.3684e-05i
15.7153	0.013204+0.0083322i	2.7169e-06-2.4608e-06i	-0.98942+0.07086i	1.1484e-05+1.8693e-05i	0.02617-0.030069i	5.7995e-08-2.4433e-05i
15.723	0.013219+0.0083245i	2.7864e-06-2.5354e-06i	-0.98938+0.070982i	1.1841e-05+1.9262e-05i	0.026207-0.030192i	1.1414e-08-2.5191e-05i
15.7306	0.013235+0.0083179i	2.8587e-06-2.6002e-06i	-0.98937+0.071088i	1.2123e-05+1.9837e-05i	0.026251-0.0303i	3.6549e-08-2.5916e-05i
15.7383	0.013251+0.0083112i	2.9318e-06-2.6664e-06i	-0.98935+0.071193i	1.2411e-05+2.0423e-05i	0.026294-0.030409i	5.9939e-08-2.6655e-05i
15.7459	0.013267+0.0083032i	3.0047e-06-2.7441e-06i	-0.98933+0.071279i	1.2772e-05+2.102e-05i	0.026319-0.030515i	1.7633e-08-2.7445e-05i
15.7536	0.013282+0.0082952i	3.0782e-06-2.823e-06i	-0.9893+0.071365i	1.3138e-05+2.1628e-05i	0.026345-0.030622i	-2.6715e-08-2.8247e-05i
15.7613	0.013298+0.0082866i	3.1525e-06-2.896e-06i	-0.98929+0.071463i	1.3464e-05+2.2245e-05i	0.026379-0.030729i	-3.244e-08-2.9036e-05i
15.7689	0.013314+0.008278i	3.2275e-06-2.97e-06i	-0.98928+0.07156i	1.3795e-05+2.2872e-05i	0.026412-0.030836i	-3.8444e-08-2.9837e-05i
15.7766	0.01333+0.0082702i	3.3151e-06-3.052e-06i	-0.98923+0.071713i	1.4174e-05+2.3601e-05i	0.026461-0.030976i	-3.3639e-08-3.0767e-05i
15.7842	0.013346+0.0082625i	3.404e-06-3.1354e-06i	-0.98919+0.071867i	1.4558e-05+2.4346e-05i	0.026511-0.031117i	-2.8211e-08-3.1716e-05i
15.7919	0.013361+0.0082537i	3.4861e-06-3.2204e-06i	-0.98917+0.071941i	1.4945e-05+2.5036e-05i	0.02653-0.03122i	-6.1244e-08-3.2611e-05i
15.7995	0.013377+0.0082448i	3.5686e-06-3.3068e-06i	-0.98915+0.072011i	1.5337e-05+2.5732e-05i	0.026547-0.031322i	-9.8462e-08-3.3515e-05i
15.8072	0.013394+0.008236i	3.6448e-06-3.3961e-06i	-0.98916+0.07215i	1.5745e-05+2.6436e-05i	0.02661-0.031439i	-1.5326e-07-3.444e-05i
15.8148	0.013411+0.0082272i	3.7209e-06-3.487e-06i	-0.98918+0.072296i	1.616e-05+2.7152e-05i	0.026679-0.031558i	-2.1258e-07-3.5381e-05i
15.8225	0.013427+0.0082184i	3.8154e-06-3.5758e-06i	-0.98916+0.072399i	1.6551e-05+2.7955e-05i	0.026711-0.031672i	-1.9836e-07-3.6391e-05i
15.8302	0.013442+0.0082095i	3.9136e-06-3.6651e-06i	-0.98914+0.072496i	1.6941e-05+2.8784e-05i	0.026738-0.031785i	-1.7158e-07-3.7424e-05i
15.8378	0.013458+0.0082013i	4.0075e-06-3.7634e-06i	-0.98908+0.072604i	1.7408e-05+2.96e-05i	0.026758-0.031919i	-2.2812e-07-3.8492e-05i
15.8455	0.013473+0.0081931i	4.1012e-06-3.8646e-06i	-0.98901+0.072713i	1.7896e-05+3.0425e-05i	0.026776-0.032057i	-3.0449e-07-3.958e-05i
15.8531	0.013489+0.0081848i	4.1996e-06-3.9683e-06i	-0.98902+0.07285i	1.8357e-05+3.1316e-05i	0.026836-0.032174i	-3.2295e-07-4.072e-05i
15.8608	0.013506+0.0081765i	4.3e-06-4.0736e-06i	-0.98905+0.072993i	1.8816e-05+3.2237e-05i	0.026907-0.032285i	-3.2668e-07-4.1889e-05i
15.8684	0.013521+0.0081673i	4.4015e-06-4.1772e-06i	-0.98901+0.073089i	1.9288e-05+3.3139e-05i	0.02693-0.032404i	-3.5828e-07-4.3042e-05i
15.8761	0.013536+0.0081578i	4.5041e-06-4.2811e-06i	-0.98896+0.073171i	1.9769e-05+3.4044e-05i	0.026937-0.032525i	-3.9985e-07-4.4202e-05i
15.8838	0.013552+0.0081497i	4.6096e-06-4.3922e-06i	-0.98892+0.073278i	2.0278e-05+3.4994e-05i	0.026966-0.032654i	-4.4842e-07-4.5431e-05i
15.8914	0.013569+0.0081422i	4.7168e-06-4.507e-06i	-0.98888+0.073394i	2.0803e-05+3.5972e-05i	0.027002-0.032785i	-5.0112e-07-4.6699e-05i
15.8991	0.013585+0.0081331i	4.824e-06-4.6281e-06i	-0.98888+0.073516i	2.1356e-05+3.6984e-05i	0.027049-0.032904i	-5.6897e-07-4.801e-05i
15.9067	0.013601+0.0081234i	4.9318e-06-4.7531e-06i	-0.9889+0.073642i	2.1928e-05+3.8022e-05i	0.0271-0.033018i	-6.4578e-07-4.9353e-05i
15.9144	0.013617+0.0081138i	5.0434e-06-4.8772e-06i	-0.98886+0.073775i	2.2514e-05+3.9085e-05i	0.027137-0.033156i	-7.2774e-07-5.0731e-05i
15.922	0.013633+0.0081042i	5.1576e-06-5.0015e-06i	-0.9888+0.073913i	2.3112e-05+4.0171e-05i	0.027165-0.033307i	-8.1429e-07-5.2138e-05i
15.9297	0.013649+0.0080957i	5.2731e-06-5.1236e-06i	-0.98879+0.074016i	2.3654e-05+4.1254e-05i	0.0272-0.033426i	-8.4986e-07-5.3518e-05i
15.9373	0.013665+0.0080879i	5.3899e-06-5.2449e-06i	-0.9888+0.074098i	2.4163e-05+4.2342e-05i	0.027239-0.033525i	-8.5347e-07-5.489e-05i
15.945	0.013681+0.0080789i	5.5075e-06-5.3823e-06i	-0.98878+0.07423i	2.4799e-05+4.3502e-05i	0.027286-0.033654i	-9.5134e-07-5.6397e-05i
15.9527	0.013697+0.008069i	5.6257e-06-5.5317e-06i	-0.98876+0.074395i	2.553e-05+4.4719e-05i	0.027339-0.033803i	-1.1202e-06-5.8008e-05i
15.9603	0.013713+0.0080592i	5.7528e-06-5.6748e-06i	-0.98872+0.074525i	2.621e-05+4.5965e-05i	0.027371-0.033945i	-1.2261e-06-5.9618e-05i
15.968	0.013728+0.0080495i	5.8874e-06-5.8128e-06i	-0.98867+0.07463i	2.6847e-05+4.7238e-05i	0.027386-0.034079i	-1.2793e-06-6.1234e-05i
15.9756	0.013744+0.0080402i	6.0161e-06-5.9573e-06i	-0.98865+0.074736i	2.7511e-05+4.8502e-05i	0.027416-0.034203i	-1.3689e-06-6.2857e-05i
15.9833	0.01376+0.0080312i	6.139e-06-6.1079e-06i	-0.98865+0.074845i	2.8201e-05+4.9757e-05i	0.02746-0.034315i	-1.4942e-06-6.4489e-05i
15.9909	0.013776+0.008022i	6.2765e-06-6.2646e-06i	-0.98863+0.074976i	2.8926e-05+5.1138e-05i	0.027502-0.034451i	-1.596e-06-6.6266e-05i
15.9986	0.013792+0.0080127i	6.4296e-06-6.4274e-06i	-0.98858+0.075132i	2.9687e-05+5.2654e-05i	0.027542-0.034611i	-1.6713e-06-6.8197e-05i
16.0063	0.013809+0.0080029i	6.571e-06-6.5913e-06i	-0.98853+0.075259i	3.0466e-05+5.4094e-05i	0.027572-0.034758i	-1.8118e-06-7.0061e-05i
16.0139	0.013825+0.0079927i	6.6975e-06-6.7562e-06i	-0.9885+0.075355i	3.1266e-05+5.5433e-05i	0.027588-0.034889i	-2.0341e-06-7.1832e-05i
16.0216	0.013841+0.0079823i	6.8353e-06-6.924e-06i	-0.98847+0.075477i	3.206e-05+5.6886e-05i	0.027621-0.035026i	-2.1982e-06-7.3715e-05i
16.0292	0.013858+0.0079717i	6.9888e-06-7.0947e-06i	-0.98847+0.075633i	3.284e-05+5.8496e-05i	0.027675-0.03517i	-2.2739e-06-7.5745e-05i
16.0369	0.013874+0.0079615i	7.1435e-06-7.2695e-06i	-0.98845+0.075769i	3.3646e-05+6.0111e-05i	0.027715-0.035311i	-2.379e-06-7.7797e-05i
16.0445	0.01389+0.0079519i	7.2991e-06-7.4494e-06i	-0.9884+0.075872i	3.4491e-05+6.1713e-05i	0.027734-0.035448i	-2.5322e-06-7.986e-05i
16.0522	0.013906+0.0079422i	7.4574e-06-7.6329e-06i	-0.98837+0.07599i	3.5352e-05+6.3368e-05i	0.027761-0.035588i	-2.6818e-06-8.1984e-05i
16.0598	0.013922+0.0079323i	7.6197e-06-7.8211e-06i	-0.98834+0.076132i	3.6232e-05+6.5101e-05i	0.027804-0.035733i	-2.8192e-06-8.4195e-05i
16.0675	0.013938+0.0079226i	7.784e-06-8.0173e-06i	-0.98832+0.076268i	3.7156e-05+6.6868e-05i	0.027843-0.035877i	-2.9903e-06-8.6466e-05i
16.0752	0.013955+0.0079132i	7.9503e-06-8.2276e-06i	-0.98829+0.076387i	3.8161e-05+6.8676e-05i	0.027876-0.036018i	-3.2309e-06-8.8825e-05i
16.0828	0.013971+0.0079036i	8.1187e-06-8.4396e-06i	-0.98827+0.076508i	3.9158e-05+7.0523e-05i	0.027914-0.036152i	-3.4518e-06-9.1218e-05i
16.0905	0.013987+0.0078935i	8.29e-06-8.6511e-06i	-0.9883+0.076629i	4.0108e-05+7.2426e-05i	0.027968-0.036268i	-3.6049e-06-9.3638e-05i
16.0981	0.014003+0.0078833i	8.4652e-06-8.8668e-06i	-0.98831+0.076762i	4.11e-05+7.4385e-05i	0.028017-0.036398i	-3.7826e-06-9.6136e-05i
16.1058	0.01402+0.0078727i	8.6491e-06-9.089e-06i	-0.98825+0.076928i	4.2198e-05+7.6449e-05i	0.028052-0.036574i	-4.0275e-06-9.8793e-05i
16.1134	0.014036+0.0078621i	8.8319e-06-9.3144e-06i	-0.9882+0.077082i	4.3306e-05+7.8519e-05i	0.028085-0.036742i	-4.288e-06-0.00010146i
16.1211	0.014053+0.0078518i	9.0059e-06-9.5428e-06i	-0.98817+0.077187i	4.44e-05+8.0514e-05i	0.028109-0.036878i	-4.5812e-06-0.00010405i
16.1288	0.014069+0.0078414i	9.1842e-06-9.7762e-06i	-0.98814+0.077298i	4.5531e-05+8.2565e-05i	0.028132-0.037018i	-4.8911e-06-0.00010671i
16.1364	0.014084+0.0078303i	9.3772e-06-1.002e-05i	-0.98807+0.07743i	4.6771e-05+8.4766e-05i	0.028146-0.037177i	-5.2394e-06-0.00010957i
16.1441	0.014099+0.0078192i	9.5725e-06-1.027e-05i	-0.98802+0.077567i	4.8029e-05+8.7026e-05i	0.028167-0.037335i	-5.5879e-06-0.00011249i
16.1517	0.014116+0.0078089i	9.7737e-06-1.0537e-05i	-0.98804+0.077725i	4.9269e-05+8.945e-05i	0.028233-0.03748i	-5.8654e-06-0.0001156i
16.1594	0.014134+0.0077985i	9.9766e-06-1.0806e-05i	-0.98805+0.07788i	5.0528e-05+9.1911e-05i	0.028296-0.037627i	-6.1539e-06-0.00011875i
16.167	0.01415+0.0077872i	1.0183e-05-1.1067e-05i	-0.98802+0.078017i	5.1798e-05+9.4361e-05i	0.028325-0.037781i	-6.4646e-06-0.00012188i
16.1747	0.014166+0.007776i	1.0391e-05-1.1332e-05i	-0.98799+0.078154i	5.3092e-05+9.6846e-05i	0.028354-0.037937i	-6.7921e-06-0.00012505i
16.1823	0.014183+0.007766i	1.059e-05-1.1602e-05i	-0.98793+0.07829i	5.4436e-05+9.9288e-05i	0.028382-0.038102i	-7.205e-06-0.00012823i
16.19	0.0142+0.0077559i	1.0792e-05-1.1876e-05i	-0.98788+0.078428i	5.5811e-05+0.00010178i	0.02841-0.038267i	-7.6364e-06-0.00013147i
16.1977	0.014216+0.0077441i	1.1006e-05-1.2186e-05i	-0.98786+0.07859i	5.7392e-05+0.00010453i	0.028453-0.03843i	-8.1665e-06-0.00013505i
16.2053	0.014232+0.0077323i	1.1222e-05-1.25e-05i	-0.98784+0.078752i	5.9003e-05+0.00010734i	0.028495-0.038594i	-8.7163e-06-0.0001387i
16.213	0.014249+0.0077215i	1.1467e-05-1.281e-05i	-0.98784+0.078873i	6.043e-05+0.00011032i	0.028535-0.038735i	-9.0138e-06-0.00014246i
16.2206	0.014267+0.0077108i	1.1716e-05-1.3126e-05i	-0.98784+0.078994i	6.1877e-05+0.00011335i	0.028576-0.038876i	-9.319e-06-0.00014629i
16.2283	0.014282+0.0076988i	1.1953e-05-1.3436e-05i	-0.98776+0.079141i	6.3501e-05+0.00011631i	0.028584-0.039057i	-9.8372e-06-0.0001501i
16.2359	0.014297+0.0076869i	1.2192e-05-1.3749e-05i	-0.98767+0.079289i	6.5158e-05+0.00011933i	0.028591-0.039239i	-1.0381e-05-0.00015398i
16.2436	0.014313+0.0076747i	1.2422e-05-1.4098e-05i	-0.98767+0.079446i	6.6943e-05+0.00012247i	0.028638-0.039394i	-1.1017e-05-0.00015805i
16.2512	0.014329+0.0076625i	1.2653e-05-1.4454e-05i	-0.98768+0.079603i	6.8769e-05+0.00012567i	0.028687-0.039547i	-1.1683e-05-0.0001622i
16.2589	0.014346+0.0076509i	1.2914e-05-1.4801e-05i	-0.98766+0.079752i	7.0462e-05+0.00012907i	0.028726-0.03971i	-1.214e-05-0.0001665i
16.2666	0.014362+0.0076393i	1.3181e-05-1.5151e-05i	-0.98764+0.079901i	7.2163e-05+0.00013254i	0.028763-0.039873i	-1.2585e-05-0.00017088i
16.2742	0.014379+0.0076273i	1.3452e-05-1.5529e-05i	-0.9876+0.080066i	7.4109e-05+0.00013618i	0.028797-0.040054i	-1.3228e-05-0.00017554i
16.2819	0.014396+0.0076151i	1.3725e-05-1.5918e-05i	-0.98755+0.080234i	7.6126e-05+0.0001399i	0.028831-0.040237i	-1.3924e-05-0.00018031i
16.2895	0.014412+0.0076035i	1.3991e-05-1.6311e-05i	-0.98753+0.080385i	7.8135e-05+0.00014359i	0.02887-0.040402i	-1.4633e-05-0.00018506i
16.2972	0.014429+0.0075921i	1.4257e-05-1.6711e-05i	-0.98752+0.080532i	8.0172e-05+0.00014734i	0.02891-0.040562i	-1.5366e-05-0.00018988i
[truncated: 4,402 more rows]
