# Supplementary material for: A Generalized Model for Linear-Periodically-Time-Variant Circulators
Source: Sci Rep. 2019 Jun 18;9:8718. doi: 10.1038/s41598-019-45013-5 (PMC6582053; doi:10.1038/s41598-019-45013-5)
Supplement: Supplementary file 3 — Dataset 2 [file 41598_2019_45013_MOESM3_ESM.xlsx]

## Sheet: Sheet1
f_MHz	y1	y2	ys
0.3	0.00015179+6.4642e-05i	0.00015149+2.1693e-05i	0.15277-0.0020864i
0.315578	0.00015131+3.4532e-05i	0.00015477+2.829e-05i	0.1529-0.0020901i
0.331156	0.00013288+3.5795e-05i	0.00014864+2.3921e-05i	0.15287-0.0020966i
0.346734	0.00014682+3.7817e-05i	0.00014671+2.8154e-05i	0.15276-0.0021104i
0.362312	0.00013504+4.8199e-05i	0.00013424+4.7733e-05i	0.15286-0.0020363i
0.377891	0.00013076+4.8189e-05i	0.00012881+2.7747e-05i	0.15293-0.0021118i
0.393469	0.00014635+5.0206e-05i	0.00014598+3.4787e-05i	0.15284-0.0021926i
0.409047	0.00014161+4.2841e-05i	0.00014686+2.6331e-05i	0.1527-0.0022386i
0.424625	0.0001337+5.6066e-05i	0.00013697+2.9535e-05i	0.15269-0.002411i
0.440203	0.00013521+5.1054e-05i	0.0001499+2.2578e-05i	0.15268-0.0023322i
0.455781	0.00012904+5.3666e-05i	0.00013584+2.3443e-05i	0.15265-0.0023542i
0.471359	0.00012528+5.118e-05i	0.00013386+2.3798e-05i	0.15268-0.0023487i
0.486938	0.00012996+5.9201e-05i	0.00013487+3.8258e-05i	0.15266-0.0024652i
0.502516	0.00013226+5.0174e-05i	0.00014318+3.9708e-05i	0.15275-0.0025138i
0.518094	0.00012583+5.3796e-05i	0.00011926+4.424e-05i	0.15261-0.0025673i
0.533672	0.00012458+5.7823e-05i	0.00012764+3.6602e-05i	0.15258-0.0025716i
0.54925	0.00012611+4.7393e-05i	0.00014016+4.3688e-05i	0.15257-0.002735i
0.564828	0.00013618+5.5456e-05i	0.0001385+5.0621e-05i	0.15257-0.0027179i
0.580406	0.00014213+5.2426e-05i	0.00014159+4.4369e-05i	0.15251-0.0027528i
0.595984	0.00012853+6.1719e-05i	0.00013415+4.5687e-05i	0.15254-0.0028495i
0.611563	0.00013482+5.3682e-05i	0.00013279+3.9813e-05i	0.15253-0.0028776i
0.627141	0.0001257+6.5046e-05i	0.00012983+6.0648e-05i	0.1525-0.0029188i
0.642719	0.00013679+5.7633e-05i	0.00014015+4.5996e-05i	0.15247-0.0030053i
0.658297	0.00013223+5.911e-05i	0.00014082+4.4751e-05i	0.15248-0.0031168i
0.673875	0.00013758+5.1344e-05i	0.00013861+4.3837e-05i	0.1524-0.0030792i
0.689453	0.00012906+5.4622e-05i	0.0001273+3.9624e-05i	0.15248-0.0030738i
0.705031	0.0001343+4.8951e-05i	0.00013726+4.9274e-05i	0.1524-0.0032449i
0.720609	0.0001431+5.7836e-05i	0.00014031+4.8904e-05i	0.15235-0.0032364i
0.736187	0.00012888+5.4136e-05i	0.00012868+4.0923e-05i	0.1525-0.0031409i
0.751766	0.00013412+4.6464e-05i	0.00012701+3.673e-05i	0.15231-0.0032727i
0.767344	0.00011919+5.6855e-05i	0.00013268+5.0916e-05i	0.15238-0.0034257i
0.782922	0.00013036+4.973e-05i	0.00012745+2.9955e-05i	0.15237-0.0034766i
0.7985	0.0001204+5.3426e-05i	0.00012203+4.4724e-05i	0.15235-0.0034658i
0.814078	0.00012643+5.6304e-05i	0.00012575+4.8668e-05i	0.15227-0.0035151i
0.829656	0.00011268+7.9103e-05i	0.00011441+5.7401e-05i	0.15231-0.0035419i
0.845234	0.00011508+6.3977e-05i	0.00012878+4.939e-05i	0.1523-0.0036663i
0.860812	0.0001298+6.6702e-05i	0.00013148+5.0941e-05i	0.15226-0.00367i
0.876391	0.00013206+5.0536e-05i	0.00012653+4.5914e-05i	0.15228-0.003743i
0.891969	0.00012022+5.7551e-05i	0.00012563+5.0343e-05i	0.15223-0.0038159i
0.907547	0.00012626+7.0958e-05i	0.00012906+5.1306e-05i	0.15228-0.0038618i
0.923125	0.000122+5.7229e-05i	0.00011983+4.9757e-05i	0.15215-0.0039903i
0.938703	0.00012568+6.756e-05i	0.00012105+4.5367e-05i	0.1521-0.0039016i
0.954281	0.00013122+6.8416e-05i	0.00012171+5.5754e-05i	0.15206-0.0040414i
0.969859	0.00012723+5.8343e-05i	0.00012147+6.2387e-05i	0.15216-0.004026i
0.985437	0.00014074+6.2297e-05i	0.00013527+4.6964e-05i	0.1521-0.0041487i
1.00102	0.00013847+6.6825e-05i	0.00012863+5.1092e-05i	0.15208-0.0042075i
1.01659	0.00013752+6.6213e-05i	0.00012379+6.3641e-05i	0.15211-0.004181i
1.03217	0.00012004+7.8422e-05i	0.00012209+6.1722e-05i	0.15206-0.0042979i
1.04775	0.00011991+6.1481e-05i	0.00012229+6.6892e-05i	0.15205-0.0043585i
1.06333	0.00012559+6.7811e-05i	0.00012942+5.7244e-05i	0.15203-0.0042421i
1.07891	0.00012572+6.7254e-05i	0.00013086+5.9653e-05i	0.15197-0.0043685i
1.09448	0.00012415+7.6553e-05i	0.00012799+6.6736e-05i	0.15201-0.0044297i
1.11006	0.00012234+6.9918e-05i	0.00011559+6.5506e-05i	0.15196-0.0043885i
1.12564	0.0001239+6.1728e-05i	0.00012772+4.7957e-05i	0.15207-0.0045557i
1.14122	0.00013025+8.2079e-05i	0.00012765+6.2598e-05i	0.15204-0.0046826i
1.1568	0.0001245+6.2708e-05i	0.00012474+6.0271e-05i	0.15193-0.0045702i
1.17237	0.0001254+6.5674e-05i	0.00012213+5.4285e-05i	0.15193-0.0046666i
1.18795	0.00012345+7.2367e-05i	0.00012228+6.9376e-05i	0.15198-0.0047155i
1.20353	0.00012205+7.1702e-05i	0.00012004+7.0799e-05i	0.1519-0.0047544i
1.21911	0.00012037+6.6095e-05i	0.00011934+6.3072e-05i	0.15186-0.0046814i
1.23469	0.00011725+7.4816e-05i	0.00011868+6.509e-05i	0.15187-0.0048243i
1.25027	0.00011804+6.325e-05i	0.00011853+5.0246e-05i	0.15184-0.0048829i
1.26584	0.00013086+8.1132e-05i	0.00012363+6.2917e-05i	0.15186-0.0048792i
1.28142	0.00012474+7.7919e-05i	0.0001105+5.6245e-05i	0.15185-0.0049016i
1.297	0.00013473+7.3125e-05i	0.00012652+5.7085e-05i	0.15177-0.0049669i
1.31258	0.000122+6.78e-05i	0.00011951+6.1174e-05i	0.15182-0.0050382i
1.32816	0.00011941+7.9821e-05i	0.00012039+7.0747e-05i	0.15174-0.00516i
1.34373	0.00012774+7.7568e-05i	0.00013312+6.611e-05i	0.15181-0.0051375i
1.35931	0.00012303+6.727e-05i	0.00011815+7.1347e-05i	0.15179-0.0051096i
1.37489	0.00011947+7.3702e-05i	0.00011567+6.4553e-05i	0.15185-0.0053222i
1.39047	0.00012447+7.8412e-05i	0.00013002+6.2563e-05i	0.15179-0.0053345i
1.40605	0.00011591+8.3383e-05i	0.00012931+7.2254e-05i	0.15174-0.0053426i
1.42162	0.00012118+8.0483e-05i	0.00011976+6.6935e-05i	0.15178-0.0053491i
1.4372	0.00012028+7.2133e-05i	0.00013737+5.1678e-05i	0.1518-0.005344i
1.45278	0.00012824+7.1011e-05i	0.00011742+6.8031e-05i	0.15171-0.0054684i
1.46836	0.00011886+7.3522e-05i	0.00011488+7.1509e-05i	0.15169-0.0055352i
1.48394	0.00012749+8.6358e-05i	0.00011768+6.5039e-05i	0.15174-0.0056209i
1.49952	0.00012263+7.7224e-05i	0.00011655+6.7692e-05i	0.15162-0.005681i
1.51509	0.00010718+8.0705e-05i	0.0001115+6.0068e-05i	0.15173-0.005647i
1.53067	0.00012241+8.3941e-05i	0.00012497+6.8754e-05i	0.15166-0.0056932i
1.54625	0.0001238+8.8887e-05i	0.00013239+7.2519e-05i	0.15166-0.0057296i
1.56183	0.00012245+7.0655e-05i	0.00013243+6.0199e-05i	0.15169-0.0057714i
1.57741	0.0001202+9.031e-05i	0.00011993+7.4147e-05i	0.15167-0.0058954i
1.59298	0.00012414+8.4881e-05i	0.00012416+6.4156e-05i	0.1516-0.0058404i
1.60856	0.00012821+8.1768e-05i	0.00012087+6.8274e-05i	0.15159-0.0059241i
1.62414	0.00012687+8.9813e-05i	0.00012641+6.9337e-05i	0.15154-0.0059865i
1.63972	0.00011824+7.8219e-05i	0.00011935+5.9319e-05i	0.15155-0.0059877i
1.6553	0.00012419+8.7917e-05i	0.0001246+7.4289e-05i	0.15151-0.0060613i
1.67088	0.00011011+8.139e-05i	0.00011763+6.8455e-05i	0.15153-0.0061557i
1.68645	0.00011727+8.3915e-05i	0.0001183+6.9163e-05i	0.15149-0.0061599i
1.70203	0.00010855+7.2623e-05i	0.00012778+7.3046e-05i	0.15157-0.0061475i
1.71761	0.00012666+7.4195e-05i	0.0001234+6.8252e-05i	0.15143-0.0063304i
1.73319	0.00011073+9.1166e-05i	0.00011818+7.8141e-05i	0.15147-0.0062992i
1.74877	0.00011213+8.2522e-05i	0.00011398+6.8543e-05i	0.15153-0.0063905i
1.76434	0.00012065+8.1445e-05i	0.00013646+7.0757e-05i	0.15142-0.0063676i
1.77992	0.00011578+8.2983e-05i	0.00010763+6.9693e-05i	0.15145-0.0064295i
1.7955	0.00012206+7.9442e-05i	0.00013551+7.9494e-05i	0.15141-0.0065352i
1.81108	0.00012526+9.836e-05i	0.00011192+8.1551e-05i	0.15143-0.0065173i
1.82666	0.00011309+8.9527e-05i	0.00012547+7.4018e-05i	0.15137-0.006541i
1.84223	0.00012025+8.8238e-05i	0.00012434+6.8931e-05i	0.15133-0.0065238i
1.85781	0.00011755+9.0261e-05i	0.00012762+8.1143e-05i	0.15138-0.0066926i
1.87339	0.00011333+9.0878e-05i	0.00012031+6.6042e-05i	0.15142-0.0066347i
1.88897	0.000118+9.0802e-05i	0.00012502+7.8822e-05i	0.15136-0.0068117i
1.90455	0.00012568+8.9571e-05i	0.00011951+7.6899e-05i	0.15128-0.006712i
1.92013	0.00012073+9.3813e-05i	0.00011851+7.5016e-05i	0.15128-0.0069013i
1.9357	0.00011339+9.1188e-05i	0.00012107+8.4776e-05i	0.15134-0.0069134i
1.95128	0.00012088+8.6177e-05i	0.00012411+8.1864e-05i	0.15131-0.0069666i
1.96686	0.0001227+7.9314e-05i	0.00012007+7.3385e-05i	0.15133-0.0069507i
1.98244	0.00011847+7.4002e-05i	0.00011909+6.8319e-05i	0.15129-0.0069684i
1.99802	0.00012241+9.4072e-05i	0.0001274+7.5045e-05i	0.15131-0.007085i
2.01359	0.00011475+9.9235e-05i	0.0001248+8.2388e-05i	0.15126-0.0071659i
2.02917	0.00011659+9.0581e-05i	0.00012841+6.8338e-05i	0.15124-0.0070834i
2.04475	0.00012824+9.69e-05i	0.00012777+8.231e-05i	0.15123-0.0071784i
2.06033	0.00012373+0.00011069i	0.00011682+8.903e-05i	0.15124-0.0072593i
2.07591	0.00011174+9.7793e-05i	0.0001198+8.1813e-05i	0.15119-0.0072752i
2.09148	0.00012938+0.00010126i	0.00012462+8.6882e-05i	0.15115-0.0074072i
2.10706	0.0001188+9.7932e-05i	0.00012455+8.0552e-05i	0.15112-0.0073778i
2.12264	0.00011213+9.9473e-05i	0.00011131+8.031e-05i	0.1511-0.0073327i
2.13822	0.00012155+8.6181e-05i	0.0001308+8.1273e-05i	0.15113-0.0073081i
2.1538	0.00011666+0.000105i	0.00011608+8.0348e-05i	0.15119-0.0074529i
2.16938	0.00013173+0.00010439i	0.00012236+9.1528e-05i	0.15112-0.0076006i
2.18495	0.0001301+9.1629e-05i	0.00011513+7.6339e-05i	0.15112-0.0075813i
2.20053	0.00011574+9.7311e-05i	0.00010856+8.0947e-05i	0.15109-0.0076699i
2.21611	0.00011202+0.00010436i	0.00011135+8.3085e-05i	0.1511-0.0076528i
2.23169	0.000128+0.00011049i	0.00011994+8.8007e-05i	0.15109-0.0076735i
2.24727	0.00012036+9.9144e-05i	0.00011334+8.4596e-05i	0.15104-0.0077775i
2.26284	0.00012006+9.6409e-05i	0.00012931+8.5167e-05i	0.15109-0.0078079i
2.27842	0.00011624+9.8698e-05i	0.00012307+8.2462e-05i	0.15117-0.0078795i
2.294	0.00011289+9.6568e-05i	0.00011795+8.038e-05i	0.15104-0.0079208i
2.30958	0.00011206+9.1764e-05i	0.00011186+8.6159e-05i	0.15102-0.0079362i
2.32516	0.00011314+9.8596e-05i	0.00011742+7.9679e-05i	0.15097-0.0080027i
2.34073	0.00011083+0.00010248i	0.00012466+7.2071e-05i	0.15094-0.0079352i
2.35631	0.00011086+9.2269e-05i	0.00011447+8.1789e-05i	0.151-0.0080054i
2.37189	0.00011247+0.0001124i	0.00011635+8.8986e-05i	0.15095-0.0080113i
2.38747	0.00011851+0.00010534i	0.00011473+9.0352e-05i	0.15095-0.0081576i
2.40305	0.00011504+0.00011732i	0.00010931+9.7541e-05i	0.15091-0.0082071i
2.41863	0.0001074+0.00011509i	0.00011367+9.4106e-05i	0.15098-0.0081446i
2.4342	0.00012067+0.00010011i	0.0001215+7.947e-05i	0.15089-0.0083132i
2.44978	0.00010515+0.00010537i	0.00010969+8.8631e-05i	0.15091-0.0083666i
2.46536	0.00012653+0.00011528i	0.00011357+9.6327e-05i	0.15095-0.0083577i
2.48094	0.00011567+0.0001064i	0.00011465+8.8084e-05i	0.15082-0.0084743i
2.49652	0.00011074+0.00011408i	0.00010403+8.8932e-05i	0.15083-0.0085647i
2.51209	9.9369e-05+0.00010161i	0.0001142+7.6687e-05i	0.15091-0.0084568i
2.52767	0.00010482+0.00010712i	0.00010002+8.85e-05i	0.15092-0.008506i
2.54325	0.00010145+0.00011948i	0.00010402+0.00010347i	0.15081-0.0085489i
2.55883	0.00011213+0.00011243i	0.00010987+8.1606e-05i	0.15093-0.0085993i
2.57441	0.00010876+0.0001142i	0.00011064+0.00010119i	0.1508-0.0086383i
2.58998	0.00012681+0.00011153i	0.00012698+9.849e-05i	0.15081-0.0087334i
2.60556	0.00010621+0.00010837i	0.00011927+8.6682e-05i	0.15081-0.0087261i
2.62114	0.00011815+0.00010625i	0.00011619+8.8287e-05i	0.15084-0.0088474i
2.63672	0.00010686+0.00011164i	0.0001075+9.1524e-05i	0.15087-0.0088259i
2.6523	0.00011196+0.00010618i	0.00011154+8.4991e-05i	0.15082-0.0088366i
2.66787	0.00011039+0.0001093i	0.00010217+9.2265e-05i	0.15077-0.0090053i
2.68345	0.00011021+0.00012259i	0.0001094+0.00010572i	0.15073-0.0089774i
2.69903	0.00011321+0.00010497i	0.00010703+8.245e-05i	0.15075-0.0089484i
2.71461	0.00011799+0.00010658i	0.00011622+8.812e-05i	0.15071-0.0090709i
2.73019	0.00011704+0.00011982i	0.00011626+9.8627e-05i	0.15068-0.0091546i
2.74577	0.00010525+0.00010686i	0.00010333+9.3961e-05i	0.15074-0.0091224i
2.76134	0.00011033+0.00010437i	0.00010112+9.6719e-05i	0.15057-0.009139i
2.77692	9.9297e-05+0.00011178i	0.00010898+9.3545e-05i	0.15078-0.0091878i
2.7925	9.8852e-05+0.00011951i	0.00010066+8.8388e-05i	0.15072-0.009177i
2.80808	0.00011039+0.00010844i	0.00011205+9.5491e-05i	0.15074-0.0092924i
2.82366	0.00011229+0.00011702i	0.000111+9.1513e-05i	0.15079-0.0093505i
2.83923	0.00010829+0.00011976i	0.00010389+9.748e-05i	0.15058-0.0094348i
2.85481	0.000109+0.00011093i	9.9375e-05+9.2747e-05i	0.15072-0.0094645i
2.87039	0.00011143+0.0001197i	0.00010834+9.6304e-05i	0.15063-0.0094334i
2.88597	0.00010866+0.00011556i	0.00010301+9.3169e-05i	0.15064-0.0095649i
2.90155	0.00010897+0.00010864i	0.00011471+8.8037e-05i	0.15056-0.0095688i
2.91712	0.00010831+0.00011477i	0.00011568+9.2181e-05i	0.15057-0.0095974i
2.9327	0.00010311+0.00012654i	0.00010601+9.6653e-05i	0.15063-0.009601i
2.94828	0.00010713+0.00011366i	0.00010522+9.9595e-05i	0.15052-0.0096119i
2.96386	0.00010504+0.00012553i	0.00011056+0.00010098i	0.15065-0.0097491i
2.97944	0.00010171+0.0001127i	0.00010897+9.2728e-05i	0.15057-0.0097135i
2.99502	0.00010138+0.00011496i	9.9173e-05+9.5614e-05i	0.15065-0.00992i
3.01059	0.0001062+0.00012299i	0.00011104+9.3679e-05i	0.15054-0.0098821i
3.02617	0.00011295+0.00012493i	0.00010313+0.00010805i	0.15046-0.0099541i
3.04175	0.00010728+0.00010676i	0.00010874+8.95e-05i	0.1505-0.0099135i
3.05733	0.00011798+0.00012367i	0.00011463+9.4344e-05i	0.15045-0.010019i
3.07291	9.6979e-05+0.00011478i	0.00010399+9.5514e-05i	0.15049-0.010028i
3.08848	0.00010099+0.00010529i	0.00010443+9.1216e-05i	0.15045-0.01004i
3.10406	0.00010865+0.00012169i	0.000102+0.00010358i	0.15047-0.010043i
3.11964	0.00010941+0.00012205i	0.00010914+0.00010187i	0.15052-0.010158i
3.13522	0.00010829+0.00012948i	9.9418e-05+9.5364e-05i	0.15043-0.010249i
3.1508	0.00010102+0.00012022i	9.9739e-05+9.8444e-05i	0.15042-0.010244i
3.16637	0.0001124+0.0001272i	9.9696e-05+0.00010277i	0.1505-0.010313i
3.18195	0.00010424+0.00013684i	0.00010609+0.0001149i	0.1504-0.010341i
3.19753	0.00010166+0.00011603i	9.8931e-05+9.7869e-05i	0.15037-0.010331i
3.21311	0.00011775+0.00012703i	0.00010954+0.00010119i	0.15046-0.010349i
3.22869	0.00011295+0.00012056i	0.0001007+9.8239e-05i	0.15045-0.010498i
3.24427	0.00010383+0.00012577i	0.00010144+9.4828e-05i	0.1504-0.010377i
3.25984	0.00010566+0.00011682i	0.00010931+9.7886e-05i	0.15046-0.010521i
3.27542	0.0001134+0.00012895i	0.00010436+0.00010356i	0.15039-0.010487i
3.291	0.00011513+0.0001271i	0.00011012+0.00010671i	0.15029-0.010582i
3.30658	0.00010926+0.00013205i	0.00012022+0.000102i	0.15032-0.010672i
3.32216	0.00010933+0.00013205i	0.00011557+0.00010351i	0.15026-0.010692i
3.33773	0.00010252+0.00012618i	9.9608e-05+0.00011233i	0.15027-0.010702i
3.35331	0.00010541+0.00012192i	0.00010691+9.7309e-05i	0.15027-0.010801i
3.36889	0.00011199+0.00012617i	0.0001048+0.00010805i	0.15032-0.010862i
3.38447	0.00011207+0.00012285i	0.00011098+0.00010482i	0.15023-0.010821i
3.40005	0.00011417+0.00012808i	0.00010234+0.00010263i	0.15025-0.010828i
3.41562	9.9856e-05+0.00012678i	9.7482e-05+0.00011642i	0.15014-0.010939i
3.4312	0.00011338+0.0001402i	0.00010794+0.00011278i	0.15016-0.010989i
3.44678	0.00010293+0.0001308i	9.1789e-05+0.00010799i	0.15021-0.010963i
3.46236	0.00010601+0.00013368i	9.8163e-05+0.00010178i	0.15027-0.011112i
3.47794	0.0001125+0.00013971i	0.00011585+0.00011065i	0.15025-0.011121i
3.49352	0.00011082+0.00012485i	0.00011329+0.00010499i	0.15019-0.011234i
3.50909	9.8908e-05+0.00012378i	0.00010376+0.00010435i	0.1502-0.011204i
3.52467	0.000102+0.00013297i	9.7866e-05+0.00011378i	0.15014-0.01124i
3.54025	8.8373e-05+0.00013329i	9.9599e-05+0.00011126i	0.15023-0.011335i
3.55583	0.00010853+0.00012588i	0.00010287+0.00011625i	0.1501-0.011343i
3.57141	0.00010212+0.00012542i	9.9894e-05+9.8693e-05i	0.15014-0.01139i
3.58698	0.00010847+0.00013656i	0.00011246+0.00010409i	0.15013-0.011344i
3.60256	0.00010437+0.00014262i	9.9711e-05+0.00011365i	0.15015-0.011511i
3.61814	0.00010767+0.00013529i	0.00010089+0.00011749i	0.15021-0.011458i
3.63372	0.00010107+0.00013871i	8.9981e-05+0.00011867i	0.15018-0.011607i
3.6493	0.00010671+0.00013289i	9.7744e-05+0.0001125i	0.15007-0.011641i
3.66487	0.00011436+0.00013208i	0.00010727+0.0001132i	0.15004-0.011621i
3.68045	0.00010629+0.00013198i	0.0001037+0.00011112i	0.1501-0.011716i
3.69603	0.00010629+0.00013542i	9.7354e-05+0.00010573i	0.14995-0.011678i
3.71161	0.00010319+0.00013156i	0.00010618+0.00010756i	0.14996-0.011783i
3.72719	0.00010846+0.00014481i	0.00011105+0.0001138i	0.14999-0.011766i
3.74277	0.00010462+0.00012788i	9.8832e-05+0.00011073i	0.14999-0.011895i
3.75834	0.00011239+0.00013356i	0.00010126+0.00010435i	0.14997-0.011935i
3.77392	0.00011618+0.00013889i	0.0001185+0.00011092i	0.14997-0.011885i
3.7895	0.00011434+0.00013671i	0.00011629+0.00011698i	0.14994-0.011919i
3.80508	0.00010661+0.00014492i	0.00010333+0.00012096i	0.14989-0.012035i
3.82066	0.00010452+0.00013829i	9.4224e-05+0.00010117i	0.14997-0.012027i
3.83623	0.00010554+0.00013844i	9.9124e-05+0.00011625i	0.14988-0.012022i
3.85181	0.00010799+0.00015288i	0.00010176+0.0001287i	0.15-0.012276i
3.86739	0.00010635+0.00013558i	0.00010695+0.00011516i	0.14991-0.01221i
3.88297	0.00011476+0.00015535i	0.00010798+0.00012355i	0.14989-0.012291i
3.89855	9.9909e-05+0.00014426i	9.599e-05+0.00011296i	0.14991-0.012323i
3.91412	0.00011678+0.0001485i	9.8806e-05+0.00012197i	0.1499-0.012328i
3.9297	9.806e-05+0.00015035i	9.1159e-05+0.00012295i	0.14994-0.012374i
3.94528	0.00010036+0.00014452i	9.8254e-05+0.00011319i	0.14991-0.012313i
3.96086	0.00011613+0.00013711i	0.0001065+0.00012334i	0.14992-0.012445i
3.97644	0.00011078+0.0001453i	9.6872e-05+0.00011941i	0.14978-0.012402i
3.99202	9.096e-05+0.00014605i	9.6852e-05+0.00011449i	0.14985-0.012538i
4.00759	9.9773e-05+0.00014592i	9.396e-05+0.00011907i	0.14986-0.012583i
4.02317	0.00010436+0.00014354i	0.00010583+0.00012515i	0.14983-0.012562i
4.03875	9.968e-05+0.0001507i	9.4887e-05+0.00012436i	0.14976-0.012717i
4.05433	9.9282e-05+0.00013572i	9.6124e-05+0.00011194i	0.14973-0.012657i
4.06991	0.00010912+0.00015956i	0.00010007+0.00013238i	0.14974-0.012687i
4.08548	0.00010647+0.00014238i	9.6958e-05+0.00012906i	0.14976-0.012801i
4.10106	0.00010056+0.00015555i	9.6231e-05+0.00012497i	0.14966-0.012875i
4.11664	0.00010068+0.00014871i	0.00010257+0.00011973i	0.14973-0.012805i
4.13222	0.00010205+0.00016124i	0.00010255+0.00012715i	0.14973-0.01281i
4.1478	0.00012979+0.00014603i	0.00010272+0.00012253i	0.14963-0.012939i
4.16338	0.00010646+0.00015362i	9.5302e-05+0.00012937i	0.14968-0.013036i
4.17895	0.00010852+0.00015224i	9.7813e-05+0.00012748i	0.14971-0.013048i
4.19453	0.00010544+0.00016093i	9.8746e-05+0.00012789i	0.1497-0.01312i
4.21011	9.8856e-05+0.00015066i	0.00010566+0.00011997i	0.14963-0.013124i
4.22569	9.9682e-05+0.00015587i	9.6676e-05+0.00013124i	0.14965-0.013173i
4.24127	8.6055e-05+0.00015701i	9.0722e-05+0.00012973i	0.14957-0.013221i
4.25684	0.00010744+0.00015281i	0.00010141+0.00012861i	0.14966-0.01316i
4.27242	0.00011568+0.00015307i	0.0001097+0.00012698i	0.14968-0.013297i
4.288	0.00010547+0.00014761i	0.00010023+0.00012357i	0.14965-0.01337i
4.30358	9.7671e-05+0.00016586i	9.0886e-05+0.00013206i	0.14958-0.013292i
4.31916	9.4518e-05+0.00014912i	9.1581e-05+0.00012452i	0.14966-0.01343i
4.33473	0.00012254+0.00017012i	0.00010794+0.00013406i	0.14952-0.013453i
4.35031	9.6376e-05+0.00015761i	9.0721e-05+0.00013179i	0.14955-0.013489i
4.36589	0.00010934+0.00015986i	0.00010015+0.00012762i	0.14958-0.013446i
4.38147	0.00010566+0.00015197i	9.9386e-05+0.00013043i	0.14955-0.013516i
4.39705	0.00010854+0.0001563i	0.00011286+0.00013611i	0.14941-0.013577i
4.41263	0.00010247+0.00015511i	0.00010165+0.00013128i	0.14946-0.013642i
4.4282	0.00010847+0.00015929i	9.94e-05+0.00013465i	0.14937-0.013773i
4.44378	8.9794e-05+0.00016382i	8.4418e-05+0.00012864i	0.14947-0.013662i
4.45936	0.00010179+0.00015572i	9.5068e-05+0.00011944i	0.14945-0.013683i
4.47494	8.9169e-05+0.00016233i	9.8016e-05+0.00013137i	0.14946-0.013827i
4.49052	0.00010012+0.0001545i	0.00010198+0.00013836i	0.1494-0.01388i
4.50609	9.333e-05+0.00016217i	9.6858e-05+0.00012818i	0.14929-0.013874i
4.52167	0.00010404+0.00016386i	0.00010024+0.00013738i	0.14944-0.014003i
4.53725	0.00010036+0.00016011i	9.5826e-05+0.00013401i	0.14942-0.01404i
4.55283	9.7385e-05+0.00015386i	8.9249e-05+0.0001291i	0.14942-0.014047i
4.56841	9.1292e-05+0.00015515i	8.3674e-05+0.00012625i	0.14941-0.014077i
4.58398	9.7874e-05+0.00015866i	8.9665e-05+0.00012995i	0.14938-0.014078i
4.59956	9.716e-05+0.00016528i	9.6833e-05+0.00012847i	0.14929-0.014143i
4.61514	9.7724e-05+0.00015964i	9.125e-05+0.00013258i	0.14933-0.014185i
4.63072	9.6564e-05+0.00014955i	9.3257e-05+0.00013172i	0.14933-0.014241i
4.6463	8.764e-05+0.00016091i	9.5223e-05+0.00012758i	0.14932-0.014193i
4.66188	0.00010132+0.0001596i	9.5372e-05+0.0001322i	0.14934-0.014312i
4.67745	9.1288e-05+0.00016807i	7.6948e-05+0.00013264i	0.14931-0.014318i
4.69303	8.9723e-05+0.00016215i	9.8055e-05+0.00013826i	0.14921-0.014356i
4.70861	8.4041e-05+0.00016407i	9.2359e-05+0.00014532i	0.14926-0.014517i
4.72419	9.4801e-05+0.00016963i	8.4872e-05+0.00013444i	0.14936-0.014427i
4.73977	9.3889e-05+0.00017524i	9.1211e-05+0.00014179i	0.14928-0.014397i
4.75534	9.0954e-05+0.0001626i	8.7758e-05+0.00013363i	0.14929-0.014554i
4.77092	8.9588e-05+0.00016752i	7.5111e-05+0.00013184i	0.14927-0.01463i
4.7865	9.8818e-05+0.00015247i	9.4687e-05+0.00013325i	0.14921-0.014528i
4.80208	9.3231e-05+0.00016688i	9.7114e-05+0.00013312i	0.14918-0.014568i
4.81766	0.00010485+0.00017189i	9.0388e-05+0.00014272i	0.14914-0.014704i
4.83323	0.00010376+0.00017091i	9.3378e-05+0.00014276i	0.1491-0.014736i
4.84881	0.00010448+0.0001771i	9.0476e-05+0.00013868i	0.14913-0.01487i
4.86439	0.000109+0.00017522i	0.00010814+0.00014256i	0.14916-0.014729i
4.87997	9.4487e-05+0.00017691i	9.2543e-05+0.00014464i	0.14914-0.014849i
4.89555	9.2942e-05+0.00017585i	9.1953e-05+0.0001386i	0.14916-0.014861i
4.91113	0.00010209+0.00016894i	9.5536e-05+0.00013552i	0.14916-0.014953i
4.9267	0.00010224+0.00017364i	9.6351e-05+0.00013417i	0.14912-0.015001i
4.94228	9.9899e-05+0.00016784i	9.4065e-05+0.00013564i	0.14899-0.015017i
4.95786	0.00010737+0.00017305i	0.00010106+0.0001439i	0.149-0.015062i
4.97344	0.00010306+0.00017079i	9.7431e-05+0.00013466i	0.14903-0.01508i
4.98902	0.00010064+0.00016527i	8.8886e-05+0.00014155i	0.14897-0.01521i
5.00459	0.0001012+0.00016772i	9.5134e-05+0.00014516i	0.14905-0.015244i
5.02017	9.8926e-05+0.00018595i	8.5232e-05+0.00014701i	0.14904-0.015278i
5.03575	0.00010415+0.00017651i	9.877e-05+0.00013392i	0.1491-0.015265i
5.05133	9.8097e-05+0.00017025i	9.3452e-05+0.00014988i	0.14894-0.015338i
5.06691	9.1312e-05+0.00016727i	9.0798e-05+0.00014189i	0.14906-0.015345i
5.08248	9.1135e-05+0.00016934i	7.805e-05+0.00013884i	0.149-0.015339i
5.09806	9.6469e-05+0.0001786i	8.8104e-05+0.00014798i	0.14906-0.015486i
5.11364	9.3127e-05+0.00016997i	9.2441e-05+0.00014727i	0.14886-0.015513i
5.12922	0.00011256+0.00017742i	9.6306e-05+0.00015159i	0.14887-0.015569i
5.1448	0.00010034+0.00016883i	9.555e-05+0.00014264i	0.14879-0.015497i
5.16038	0.00010419+0.00017103i	9.3308e-05+0.00014087i	0.14894-0.015579i
5.17595	9.2066e-05+0.00017115i	8.0643e-05+0.00014305i	0.14891-0.015612i
5.19153	0.00010469+0.00017549i	9.4745e-05+0.00014009i	0.14881-0.015633i
5.20711	9.1685e-05+0.00017993i	7.7716e-05+0.00014572i	0.14893-0.015709i
5.22269	0.00010943+0.00017856i	0.00010226+0.00015566i	0.14879-0.015829i
5.23827	0.00010843+0.00016835i	8.9147e-05+0.00013969i	0.14872-0.015772i
5.25384	0.00010097+0.00017961i	9.8944e-05+0.00013376i	0.14876-0.01571i
5.26942	0.00010373+0.00018322i	9.7008e-05+0.00015115i	0.14884-0.015865i
5.285	9.3847e-05+0.00017487i	8.9141e-05+0.00014373i	0.14876-0.015938i
5.30058	9.797e-05+0.00018096i	8.8514e-05+0.00014668i	0.14873-0.015967i
5.31616	0.00010599+0.00017508i	0.00010797+0.00015733i	0.14876-0.01589i
5.33173	9.7506e-05+0.00018427i	9.5113e-05+0.00014599i	0.14879-0.015948i
5.34731	9.3944e-05+0.00018326i	9.3074e-05+0.00014866i	0.14877-0.016061i
5.36289	0.00010663+0.00018926i	9.0322e-05+0.0001457i	0.14873-0.016108i
5.37847	8.6989e-05+0.00018753i	8.5006e-05+0.00014951i	0.14867-0.016163i
5.39405	0.00010174+0.00017603i	8.8744e-05+0.00014295i	0.1487-0.016165i
5.40963	9.6905e-05+0.00017501i	0.00010203+0.00015017i	0.1486-0.016256i
5.4252	0.00010763+0.00018475i	8.9806e-05+0.00014847i	0.14864-0.016298i
5.44078	0.00010304+0.00018145i	9.1551e-05+0.00014982i	0.14873-0.016329i
5.45636	9.8756e-05+0.00016861i	9.1038e-05+0.00013717i	0.14871-0.016368i
5.47194	0.00010207+0.0001869i	0.00010127+0.00015125i	0.14866-0.016278i
5.48752	0.00010079+0.00017708i	9.5067e-05+0.00014135i	0.1486-0.016423i
5.50309	9.4074e-05+0.00018576i	9.6739e-05+0.00014967i	0.14863-0.016483i
5.51867	0.00010113+0.00017379i	8.6347e-05+0.0001533i	0.14866-0.01649i
5.53425	0.0001014+0.0001873i	9.6378e-05+0.00014556i	0.14854-0.016513i
5.54983	0.00010299+0.00018895i	8.3092e-05+0.00014798i	0.14861-0.016584i
5.56541	9.7063e-05+0.00018006i	9.1645e-05+0.00014033i	0.1486-0.016602i
5.58098	9.0511e-05+0.00019425i	8.786e-05+0.00014362i	0.14847-0.016557i
5.59656	8.8875e-05+0.00019842i	9.0328e-05+0.00015883i	0.14857-0.016793i
5.61214	0.00010547+0.00018848i	9.9793e-05+0.0001586i	0.14849-0.016757i
5.62772	0.00010654+0.00018904i	9.3881e-05+0.00015563i	0.14847-0.016755i
5.6433	8.9821e-05+0.00019705i	8.8358e-05+0.00015598i	0.1485-0.016785i
5.65888	0.00010159+0.00018742i	8.5358e-05+0.00016142i	0.14855-0.01685i
5.67445	9.7226e-05+0.00018885i	8.0038e-05+0.00014579i	0.14848-0.01695i
5.69003	9.2406e-05+0.00019772i	9.2688e-05+0.00016116i	0.14845-0.016862i
5.70561	9.8238e-05+0.00019282i	8.1577e-05+0.00015994i	0.14841-0.016977i
5.72119	9.0777e-05+0.00018893i	8.8055e-05+0.00014822i	0.14839-0.017037i
5.73677	9.3332e-05+0.00020476i	8.9762e-05+0.00015378i	0.14837-0.01702i
5.75234	9.511e-05+0.0002087i	8.9832e-05+0.00015805i	0.14835-0.017117i
5.76792	8.7467e-05+0.00019242i	8.3438e-05+0.00015649i	0.1484-0.017161i
5.7835	0.00010137+0.00019052i	9.6604e-05+0.00015031i	0.14844-0.017189i
5.79908	9.8115e-05+0.00020792i	8.1818e-05+0.00015964i	0.14837-0.017306i
5.81466	0.00010243+0.00020541i	9.1502e-05+0.00016398i	0.14834-0.017339i
5.83023	8.8144e-05+0.00019314i	8.5806e-05+0.00015496i	0.14836-0.01724i
5.84581	9.5424e-05+0.00019126i	9.1141e-05+0.00015249i	0.14833-0.017365i
5.86139	9.6617e-05+0.00018855i	9.6595e-05+0.00014943i	0.14832-0.017409i
5.87697	9.4232e-05+0.00018499i	8.2865e-05+0.00015606i	0.14834-0.017324i
5.89255	9.5284e-05+0.00020609i	8.2982e-05+0.00016044i	0.14828-0.017395i
5.90813	9.0819e-05+0.00019747i	9.0593e-05+0.00016931i	0.14822-0.01743i
5.9237	8.7054e-05+0.00020535i	9.4779e-05+0.00016735i	0.14827-0.017583i
5.93928	9.4498e-05+0.00020586i	9.168e-05+0.00017403i	0.14826-0.017577i
5.95486	9.5623e-05+0.00019595i	8.5328e-05+0.00015944i	0.14827-0.017592i
5.97044	7.9736e-05+0.00019705i	8.0173e-05+0.00016077i	0.1483-0.017654i
5.98602	8.1124e-05+0.0002016i	8.2662e-05+0.00016229i	0.14831-0.017675i
6.00159	9.3396e-05+0.00020789i	8.3868e-05+0.00016694i	0.14825-0.017708i
6.01717	9.5189e-05+0.00020303i	8.5355e-05+0.00016028i	0.14823-0.017761i
6.03275	8.856e-05+0.00019588i	7.6064e-05+0.0001552i	0.14821-0.017836i
6.04833	9.7274e-05+0.00020441i	9.0037e-05+0.00016849i	0.14815-0.017854i
6.06391	9.4965e-05+0.00019593i	8.0659e-05+0.00016033i	0.14816-0.017842i
6.07948	9.8989e-05+0.00021325i	8.9672e-05+0.00016514i	0.14811-0.018004i
6.09506	9.9102e-05+0.00019378i	8.0814e-05+0.00015761i	0.14806-0.017941i
6.11064	9.9615e-05+0.0002104i	9.1019e-05+0.0001623i	0.14806-0.017984i
6.12622	7.8858e-05+0.00020211i	7.0694e-05+0.00016005i	0.14812-0.018013i
6.1418	9.7181e-05+0.00019501i	9.1254e-05+0.0001587i	0.14803-0.018138i
6.15738	0.00010188+0.00018881i	9.1707e-05+0.000151i	0.14815-0.018131i
6.17295	9.1743e-05+0.00019977i	8.4294e-05+0.00016049i	0.14796-0.018111i
6.18853	8.5282e-05+0.00019665i	8.6262e-05+0.00017471i	0.14804-0.018219i
6.20411	9.6161e-05+0.00019177i	8.3186e-05+0.00014766i	0.14803-0.018198i
6.21969	0.00010504+0.00020328i	9.849e-05+0.0001642i	0.14799-0.018234i
6.23527	8.7639e-05+0.00020485i	8.7058e-05+0.00016479i	0.14798-0.018258i
6.25084	9.276e-05+0.00020049i	8.8795e-05+0.00016152i	0.14799-0.018309i
6.26642	9.7793e-05+0.00020742i	8.7593e-05+0.00015886i	0.14793-0.018394i
6.282	9.5573e-05+0.00020763i	8.4676e-05+0.00016467i	0.14795-0.018389i
6.29758	9.3469e-05+0.00018525i	8.9313e-05+0.00015601i	0.14789-0.018464i
6.31316	9.495e-05+0.00020726i	7.953e-05+0.00016094i	0.14798-0.018457i
6.32873	0.0001009+0.00020866i	9.2702e-05+0.00016181i	0.14794-0.018506i
6.34431	9.4113e-05+0.00021041i	9.2543e-05+0.00016727i	0.14781-0.018645i
6.35989	8.4268e-05+0.00020969i	8.1971e-05+0.00015532i	0.14791-0.018628i
6.37547	9.4519e-05+0.00021679i	8.9131e-05+0.00017088i	0.14784-0.01872i
6.39105	8.8114e-05+0.00020372i	7.8682e-05+0.00015948i	0.14791-0.01866i
6.40663	9.479e-05+0.00021984i	9.6056e-05+0.00016492i	0.14788-0.018865i
6.4222	8.076e-05+0.0002185i	7.791e-05+0.00016012i	0.14785-0.01878i
6.43778	9.9175e-05+0.00021625i	8.5164e-05+0.00017441i	0.1479-0.018839i
6.45336	9.5343e-05+0.00020969i	8.1791e-05+0.00015673i	0.14781-0.018707i
6.46894	9.9543e-05+0.00021189i	9.1788e-05+0.0001771i	0.14786-0.018895i
6.48452	9.021e-05+0.00020596i	8.5852e-05+0.00016159i	0.14785-0.018974i
6.50009	9.1582e-05+0.00020164i	7.8976e-05+0.00015447i	0.14783-0.018977i
6.51567	8.4026e-05+0.00020985i	8.1693e-05+0.00016172i	0.14778-0.019039i
6.53125	8.8713e-05+0.00021819i	7.7414e-05+0.00017092i	0.14765-0.019125i
6.54683	9.71e-05+0.00020223i	8.4208e-05+0.00015941i	0.14771-0.019032i
6.56241	0.00010284+0.00021776i	8.6652e-05+0.00018129i	0.14763-0.019095i
6.57798	8.6071e-05+0.00022174i	8.2959e-05+0.00016886i	0.14772-0.019145i
6.59356	8.8957e-05+0.00021141i	7.7973e-05+0.00017143i	0.1477-0.019237i
6.60914	8.4552e-05+0.00021949i	8.6855e-05+0.00018049i	0.14774-0.019237i
6.62472	8.9843e-05+0.00022897i	8.185e-05+0.00017349i	0.14769-0.019379i
6.6403	8.6076e-05+0.00021641i	8.6123e-05+0.00017732i	0.14773-0.019306i
6.65587	8.8407e-05+0.00021394i	7.8523e-05+0.00016621i	0.14764-0.019319i
6.67145	9.2485e-05+0.00021362i	8.9618e-05+0.00016483i	0.1476-0.01939i
6.68703	9.3838e-05+0.000215i	8.1605e-05+0.00017128i	0.14762-0.019459i
6.70261	0.0001041+0.00022426i	8.351e-05+0.00017846i	0.14756-0.019457i
6.71819	8.3328e-05+0.00022683i	7.2217e-05+0.00018123i	0.14754-0.019515i
6.73377	9.2086e-05+0.00021959i	8.6205e-05+0.00017023i	0.14755-0.019535i
6.74934	9.1986e-05+0.00020791i	7.4479e-05+0.00016147i	0.14744-0.019489i
6.76492	8.4672e-05+0.00023007i	8.8184e-05+0.00017999i	0.14756-0.019599i
6.7805	8.4604e-05+0.00021907i	8.4361e-05+0.00017915i	0.1475-0.019697i
6.79608	9.0823e-05+0.00021699i	7.4797e-05+0.00017261i	0.14756-0.019622i
6.81166	8.9256e-05+0.00022237i	7.9422e-05+0.00017692i	0.1475-0.019727i
6.82723	8.2611e-05+0.00021842i	7.3356e-05+0.00016617i	0.1475-0.01977i
6.84281	8.7439e-05+0.00020093i	8.265e-05+0.00016098i	0.14744-0.019873i
6.85839	8.39e-05+0.00021374i	7.2517e-05+0.00016514i	0.14749-0.019802i
6.87397	8.5673e-05+0.00020552i	8.7616e-05+0.00016482i	0.14742-0.019874i
6.88955	8.6144e-05+0.00021956i	7.8861e-05+0.00016743i	0.14741-0.019888i
6.90512	9.3306e-05+0.00022682i	8.1902e-05+0.00016223i	0.14735-0.019919i
6.9207	8.8915e-05+0.00021236i	7.8321e-05+0.00017083i	0.14733-0.019935i
6.93628	9.5836e-05+0.00022271i	7.9754e-05+0.00017611i	0.14738-0.020021i
6.95186	7.9122e-05+0.00021141i	8.195e-05+0.00016038i	0.14741-0.020067i
6.96744	8.9966e-05+0.00022521i	7.2453e-05+0.00016617i	0.1473-0.020179i
6.98302	8.9572e-05+0.00021199i	7.3434e-05+0.00017118i	0.14727-0.020126i
6.99859	7.8397e-05+0.00022194i	7.1343e-05+0.00016365i	0.14724-0.020214i
7.01417	9.4777e-05+0.00022505i	8.3128e-05+0.00017195i	0.14721-0.020228i
7.02975	9.5297e-05+0.00023539i	7.1961e-05+0.00016484i	0.14732-0.020286i
7.04533	8.7352e-05+0.00021658i	7.9934e-05+0.00017295i	0.14721-0.020305i
7.06091	8.7329e-05+0.0002199i	8.1177e-05+0.00017896i	0.14729-0.020309i
7.07648	8.4522e-05+0.00023499i	8.5467e-05+0.00017392i	0.1472-0.020308i
7.09206	7.8537e-05+0.00022197i	7.2976e-05+0.00017864i	0.14727-0.020401i
7.10764	8.7696e-05+0.00021968i	8.6916e-05+0.00017298i	0.1472-0.020481i
7.12322	8.6716e-05+0.00022454i	8.1081e-05+0.00016748i	0.1471-0.020493i
7.1388	8.4545e-05+0.00022448i	8.4945e-05+0.00018407i	0.14725-0.02059i
7.15437	9.0657e-05+0.00021913i	8.2781e-05+0.00016424i	0.1472-0.02049i
7.16995	9.4613e-05+0.00022812i	7.0326e-05+0.00018084i	0.14714-0.020594i
7.18553	8.6994e-05+0.00022787i	8.6811e-05+0.00017707i	0.14708-0.020584i
7.20111	8.1851e-05+0.00021628i	8.5311e-05+0.00016899i	0.14717-0.020556i
7.21669	8.9778e-05+0.0002296i	9.1845e-05+0.0001738i	0.14715-0.020699i
7.23227	8.7988e-05+0.00022247i	7.5918e-05+0.00017582i	0.14709-0.020798i
7.24784	8.0639e-05+0.00021818i	7.3175e-05+0.00016615i	0.14712-0.020753i
7.26342	8.3885e-05+0.00022342i	7.745e-05+0.00018295i	0.14708-0.020835i
7.279	9.0961e-05+0.00023012i	6.7689e-05+0.00018553i	0.14698-0.020854i
7.29458	8.6336e-05+0.00023373i	7.7347e-05+0.00018313i	0.14699-0.020917i
7.31016	8.2531e-05+0.00023191i	8.6606e-05+0.00017962i	0.14709-0.020979i
7.32573	9.9546e-05+0.00023554i	8.6527e-05+0.00017906i	0.14692-0.020887i
7.34131	9.2722e-05+0.00023141i	7.4869e-05+0.00018135i	0.14702-0.021025i
7.35689	8.9244e-05+0.00022514i	8.2921e-05+0.00016979i	0.14691-0.021036i
7.37247	9.9267e-05+0.00022824i	8.3291e-05+0.00017463i	0.14695-0.021131i
7.38805	8.2933e-05+0.00022276i	7.196e-05+0.00017506i	0.14693-0.021126i
7.40362	8.5318e-05+0.00022893i	8.5352e-05+0.00018667i	0.14695-0.021149i
7.4192	8.3923e-05+0.00023496i	7.861e-05+0.00016914i	0.14698-0.02127i
7.43478	7.2326e-05+0.00023449i	7.1635e-05+0.00017105i	0.14697-0.021257i
7.45036	8.4744e-05+0.00023689i	7.2228e-05+0.00018526i	0.14682-0.021378i
7.46594	9.0139e-05+0.00022434i	8.1966e-05+0.00017981i	0.14682-0.021341i
7.48152	7.1779e-05+0.00021521i	7.2519e-05+0.0001603i	0.14691-0.021454i
7.49709	8.2768e-05+0.0002276i	8.0015e-05+0.00017772i	0.14672-0.021397i
7.51267	8.633e-05+0.00022133i	7.6928e-05+0.00017371i	0.14697-0.021446i
7.52825	8.151e-05+0.00022978i	7.9258e-05+0.00017993i	0.14678-0.021548i
7.54383	7.9105e-05+0.00023567i	7.2191e-05+0.00016966i	0.14685-0.021567i
7.55941	7.9212e-05+0.00022422i	7.5046e-05+0.00016688i	0.14683-0.021621i
7.57498	9.6633e-05+0.00022396i	8.5376e-05+0.00017239i	0.14675-0.021589i
7.59056	8.6262e-05+0.00023654i	7.6839e-05+0.00017274i	0.14658-0.021719i
7.60614	8.5171e-05+0.00022302i	7.4546e-05+0.00017895i	0.14669-0.021672i
7.62172	8.9704e-05+0.0002255i	7.9866e-05+0.00017091i	0.14665-0.021796i
7.6373	9.5949e-05+0.00022733i	7.6235e-05+0.00017306i	0.1467-0.021847i
7.65287	7.9867e-05+0.00022682i	7.1624e-05+0.0001699i	0.14666-0.021885i
7.66845	8.3064e-05+0.00022464i	7.616e-05+0.00016601i	0.14662-0.021841i
7.68403	8.2488e-05+0.00021613i	6.7559e-05+0.00016266i	0.14657-0.021839i
7.69961	9.4084e-05+0.00021922i	8.6138e-05+0.00015756i	0.14659-0.022024i
7.71519	8.7005e-05+0.00022575i	8.2416e-05+0.00017506i	0.14669-0.021989i
7.73077	9.8043e-05+0.00022171i	8.1018e-05+0.00018061i	0.14668-0.022056i
7.74634	9.4235e-05+0.00022884i	8.0895e-05+0.00017384i	0.14669-0.022022i
7.76192	0.0001094+0.00022246i	9.4607e-05+0.000171i	0.14653-0.022129i
7.7775	8.2367e-05+0.0002287i	7.657e-05+0.00017311i	0.14662-0.022263i
7.79308	8.9869e-05+0.00021747i	8.6881e-05+0.0001645i	0.14652-0.022148i
7.80866	9.2083e-05+0.00023099i	8.6949e-05+0.00017495i	0.1466-0.022273i
7.82423	9.2891e-05+0.00021552i	8.8136e-05+0.00016597i	0.14643-0.022291i
7.83981	9.7727e-05+0.00021616i	6.3404e-05+0.00017421i	0.14642-0.022406i
7.85539	8.6214e-05+0.00019929i	7.9038e-05+0.00016892i	0.14642-0.022254i
7.87097	9.0067e-05+0.00023075i	8.2309e-05+0.0001819i	0.14652-0.022334i
7.88655	9.6256e-05+0.0002174i	8.0123e-05+0.00016643i	0.14646-0.022361i
7.90212	8.263e-05+0.00023576i	6.8923e-05+0.00017394i	0.14646-0.022418i
7.9177	8.8335e-05+0.00022016i	8.4737e-05+0.00017022i	0.14647-0.022515i
7.93328	9.2843e-05+0.00022791i	7.3285e-05+0.00017958i	0.14644-0.022543i
7.94886	8.6646e-05+0.00023667i	7.846e-05+0.0001771i	0.1464-0.022583i
7.96444	8.8268e-05+0.00021515i	7.9998e-05+0.00017247i	0.14625-0.022559i
7.98002	8.58e-05+0.0002283i	7.9169e-05+0.00017425i	0.14634-0.022559i
7.99559	8.5629e-05+0.00022598i	7.9042e-05+0.00016446i	0.14643-0.022593i
8.01117	9.5925e-05+0.0002372i	8.8853e-05+0.00017839i	0.14635-0.022778i
8.02675	7.5291e-05+0.00023497i	8.0166e-05+0.00018325i	0.14631-0.022754i
8.04233	9.1856e-05+0.00021901i	8.0609e-05+0.00017005i	0.14627-0.0228i
8.05791	8.7964e-05+0.00022894i	7.1659e-05+0.00017723i	0.1463-0.022788i
8.07348	8.8523e-05+0.00023779i	7.7913e-05+0.000179i	0.14627-0.022884i
8.08906	9.2404e-05+0.00022747i	6.5949e-05+0.00017953i	0.14625-0.022862i
8.10464	8.0111e-05+0.00023666i	6.7784e-05+0.00017046i	0.14625-0.022965i
8.12022	9.0866e-05+0.00023053i	7.9019e-05+0.00017792i	0.14624-0.022916i
8.1358	8.4859e-05+0.00021591i	8.3732e-05+0.00016845i	0.14619-0.022963i
8.15137	9.2561e-05+0.00021962i	7.2481e-05+0.00016858i	0.14617-0.022933i
8.16695	9.1544e-05+0.00023047i	7.7895e-05+0.00018109i	0.1461-0.023072i
8.18253	8.4902e-05+0.00023833i	8.0369e-05+0.00017693i	0.14613-0.023095i
8.19811	9.2565e-05+0.00023669i	7.2061e-05+0.00018317i	0.14614-0.023141i
8.21369	8.0779e-05+0.00022637i	7.2441e-05+0.00016567i	0.14614-0.023065i
8.22927	9.6019e-05+0.0002321i	7.3921e-05+0.00018394i	0.14604-0.02317i
8.24484	8.1757e-05+0.00023171i	7.6433e-05+0.00018727i	0.1461-0.02323i
8.26042	8.3204e-05+0.00022639i	7.0731e-05+0.00017109i	0.14606-0.023285i
8.276	8.8802e-05+0.00022552i	7.7845e-05+0.00017777i	0.14603-0.023295i
8.29158	8.8225e-05+0.00023055i	7.2203e-05+0.00018079i	0.14608-0.023412i
8.30716	9.4693e-05+0.00022214i	7.5373e-05+0.0001784i	0.14598-0.023319i
8.32273	9.5213e-05+0.00023452i	7.8667e-05+0.0001707i	0.14597-0.023309i
8.33831	8.9814e-05+0.00023649i	7.1329e-05+0.00017428i	0.14598-0.023388i
8.35389	9.2065e-05+0.00023567i	8.0466e-05+0.00017815i	0.14595-0.023442i
8.36947	9.5466e-05+0.00022636i	8.2959e-05+0.00016559i	0.14593-0.023436i
8.38505	8.5874e-05+0.00024368i	7.006e-05+0.0001765i	0.14587-0.023513i
8.40062	7.8995e-05+0.00023953i	6.5264e-05+0.00018995i	0.14595-0.023555i
8.4162	9.0683e-05+0.00023629i	7.378e-05+0.00018418i	0.14592-0.02356i
8.43178	9.0874e-05+0.00023942i	8.0152e-05+0.00018563i	0.14595-0.023647i
8.44736	8.1081e-05+0.00023824i	5.9059e-05+0.00018002i	0.14591-0.023651i
8.46294	7.2132e-05+0.00023316i	6.3588e-05+0.00018531i	0.14583-0.023789i
8.47852	8.7733e-05+0.00022922i	7.7838e-05+0.00017013i	0.14579-0.023738i
8.49409	8.3129e-05+0.00022901i	7.3636e-05+0.00017732i	0.14587-0.023743i
8.50967	9.1416e-05+0.0002301i	7.8453e-05+0.00017532i	0.14587-0.023809i
8.52525	7.4163e-05+0.00023631i	7.7057e-05+0.00018419i	0.14583-0.023795i
8.54083	8.8376e-05+0.00024437i	7.9841e-05+0.00019273i	0.14587-0.023922i
8.55641	8.1171e-05+0.00025446i	5.4152e-05+0.00019023i	0.14581-0.023866i
8.57198	8.3502e-05+0.00024354i	7.115e-05+0.00020024i	0.14571-0.023978i
8.58756	8.4971e-05+0.00024677i	6.8605e-05+0.0001899i	0.14576-0.023949i
8.60314	9.3167e-05+0.00025446i	7.3849e-05+0.00019618i	0.14578-0.023973i
8.61872	7.5913e-05+0.00024583i	5.7197e-05+0.00019095i	0.14574-0.023992i
8.6343	9.0215e-05+0.00024222i	8.8379e-05+0.0001804i	0.14572-0.023976i
8.64987	9.1697e-05+0.00024463i	7.3625e-05+0.00019043i	0.14563-0.024146i
8.66545	8.7591e-05+0.00023371i	7.3036e-05+0.00018619i	0.14571-0.024089i
8.68103	9.246e-05+0.00024259i	8.387e-05+0.00018979i	0.14557-0.024231i
8.69661	9.4091e-05+0.00025892i	7.1678e-05+0.00019089i	0.14558-0.024259i
8.71219	7.9258e-05+0.00025375i	6.593e-05+0.00018261i	0.14559-0.024193i
8.72777	8.3232e-05+0.00024533i	6.0508e-05+0.0001913i	0.14549-0.024367i
8.74334	9.5289e-05+0.00024571i	7.6624e-05+0.00019184i	0.14558-0.024412i
8.75892	7.8472e-05+0.00025046i	7.0283e-05+0.00019513i	0.14559-0.024347i
8.7745	8.4186e-05+0.00025604i	8.1411e-05+0.00020297i	0.1456-0.024414i
8.79008	7.522e-05+0.00024486i	6.2073e-05+0.00019352i	0.1455-0.024449i
8.80566	7.6921e-05+0.00023945i	6.0435e-05+0.00019579i	0.14548-0.024611i
8.82123	8.5061e-05+0.00025517i	6.8026e-05+0.00019305i	0.14553-0.024653i
8.83681	9.0066e-05+0.00026272i	6.0257e-05+0.000193i	0.14547-0.024621i
8.85239	8.6616e-05+0.00025323i	8.37e-05+0.00019361i	0.14552-0.024577i
8.86797	8.9378e-05+0.00026906i	8.1209e-05+0.00020787i	0.1453-0.024706i
8.88355	8.4782e-05+0.00025454i	6.7802e-05+0.00020271i	0.14538-0.02478i
8.89912	7.8435e-05+0.00026403i	7.2679e-05+0.00019654i	0.14544-0.024786i
8.9147	9.2539e-05+0.00026378i	7.4143e-05+0.00020154i	0.14538-0.024653i
8.93028	9.0052e-05+0.00026269i	6.539e-05+0.00020703i	0.14532-0.02474i
8.94586	9.0181e-05+0.00025764i	7.2935e-05+0.00020533i	0.14537-0.024767i
8.96144	8.4269e-05+0.00026577i	6.6184e-05+0.00019653i	0.14543-0.024858i
8.97702	8.2306e-05+0.00026841i	6.862e-05+0.00020738i	0.14531-0.024938i
8.99259	7.9302e-05+0.00026211i	7.1796e-05+0.00019813i	0.14532-0.024987i
9.00817	8.6971e-05+0.00026338i	7.3486e-05+0.00021297i	0.14523-0.02505i
9.02375	9.686e-05+0.00026932i	9.0504e-05+0.00021865i	0.14526-0.02511i
9.03933	9.7624e-05+0.00026899i	7.4256e-05+0.00021232i	0.14538-0.025099i
9.05491	7.9946e-05+0.00026984i	6.7043e-05+0.00020574i	0.14523-0.025146i
9.07048	8.2131e-05+0.00026711i	6.9219e-05+0.00021786i	0.14519-0.025141i
9.08606	8.6665e-05+0.0002751i	7.8928e-05+0.00021875i	0.14514-0.025192i
9.10164	9.5151e-05+0.00028206i	7.9544e-05+0.0002277i	0.14517-0.0253i
9.11722	8.0156e-05+0.00028052i	6.3238e-05+0.00021096i	0.14509-0.025253i
9.1328	8.1875e-05+0.00026648i	6.5488e-05+0.00021245i	0.14516-0.025322i
9.14837	9.2023e-05+0.00027764i	7.6557e-05+0.00020817i	0.14508-0.025334i
9.16395	7.5423e-05+0.00027227i	5.6303e-05+0.00021706i	0.1451-0.025317i
9.17953	8.0266e-05+0.00027911i	7.1892e-05+0.00020738i	0.14513-0.025445i
9.19511	9.782e-05+0.00026853i	6.8224e-05+0.00021236i	0.14502-0.025482i
9.21069	8.3507e-05+0.00027267i	7.3708e-05+0.0002215i	0.14501-0.025566i
9.22627	8.7646e-05+0.00028614i	8.2566e-05+0.00022013i	0.14498-0.025705i
9.24184	8.3155e-05+0.00029833i	7.2673e-05+0.00023684i	0.14498-0.025664i
9.25742	8.6088e-05+0.00027743i	7.2165e-05+0.00022366i	0.14506-0.0257i
9.273	9.6743e-05+0.00028339i	7.2731e-05+0.00022895i	0.14507-0.025611i
9.28858	8.9032e-05+0.00028996i	7.8695e-05+0.00023162i	0.14494-0.025763i
9.30416	8.4136e-05+0.00028592i	6.4204e-05+0.00022337i	0.14507-0.025834i
9.31973	9.0338e-05+0.00028943i	6.6081e-05+0.00023406i	0.14494-0.02589i
9.33531	8.7403e-05+0.00028216i	6.6152e-05+0.00021813i	0.14491-0.025916i
9.35089	7.4608e-05+0.00028157i	5.4524e-05+0.00022329i	0.14501-0.02592i
9.36647	7.9564e-05+0.0002921i	6.5937e-05+0.00023313i	0.14486-0.025969i
9.38205	8.9049e-05+0.00029752i	7.1352e-05+0.00022923i	0.14479-0.025906i
9.39762	8.272e-05+0.00029513i	6.0048e-05+0.00022869i	0.14487-0.026067i
9.4132	8.9028e-05+0.00030489i	7.3183e-05+0.00024081i	0.1448-0.025998i
9.42878	8.7379e-05+0.00029305i	7.2184e-05+0.00022435i	0.14478-0.026141i
9.44436	8.2163e-05+0.00029192i	6.1468e-05+0.00023467i	0.14482-0.026172i
9.45994	9.5098e-05+0.00027781i	6.9034e-05+0.00022295i	0.1448-0.026139i
9.47552	8.186e-05+0.00029288i	7.2353e-05+0.00023929i	0.14472-0.026233i
9.49109	8.6641e-05+0.00030721i	7.9761e-05+0.00024941i	0.14472-0.02636i
9.50667	9.5072e-05+0.00030146i	6.8902e-05+0.00023366i	0.14468-0.026364i
9.52225	9.5074e-05+0.00029958i	8.8618e-05+0.00022715i	0.14472-0.026309i
9.53783	9.095e-05+0.00030704i	6.7863e-05+0.00024014i	0.1448-0.026427i
9.55341	9.1665e-05+0.00029674i	6.8676e-05+0.00023129i	0.14465-0.026368i
9.56898	8.7899e-05+0.00029543i	6.0747e-05+0.00023404i	0.14463-0.026412i
9.58456	9.1775e-05+0.00029568i	7.5897e-05+0.00022973i	0.14463-0.026535i
9.60014	8.702e-05+0.00030057i	5.7335e-05+0.00024127i	0.14455-0.026499i
9.61572	7.9416e-05+0.00029399i	6.4505e-05+0.00023884i	0.14451-0.026425i
9.6313	7.6316e-05+0.00029776i	6.0069e-05+0.00023293i	0.14457-0.026571i
9.64687	9.5161e-05+0.00028633i	8.0355e-05+0.00023206i	0.14453-0.026532i
9.66245	9.4267e-05+0.00031029i	6.7818e-05+0.00025119i	0.1445-0.026623i
9.67803	8.4205e-05+0.00029142i	7.1616e-05+0.00022623i	0.14444-0.026691i
9.69361	8.6235e-05+0.00030697i	5.188e-05+0.00023179i	0.14462-0.026732i
9.70919	8.7115e-05+0.00030288i	5.9931e-05+0.00024666i	0.14444-0.026791i
9.72477	8.1443e-05+0.00030326i	5.283e-05+0.00022995i	0.14446-0.026811i
9.74034	8.8277e-05+0.00030901i	7.2704e-05+0.00024261i	0.14448-0.026881i
9.75592	7.4684e-05+0.0003016i	6.1138e-05+0.00023686i	0.14452-0.026898i
9.7715	8.2455e-05+0.00030749i	5.9382e-05+0.00023961i	0.14442-0.026964i
9.78708	8.403e-05+0.00031023i	6.0316e-05+0.00024852i	0.14439-0.026928i
9.80266	8.1427e-05+0.00031464i	6.6094e-05+0.00025897i	0.14441-0.02697i
9.81823	8.2186e-05+0.00029873i	6.6629e-05+0.00024841i	0.1443-0.026932i
9.83381	8.2538e-05+0.00030455i	5.77e-05+0.00022803i	0.14435-0.026987i
9.84939	8.1761e-05+0.00031168i	5.7652e-05+0.00023484i	0.14435-0.027145i
9.86497	7.5177e-05+0.00030618i	6.3144e-05+0.00024075i	0.1444-0.027042i
9.88055	8.2951e-05+0.00029359i	5.8937e-05+0.00023727i	0.14443-0.027112i
9.89612	8.6036e-05+0.00030296i	5.8815e-05+0.0002314i	0.14432-0.027153i
9.9117	8.0996e-05+0.00030479i	5.7773e-05+0.00024566i	0.14431-0.027192i
9.92728	7.3545e-05+0.00029928i	6.5951e-05+0.0002375i	0.14433-0.027209i
9.94286	8.2237e-05+0.00031175i	6.7942e-05+0.0002374i	0.14427-0.027297i
9.95844	8.5148e-05+0.000313i	6.8833e-05+0.00024911i	0.14428-0.02739i
9.97402	8.6099e-05+0.00031892i	6.669e-05+0.00025484i	0.1443-0.027402i
9.98959	7.1175e-05+0.00031236i	5.1685e-05+0.00025467i	0.14418-0.027323i
10.0052	2.47e-05+0.00033178i	-5.9926e-06+0.00026606i	0.14411-0.027208i
10.0207	2.8682e-05+0.00032471i	9.7534e-06+0.00026944i	0.14391-0.027276i
10.0363	6.6623e-05+0.00033115i	1.861e-05+0.00028754i	0.14388-0.027313i
10.0519	4.2313e-05+0.00035452i	1.1631e-05+0.00028068i	0.1439-0.027405i
10.0675	3.8386e-05+0.00034009i	3.6194e-05+0.00026527i	0.14387-0.027337i
10.0831	9.1981e-05+0.00034022i	4.4053e-05+0.00027345i	0.14382-0.027438i
10.0986	3.5135e-05+0.0003433i	4.0882e-05+0.0002715i	0.14399-0.027348i
10.1142	7.2588e-05+0.0003202i	5.3753e-05+0.00027073i	0.14375-0.027221i
10.1298	8.2332e-05+0.00033509i	4.2342e-05+0.00026723i	0.14367-0.027424i
10.1454	8.382e-05+0.00032495i	5.7328e-05+0.00025061i	0.14372-0.027383i
10.161	9.2893e-05+0.00033417i	4.9024e-05+0.00028003i	0.14374-0.027376i
10.1765	8.3995e-05+0.00033487i	5.2616e-05+0.00026195i	0.14368-0.027409i
10.1921	6.2593e-05+0.00034679i	4.0089e-05+0.00026946i	0.14374-0.027496i
10.2077	7.5523e-05+0.00030732i	4.841e-05+0.00025568i	0.14364-0.027617i
10.2233	7.5144e-05+0.0003307i	2.9607e-05+0.00025029i	0.14373-0.027537i
10.2388	8.4451e-05+0.00033206i	5.8872e-05+0.00027507i	0.14368-0.027681i
10.2544	9.3949e-05+0.0003501i	5.0519e-05+0.00027101i	0.14349-0.027621i
10.27	9.5285e-05+0.00032279i	5.7518e-05+0.00029257i	0.14349-0.027643i
10.2856	9.067e-05+0.00032368i	5.754e-05+0.00026883i	0.14346-0.027731i
10.3012	8.0404e-05+0.00032868i	7.7858e-05+0.00026247i	0.1434-0.027691i
10.3167	7.5405e-05+0.00034074i	5.1228e-05+0.00027117i	0.14332-0.027709i
10.3323	0.000116+0.00033655i	6.4996e-05+0.00026189i	0.14343-0.027853i
10.3479	9.1631e-05+0.00033341i	6.0452e-05+0.00026744i	0.14334-0.027936i
10.3635	6.273e-05+0.0003377i	5.9602e-05+0.00027941i	0.14343-0.027959i
10.379	0.00011235+0.00034476i	7.0818e-05+0.00027414i	0.1434-0.027953i
10.3946	0.00010179+0.00032934i	6.1557e-05+0.00027772i	0.14333-0.028055i
10.4102	9.4556e-05+0.00033923i	7.314e-05+0.00027i	0.14342-0.027976i
10.4258	8.4448e-05+0.00033265i	5.4319e-05+0.00026868i	0.14341-0.027839i
10.4414	9.6151e-05+0.00034194i	5.2241e-05+0.00026011i	0.14336-0.028044i
10.4569	8.7736e-05+0.00031509i	5.2307e-05+0.00026065i	0.14327-0.028111i
10.4725	7.9063e-05+0.00034764i	6.837e-05+0.00027697i	0.14343-0.028214i
10.4881	6.8084e-05+0.00034751i	4.839e-05+0.00028127i	0.14332-0.028132i
10.5037	9.4053e-05+0.00032543i	6.6011e-05+0.00028028i	0.14327-0.028247i
10.5192	0.00012072+0.00035372i	7.0763e-05+0.00027363i	0.14324-0.028132i
10.5348	9.7579e-05+0.00034537i	6.5754e-05+0.00027622i	0.14328-0.028282i
10.5504	7.408e-05+0.00034299i	6.8156e-05+0.00028353i	0.14331-0.028403i
10.566	8.2969e-05+0.00033285i	4.678e-05+0.00026296i	0.1432-0.028288i
10.5816	9.513e-05+0.00033606i	6.0536e-05+0.00027213i	0.14318-0.028364i
10.5971	8.9141e-05+0.00034665i	5.7018e-05+0.00028572i	0.14316-0.028239i
10.6127	0.00010069+0.00034264i	6.2922e-05+0.00028091i	0.14319-0.028477i
10.6283	9.681e-05+0.00035612i	6.5787e-05+0.00028496i	0.14299-0.028403i
10.6439	9.8089e-05+0.00033973i	5.5495e-05+0.0002775i	0.14314-0.028447i
10.6595	9.0369e-05+0.00035105i	5.3589e-05+0.00028972i	0.1431-0.02844i
10.675	7.806e-05+0.00033564i	5.7837e-05+0.0002748i	0.14319-0.028468i
10.6906	8.8347e-05+0.00035358i	6.4941e-05+0.00027594i	0.143-0.028704i
10.7062	9.937e-05+0.00034275i	8.4984e-05+0.00027627i	0.14299-0.028671i
10.7218	0.00010234+0.00033064i	4.9245e-05+0.00026516i	0.14304-0.028599i
10.7373	0.00010402+0.00032109i	6.9161e-05+0.00026387i	0.14296-0.028614i
10.7529	8.5159e-05+0.00034013i	8.3862e-05+0.00028363i	0.14297-0.028667i
10.7685	0.00010022+0.00035127i	7.2248e-05+0.00029883i	0.14299-0.02869i
10.7841	8.2247e-05+0.00033005i	4.7568e-05+0.00026975i	0.14296-0.028653i
10.7997	0.00010985+0.00035026i	7.8479e-05+0.00028718i	0.14296-0.02879i
10.8152	9.4954e-05+0.00034698i	5.7754e-05+0.00028866i	0.14298-0.028863i
10.8308	0.00010399+0.00032392i	6.2264e-05+0.00027386i	0.14297-0.028892i
10.8464	0.00010423+0.00032628i	7.1488e-05+0.0002812i	0.14273-0.028846i
10.862	0.00010037+0.00036091i	6.9455e-05+0.00030161i	0.14285-0.028982i
10.8775	8.3473e-05+0.00032992i	5.9023e-05+0.0002764i	0.14267-0.028959i
10.8931	0.00010269+0.00035344i	7.0886e-05+0.00028957i	0.1427-0.029014i
10.9087	0.00010961+0.00035479i	7.6351e-05+0.00027648i	0.14266-0.02909i
10.9243	9.7345e-05+0.00036598i	6.372e-05+0.00028375i	0.14274-0.029105i
10.9399	0.00010688+0.00034048i	8.1995e-05+0.0002883i	0.14266-0.028941i
10.9554	8.6843e-05+0.00033243i	5.8074e-05+0.00028633i	0.14285-0.029244i
10.971	9.6039e-05+0.00033491i	6.9491e-05+0.00027872i	0.14267-0.029143i
10.9866	0.00010051+0.00036264i	6.3149e-05+0.00028917i	0.14267-0.029185i
11.0022	9.4224e-05+0.00038344i	4.4681e-05+0.00029917i	0.14273-0.029258i
11.0177	9.0291e-05+0.00035328i	5.5933e-05+0.00028193i	0.14265-0.029472i
11.0333	9.1522e-05+0.00035057i	5.9689e-05+0.00028892i	0.1427-0.029497i
11.0489	9.2255e-05+0.00036518i	5.1266e-05+0.00029715i	0.14263-0.029348i
11.0645	0.00010151+0.00036887i	4.8414e-05+0.00030057i	0.14257-0.029414i
11.0801	9.196e-05+0.0003472i	5.2098e-05+0.00027986i	0.14269-0.029483i
11.0956	8.6224e-05+0.00036144i	7.947e-05+0.00030481i	0.14258-0.029533i
11.1112	7.1263e-05+0.00034533i	6.3618e-05+0.00028704i	0.14249-0.029442i
11.1268	0.00010277+0.0003451i	5.4805e-05+0.00027212i	0.14262-0.029691i
11.1424	8.5355e-05+0.00034325i	5.1872e-05+0.00027467i	0.14258-0.029615i
11.158	8.7006e-05+0.00038816i	5.0662e-05+0.00030351i	0.14252-0.02958i
11.1735	9.0067e-05+0.00036062i	7.3834e-05+0.00030319i	0.14252-0.02961i
11.1891	0.00010506+0.00037391i	5.3321e-05+0.00029577i	0.14244-0.029657i
11.2047	9.4301e-05+0.0003521i	5.9788e-05+0.00028132i	0.14251-0.029729i
11.2203	8.6392e-05+0.00036823i	6.3665e-05+0.0003034i	0.14254-0.029803i
11.2358	7.8372e-05+0.00034471i	5.5717e-05+0.00028828i	0.14247-0.029837i
11.2514	9.7429e-05+0.00037147i	6.5979e-05+0.00028743i	0.14237-0.029733i
11.267	0.00010829+0.00034938i	4.7341e-05+0.00029605i	0.14241-0.029819i
11.2826	9.3402e-05+0.00035524i	5.7379e-05+0.00029827i	0.14249-0.029872i
11.2982	8.8259e-05+0.00035202i	6.6132e-05+0.00028323i	0.14235-0.029923i
11.3137	7.9996e-05+0.00036343i	6.5978e-05+0.00029742i	0.14226-0.029969i
11.3293	0.00010999+0.00036151i	6.0984e-05+0.00029299i	0.14228-0.029991i
11.3449	0.00010533+0.00034953i	7.1514e-05+0.00028183i	0.14214-0.029909i
11.3605	0.00010161+0.00035303i	8.0573e-05+0.00029952i	0.14225-0.03013i
11.376	0.0001058+0.00036771i	4.5751e-05+0.00029929i	0.14222-0.030032i
11.3916	9.2409e-05+0.00037989i	5.6722e-05+0.00031057i	0.14225-0.030027i
11.4072	0.00010304+0.00037819i	7.5545e-05+0.00029935i	0.14219-0.030172i
11.4228	8.9324e-05+0.00036153i	4.8684e-05+0.00029258i	0.1422-0.030085i
11.4384	7.8574e-05+0.00035239i	4.2838e-05+0.00029103i	0.1422-0.030105i
11.4539	7.5097e-05+0.00036342i	5.394e-05+0.00029305i	0.14231-0.030268i
11.4695	9.3667e-05+0.00038742i	4.7648e-05+0.00030232i	0.14221-0.030304i
11.4851	8.3013e-05+0.00037644i	5.7962e-05+0.00029876i	0.14195-0.030515i
11.5007	0.00010088+0.00038043i	6.8889e-05+0.00030695i	0.14206-0.030237i
11.5162	9.0493e-05+0.00035663i	6.2839e-05+0.00029593i	0.14212-0.030389i
11.5318	9.5638e-05+0.0003743i	6.6325e-05+0.00031313i	0.14203-0.030445i
11.5474	9.4323e-05+0.00035909i	5.2683e-05+0.00029854i	0.14215-0.030465i
11.563	9.3263e-05+0.00037531i	6.103e-05+0.00030677i	0.142-0.030555i
11.5786	9.7657e-05+0.0003666i	6.4536e-05+0.00029387i	0.14202-0.030572i
11.5941	9.9118e-05+0.0003587i	4.1348e-05+0.00029799i	0.14195-0.030667i
11.6097	9.0305e-05+0.00037134i	5.0459e-05+0.00029579i	0.1419-0.030482i
11.6253	9.9197e-05+0.00036916i	4.4015e-05+0.0002983i	0.14197-0.030627i
11.6409	0.00010569+0.00036324i	5.9759e-05+0.00030752i	0.14189-0.030712i
11.6565	9.9767e-05+0.0003573i	5.0981e-05+0.00030365i	0.14194-0.03062i
11.672	8.9172e-05+0.00036295i	5.8218e-05+0.00030696i	0.14192-0.030742i
11.6876	0.00010585+0.00038777i	6.3352e-05+0.0003148i	0.14181-0.03082i
11.7032	9.4086e-05+0.00038796i	6.4639e-05+0.00031961i	0.14188-0.030625i
11.7188	8.0912e-05+0.00035742i	6.0843e-05+0.00032325i	0.142-0.030852i
11.7343	9.528e-05+0.00038398i	6.091e-05+0.00031615i	0.14182-0.030866i
11.7499	9.2903e-05+0.00036212i	5.8347e-05+0.00030949i	0.14176-0.03085i
11.7655	9.5339e-05+0.00037912i	5.5528e-05+0.00030388i	0.14179-0.030972i
11.7811	8.6087e-05+0.00038162i	4.0238e-05+0.00030703i	0.14174-0.030895i
11.7967	9.4537e-05+0.00036328i	5.2827e-05+0.00031245i	0.14173-0.030906i
11.8122	0.00010728+0.00037493i	7.424e-05+0.00030895i	0.14176-0.030896i
11.8278	8.8719e-05+0.00037082i	5.3744e-05+0.00030803i	0.14182-0.031087i
11.8434	8.5008e-05+0.00037324i	5.3343e-05+0.00032093i	0.14157-0.03111i
11.859	0.00010119+0.00039635i	5.2515e-05+0.00032647i	0.14168-0.031141i
11.8745	7.166e-05+0.00039893i	3.1756e-05+0.00032073i	0.14159-0.031221i
11.8901	9.2792e-05+0.00038721i	5.2648e-05+0.00031703i	0.14171-0.03116i
11.9057	9.7363e-05+0.00036765i	6.3197e-05+0.00031265i	0.14173-0.031164i
11.9213	7.8207e-05+0.00038299i	4.4565e-05+0.00031481i	0.14163-0.031283i
11.9369	8.3943e-05+0.00038524i	3.657e-05+0.00031772i	0.14167-0.031306i
11.9524	0.00012332+0.00037807i	6.9288e-05+0.00031741i	0.14143-0.03129i
11.968	0.00010879+0.00039717i	5.2004e-05+0.00033397i	0.14156-0.031367i
11.9836	0.00010602+0.00039577i	6.493e-05+0.00031737i	0.14142-0.031508i
11.9992	9.2643e-05+0.00038418i	5.2244e-05+0.00032511i	0.14144-0.03137i
12.0147	6.9293e-05+0.00037215i	4.4444e-05+0.00030348i	0.14158-0.031622i
12.0303	0.00011654+0.0003843i	6.7545e-05+0.00032463i	0.14143-0.031496i
12.0459	8.2696e-05+0.00038926i	4.9384e-05+0.00031907i	0.14147-0.03169i
12.0615	9.8136e-05+0.00039743i	5.62e-05+0.00032564i	0.14148-0.031526i
12.0771	8.3964e-05+0.00038147i	4.2508e-05+0.00030569i	0.14144-0.03166i
12.0926	8.7455e-05+0.00037669i	5.0142e-05+0.00031005i	0.14133-0.031619i
12.1082	7.7436e-05+0.00037444i	5.1771e-05+0.00032348i	0.1414-0.031501i
12.1238	9.6464e-05+0.00037896i	5.1768e-05+0.00032371i	0.14139-0.031646i
12.1394	8.0173e-05+0.000394i	4.7898e-05+0.0003228i	0.14122-0.031798i
12.155	0.00010203+0.00038024i	4.6776e-05+0.00032533i	0.1413-0.031809i
12.1705	8.5111e-05+0.00040662i	4.5951e-05+0.00032636i	0.14124-0.031728i
12.1861	9.2611e-05+0.0003926i	5.8295e-05+0.00030964i	0.1412-0.031782i
12.2017	8.7692e-05+0.00039799i	3.7238e-05+0.00033048i	0.14122-0.031773i
12.2173	9.0923e-05+0.00039175i	4.8412e-05+0.00033048i	0.14135-0.031869i
12.2328	8.6658e-05+0.00038569i	4.2976e-05+0.00032413i	0.14146-0.031977i
12.2484	8.8757e-05+0.00039735i	5.2905e-05+0.00032578i	0.14122-0.031942i
12.264	7.4199e-05+0.00041182i	3.7995e-05+0.00032982i	0.14125-0.032089i
12.2796	8.7638e-05+0.00039598i	5.1326e-05+0.00032276i	0.14122-0.031997i
12.2952	0.00010387+0.0003879i	5.9772e-05+0.00032763i	0.14122-0.031895i
12.3107	0.00010594+0.00040275i	6.4283e-05+0.00032726i	0.14117-0.032131i
12.3263	9.5467e-05+0.00039207i	4.9016e-05+0.00032081i	0.1412-0.032118i
12.3419	0.00010432+0.00041275i	5.6541e-05+0.00032524i	0.14114-0.032153i
12.3575	0.00010258+0.0003752i	6.0242e-05+0.0003256i	0.14109-0.032205i
12.373	0.00010484+0.00040926i	5.8722e-05+0.00034401i	0.14102-0.032083i
12.3886	9.9404e-05+0.0003876i	4.8293e-05+0.00031327i	0.141-0.032249i
12.4042	8.4254e-05+0.00038688i	4.3651e-05+0.00033618i	0.14106-0.032324i
12.4198	8.9583e-05+0.00039342i	3.9111e-05+0.00032383i	0.14105-0.032242i
12.4354	0.0001041+0.00039877i	4.705e-05+0.00032525i	0.14106-0.032326i
12.4509	9.8703e-05+0.00038161i	5.1805e-05+0.0003312i	0.14087-0.032247i
12.4665	8.2201e-05+0.00038697i	5.6162e-05+0.00032878i	0.14084-0.032465i
12.4821	8.3413e-05+0.00037836i	5.3823e-05+0.000321i	0.14094-0.032444i
12.4977	9.7839e-05+0.00037904i	4.9221e-05+0.00032664i	0.14082-0.032425i
12.5132	7.8066e-05+0.00039511i	4.3498e-05+0.00033372i	0.14081-0.032347i
12.5288	8.869e-05+0.00040357i	4.3916e-05+0.00032979i	0.14095-0.032449i
12.5444	9.6085e-05+0.00037881i	6.4257e-05+0.00032902i	0.14086-0.032556i
12.56	9.1206e-05+0.00040555i	5.9988e-05+0.00033279i	0.14081-0.032569i
12.5756	9.8514e-05+0.00038567i	5.2459e-05+0.00034371i	0.14069-0.032574i
12.5911	9.5841e-05+0.00038445i	5.9272e-05+0.00031287i	0.14072-0.032569i
12.6067	9.4834e-05+0.00041659i	3.0176e-05+0.00033395i	0.14081-0.032648i
12.6223	9.2007e-05+0.0003882i	6.1817e-05+0.00033767i	0.14081-0.032703i
12.6379	0.00010101+0.00040917i	4.8442e-05+0.00033867i	0.14077-0.032809i
12.6535	8.9346e-05+0.00041232i	4.0426e-05+0.0003385i	0.14076-0.032745i
12.669	0.00010836+0.00039577i	4.5378e-05+0.00032076i	0.14064-0.032865i
12.6846	7.963e-05+0.00040362i	6.7245e-05+0.00032271i	0.14064-0.032764i
12.7002	9.2472e-05+0.00038726i	4.2267e-05+0.00033612i	0.14066-0.032756i
12.7158	0.00011769+0.00041389i	7.0714e-05+0.00033774i	0.14056-0.032878i
12.7313	0.00010184+0.00039758i	5.9176e-05+0.00032475i	0.14062-0.032879i
12.7469	9.2921e-05+0.00039704i	4.2625e-05+0.00032921i	0.14055-0.032914i
12.7625	7.6672e-05+0.0004062i	5.2159e-05+0.00033324i	0.14058-0.032997i
12.7781	8.0317e-05+0.00040099i	5.1374e-05+0.00033092i	0.14056-0.032938i
12.7937	9.2872e-05+0.00039103i	4.1501e-05+0.00033123i	0.14052-0.033113i
12.8092	7.7625e-05+0.0003889i	4.8355e-05+0.00032152i	0.14053-0.032993i
12.8248	8.1122e-05+0.00040239i	4.2845e-05+0.00034075i	0.14049-0.033133i
12.8404	0.00010684+0.00040276i	5.7119e-05+0.00034036i	0.14042-0.03331i
12.856	0.0001066+0.00040014i	5.4952e-05+0.00033428i	0.1404-0.033049i
12.8715	0.00010105+0.00040402i	6.038e-05+0.00033536i	0.14028-0.033135i
12.8871	0.00010089+0.00042135i	6.4227e-05+0.00035501i	0.14045-0.033347i
12.9027	0.00010214+0.00039979i	5.0431e-05+0.00034295i	0.14033-0.033368i
12.9183	9.3849e-05+0.00039658i	6.2508e-05+0.000342i	0.14044-0.033345i
12.9339	8.9682e-05+0.00038056i	5.1464e-05+0.00033035i	0.14033-0.033369i
12.9494	8.5562e-05+0.00042022i	4.8712e-05+0.00035447i	0.14042-0.033385i
12.965	0.0001002+0.000411i	4.9666e-05+0.0003542i	0.14036-0.033441i
12.9806	8.6194e-05+0.0004249i	4.9775e-05+0.00035433i	0.14034-0.033431i
12.9962	9.0555e-05+0.00040749i	5.0119e-05+0.00033599i	0.1404-0.033607i
13.0117	9.2586e-05+0.00041557i	4.5767e-05+0.00035643i	0.14022-0.033625i
13.0273	7.5651e-05+0.00041032i	5.6426e-05+0.00033239i	0.14018-0.033542i
13.0429	9.8327e-05+0.00041354i	4.8241e-05+0.00034159i	0.14023-0.033634i
13.0585	0.00010163+0.00041156i	5.387e-05+0.00035266i	0.14014-0.033629i
13.0741	8.189e-05+0.00041675i	4.9163e-05+0.00035291i	0.14021-0.033671i
13.0896	0.00010418+0.00041534i	4.4129e-05+0.00034673i	0.1402-0.033595i
13.1052	7.7303e-05+0.00042353i	4.3004e-05+0.00035083i	0.14014-0.033777i
13.1208	9.9556e-05+0.00040644i	5.8253e-05+0.00034025i	0.14029-0.033636i
13.1364	9.2598e-05+0.00041434i	4.9543e-05+0.00035676i	0.14014-0.033901i
13.152	0.0001054+0.00041408i	3.3828e-05+0.00035311i	0.14015-0.033718i
13.1675	9.3427e-05+0.00042045i	3.7879e-05+0.00034846i	0.14008-0.033784i
13.1831	8.7034e-05+0.00043379i	3.8842e-05+0.00034683i	0.14007-0.033735i
13.1987	9.4268e-05+0.00042696i	6.966e-05+0.0003539i	0.14001-0.033904i
13.2143	0.00010844+0.00042947i	6.0348e-05+0.00035608i	0.14006-0.033849i
13.2298	9.7504e-05+0.0004363i	4.5131e-05+0.00037183i	0.13996-0.034119i
13.2454	8.165e-05+0.00040676i	4.7914e-05+0.00033683i	0.14005-0.034024i
13.261	0.00010066+0.00043001i	6.3466e-05+0.00035005i	0.14-0.033998i
13.2766	0.00011073+0.00039841i	5.4828e-05+0.00034896i	0.14002-0.034011i
13.2922	0.00011801+0.00041479i	6.2879e-05+0.00036281i	0.13988-0.034119i
13.3077	0.00010875+0.0004114i	6.0407e-05+0.00034937i	0.13987-0.034237i
13.3233	9.8605e-05+0.00041066i	6.0216e-05+0.00034825i	0.13994-0.034137i
13.3389	8.7952e-05+0.00041486i	5.2947e-05+0.00036174i	0.13986-0.034225i
13.3545	6.9874e-05+0.00043637i	2.6191e-05+0.00036838i	0.13982-0.034163i
13.37	7.8143e-05+0.00042837i	2.6026e-05+0.00034309i	0.13979-0.034212i
13.3856	9.9949e-05+0.00042059i	5.2023e-05+0.00034768i	0.1398-0.034387i
13.4012	8.8343e-05+0.00042096i	6.0876e-05+0.00035313i	0.1398-0.034264i
13.4168	8.5923e-05+0.00042656i	4.2768e-05+0.00035851i	0.13983-0.034322i
13.4324	0.00011122+0.0004203i	4.7342e-05+0.00033406i	0.13978-0.034289i
13.4479	0.00010092+0.00042415i	6.0395e-05+0.00034017i	0.13967-0.034403i
13.4635	8.822e-05+0.0004168i	4.4699e-05+0.00033031i	0.13979-0.03449i
13.4791	7.6842e-05+0.00043336i	4.402e-05+0.00036649i	0.13969-0.034529i
13.4947	8.8657e-05+0.00042843i	4.9931e-05+0.00036344i	0.13966-0.034394i
13.5102	9.6052e-05+0.00042043i	4.5356e-05+0.00036676i	0.13966-0.034555i
13.5258	0.00012046+0.00041912i	6.5969e-05+0.00035556i	0.13964-0.034519i
13.5414	0.00010016+0.00043337i	4.3705e-05+0.00034962i	0.13949-0.034466i
13.557	8.8725e-05+0.00042522i	4.1657e-05+0.00035258i	0.13962-0.034531i
13.5726	7.6093e-05+0.0004482i	3.4826e-05+0.00037502i	0.13969-0.034728i
13.5881	9.7291e-05+0.00041802i	4.2244e-05+0.00037262i	0.13962-0.03457i
13.6037	9.9259e-05+0.000424i	5.5718e-05+0.00036178i	0.13953-0.034605i
13.6193	0.00010183+0.00041825i	5.4437e-05+0.00035873i	0.13948-0.034733i
13.6349	9.7066e-05+0.00046118i	5.1491e-05+0.00037206i	0.13943-0.034708i
13.6505	9.6215e-05+0.00042108i	4.7182e-05+0.00035244i	0.13932-0.03472i
13.666	0.00010144+0.00043467i	5.5091e-05+0.00037212i	0.13943-0.034864i
13.6816	9.6745e-05+0.00044807i	6.2414e-05+0.00037681i	0.13949-0.034751i
13.6972	0.00010451+0.00041556i	6.3249e-05+0.00036367i	0.13951-0.034883i
13.7128	9.7592e-05+0.0004243i	5.9048e-05+0.00036147i	0.13934-0.034992i
13.7283	0.0001048+0.00042037i	6.3109e-05+0.00036928i	0.13931-0.035082i
13.7439	8.7981e-05+0.00043605i	4.1435e-05+0.00036177i	0.13936-0.034994i
13.7595	0.00010471+0.00042498i	6.117e-05+0.00036628i	0.13929-0.035164i
13.7751	8.6975e-05+0.00044335i	4.4832e-05+0.00037247i	0.1392-0.035166i
13.7907	0.0001025+0.00042638i	4.5748e-05+0.00035623i	0.13923-0.03503i
13.8062	8.8736e-05+0.00044435i	5.3104e-05+0.0003715i	0.13937-0.03509i
13.8218	0.00010278+0.00043035i	5.9209e-05+0.00036881i	0.13925-0.03505i
13.8374	9.3099e-05+0.00042174i	3.7891e-05+0.0003524i	0.13918-0.035223i
13.853	7.3389e-05+0.00045737i	5.0122e-05+0.00038317i	0.1393-0.035163i
13.8685	8.0426e-05+0.00044017i	4.277e-05+0.00036718i	0.13919-0.035373i
13.8841	0.00010686+0.00043879i	5.3123e-05+0.00037169i	0.13929-0.035395i
13.8997	8.529e-05+0.00043373i	3.2721e-05+0.00036458i	0.13919-0.035335i
13.9153	0.00010329+0.00043346i	5.3686e-05+0.0003614i	0.13906-0.035204i
13.9309	8.9527e-05+0.0004347i	3.5847e-05+0.00035632i	0.13916-0.035395i
13.9464	9.7269e-05+0.00044214i	3.9269e-05+0.00036438i	0.13913-0.035277i
13.962	0.00010243+0.00041374i	4.5184e-05+0.00037268i	0.13922-0.035341i
13.9776	0.00010473+0.00043094i	6.3916e-05+0.0003628i	0.13908-0.035353i
13.9932	0.00010563+0.00043335i	4.9444e-05+0.00036174i	0.13907-0.035508i
14.0087	8.8475e-05+0.00043987i	4.2773e-05+0.00036935i	0.13917-0.035586i
14.0243	9.1156e-05+0.00044311i	4.377e-05+0.00036704i	0.13894-0.035468i
14.0399	0.00011512+0.00045686i	3.6632e-05+0.00037522i	0.13895-0.035543i
14.0555	0.00010101+0.00043029i	6.186e-05+0.00036966i	0.13898-0.03565i
14.0711	8.0159e-05+0.00043406i	3.7225e-05+0.00036977i	0.13896-0.035559i
14.0866	7.6558e-05+0.00044177i	5.2179e-05+0.00037858i	0.13885-0.035624i
14.1022	8.9777e-05+0.00044629i	5.1282e-05+0.00037402i	0.13895-0.035698i
14.1178	0.00010679+0.00045599i	4.2186e-05+0.00038975i	0.13882-0.035676i
14.1334	0.00011783+0.00044343i	6.5863e-05+0.00037412i	0.13884-0.035555i
14.149	0.00010246+0.00045154i	5.063e-05+0.0003747i	0.13886-0.035786i
14.1645	0.00010981+0.00045337i	5.7819e-05+0.00039403i	0.13886-0.035769i
14.1801	9.7549e-05+0.00044258i	4.4476e-05+0.00038359i	0.13876-0.035716i
14.1957	9.1472e-05+0.00045303i	5.3951e-05+0.0003779i	0.13879-0.035823i
14.2113	8.5283e-05+0.00043021i	5.4345e-05+0.00037852i	0.13876-0.035825i
14.2268	0.00010433+0.00044769i	4.169e-05+0.00037676i	0.13887-0.035932i
14.2424	9.2674e-05+0.00044484i	4.6234e-05+0.00037617i	0.13864-0.035947i
14.258	0.00010085+0.00045981i	5.5316e-05+0.00037953i	0.13871-0.035954i
14.2736	9.3175e-05+0.0004366i	5.0302e-05+0.00037241i	0.1387-0.035966i
14.2892	0.00010179+0.00044673i	3.9793e-05+0.00037814i	0.13867-0.036039i
14.3047	9.9064e-05+0.00045595i	4.3455e-05+0.00038064i	0.13868-0.035972i
14.3203	0.0001008+0.00046973i	4.3107e-05+0.00037295i	0.13862-0.036081i
14.3359	7.8407e-05+0.00044841i	4.2424e-05+0.00037471i	0.13859-0.036103i
14.3515	0.00010256+0.0004884i	5.4856e-05+0.00040414i	0.13865-0.036261i
14.367	0.00010936+0.0004588i	5.3647e-05+0.00038752i	0.1386-0.036201i
14.3826	8.983e-05+0.00047205i	4.5499e-05+0.00038446i	0.13853-0.036231i
14.3982	9.8598e-05+0.00046734i	3.7772e-05+0.00037877i	0.13838-0.036267i
14.4138	8.4364e-05+0.00045074i	3.8553e-05+0.00037316i	0.13852-0.036335i
14.4294	9.3853e-05+0.00046762i	4.0218e-05+0.00038858i	0.13845-0.036397i
14.4449	9.6685e-05+0.00045672i	5.633e-05+0.00037701i	0.13844-0.036485i
14.4605	9.9264e-05+0.00047202i	4.7942e-05+0.00038955i	0.13847-0.03642i
14.4761	9.9073e-05+0.0004413i	4.5459e-05+0.000371i	0.13859-0.036422i
14.4917	0.0001+0.00045304i	6.0688e-05+0.00037906i	0.13835-0.036492i
14.5073	9.3828e-05+0.00046215i	4.782e-05+0.00037622i	0.13847-0.036397i
14.5228	0.00010765+0.00045039i	6.2869e-05+0.00038696i	0.13838-0.03643i
14.5384	9.5531e-05+0.00043951i	4.3469e-05+0.00037536i	0.13834-0.036531i
14.554	0.00010805+0.00044947i	7.1746e-05+0.00039001i	0.13836-0.036647i
14.5696	0.00010166+0.00045564i	6.4511e-05+0.00040446i	0.13842-0.036621i
14.5851	0.00011874+0.00045505i	6.1353e-05+0.00038644i	0.13816-0.036539i
14.6007	9.1094e-05+0.00044138i	4.249e-05+0.00037674i	0.1383-0.036582i
14.6163	0.00010782+0.00046305i	4.8578e-05+0.00039216i	0.13819-0.036736i
14.6319	8.4908e-05+0.00045791i	3.5551e-05+0.00039922i	0.13837-0.036707i
14.6475	0.00010106+0.00045953i	4.5708e-05+0.00040081i	0.13822-0.03686i
14.663	0.00010763+0.00046242i	5.9314e-05+0.00038452i	0.13827-0.036637i
14.6786	8.4442e-05+0.00045626i	4.5592e-05+0.00040193i	0.13815-0.036819i
14.6942	9.345e-05+0.00046335i	3.5366e-05+0.00038724i	0.13827-0.036836i
14.7098	8.5057e-05+0.00047272i	3.92e-05+0.0003921i	0.13813-0.036934i
14.7253	9.4654e-05+0.00044814i	5.0653e-05+0.00037286i	0.13823-0.036873i
14.7409	8.5325e-05+0.00045949i	4.3097e-05+0.00039487i	0.13814-0.036727i
14.7565	8.7555e-05+0.00045952i	4.9289e-05+0.00039464i	0.13812-0.036955i
14.7721	7.5053e-05+0.00044134i	3.5439e-05+0.00040114i	0.13811-0.036949i
14.7877	8.5208e-05+0.0004641i	4.4261e-05+0.00039043i	0.13798-0.036934i
14.8032	0.00011846+0.0004506i	4.219e-05+0.00039684i	0.13807-0.03698i
14.8188	8.5206e-05+0.00047971i	3.194e-05+0.00040206i	0.13804-0.037122i
14.8344	0.00012598+0.00046946i	7.2991e-05+0.00040166i	0.13775-0.037178i
14.85	8.8536e-05+0.00046235i	4.2875e-05+0.00039798i	0.13798-0.037112i
14.8655	9.7933e-05+0.00047057i	5.3773e-05+0.00039211i	0.13788-0.037233i
14.8811	0.00010009+0.00047864i	2.7364e-05+0.00040232i	0.13802-0.037181i
14.8967	8.7679e-05+0.00047594i	4.7524e-05+0.00040293i	0.13785-0.037212i
14.9123	8.6963e-05+0.00047473i	3.4748e-05+0.00039487i	0.13785-0.037325i
14.9279	9.9486e-05+0.00045502i	5.4231e-05+0.0004102i	0.13777-0.037219i
14.9434	9.9489e-05+0.00045539i	4.2453e-05+0.00040147i	0.13785-0.037388i
14.959	0.00011393+0.00046148i	6.6222e-05+0.00039526i	0.13781-0.037316i
14.9746	0.00011417+0.00047485i	4.7643e-05+0.00040667i	0.13784-0.037335i
14.9902	8.5874e-05+0.0004621i	3.8377e-05+0.0003976i	0.13778-0.037473i
15.0058	0.00012041+0.00048922i	5.9618e-05+0.00040917i	0.13764-0.037453i
15.0213	0.00010965+0.00048152i	5.6396e-05+0.00039891i	0.13774-0.037374i
15.0369	0.00011611+0.00047583i	6.103e-05+0.00039805i	0.13769-0.037371i
15.0525	9.8031e-05+0.00046496i	5.2637e-05+0.00040573i	0.13767-0.037473i
15.0681	0.00011944+0.00045426i	6.5729e-05+0.00039337i	0.13756-0.037594i
15.0836	0.00012288+0.00046167i	6.3737e-05+0.00039279i	0.13755-0.03751i
15.0992	8.1272e-05+0.00046982i	5.343e-05+0.00040009i	0.13772-0.037614i
15.1148	0.00013327+0.00046655i	6.6526e-05+0.00040257i	0.13747-0.037614i
15.1304	0.00011016+0.00046427i	5.2259e-05+0.00037606i	0.13768-0.037662i
15.146	0.00012302+0.00046719i	6.554e-05+0.00038728i	0.13746-0.037611i
15.1615	0.00010916+0.00046335i	5.5376e-05+0.00039763i	0.13736-0.037615i
15.1771	0.00010151+0.0004649i	5.5858e-05+0.00039687i	0.1375-0.037795i
15.1927	0.00010881+0.00048596i	4.7162e-05+0.00040401i	0.13743-0.037627i
15.2083	9.8242e-05+0.00049235i	3.0843e-05+0.00042355i	0.13748-0.037909i
15.2238	0.00011349+0.00046539i	5.0577e-05+0.00039734i	0.13745-0.037711i
15.2394	9.5174e-05+0.00047033i	4.6401e-05+0.00039969i	0.13738-0.037909i
15.255	0.00010218+0.00048784i	4.1512e-05+0.00040983i	0.13758-0.037895i
15.2706	9.9235e-05+0.00048774i	5.2283e-05+0.00040798i	0.13739-0.037857i
15.2862	0.00011098+0.00048657i	5.2079e-05+0.00041165i	0.13738-0.037983i
15.3017	8.893e-05+0.00046689i	6.2677e-05+0.00040097i	0.13738-0.038037i
15.3173	8.3574e-05+0.00048208i	3.7227e-05+0.00041726i	0.13746-0.037856i
15.3329	0.00011123+0.00045233i	5.955e-05+0.00039932i	0.13732-0.038132i
15.3485	9.9964e-05+0.00048898i	5.1768e-05+0.00041753i	0.13729-0.038158i
15.364	9.2949e-05+0.00047456i	5.5729e-05+0.00040936i	0.13729-0.038111i
15.3796	0.00011365+0.0004891i	5.5073e-05+0.00042104i	0.13723-0.038177i
15.3952	8.3886e-05+0.00046051i	5.5674e-05+0.00041208i	0.13735-0.038129i
15.4108	8.5494e-05+0.00048035i	3.8414e-05+0.00041823i	0.13726-0.038196i
15.4264	8.8681e-05+0.00046691i	4.2437e-05+0.00041804i	0.13728-0.038025i
15.4419	9.0477e-05+0.00049304i	5.5955e-05+0.00040939i	0.13724-0.038184i
15.4575	0.00010612+0.00049965i	4.8378e-05+0.00041871i	0.13721-0.038209i
15.4731	0.00010847+0.00048193i	6.803e-05+0.00041962i	0.13715-0.038339i
15.4887	0.000125+0.00046857i	4.7975e-05+0.00042067i	0.13715-0.038384i
15.5043	9.6418e-05+0.00048071i	3.7892e-05+0.00041145i	0.13707-0.038359i
15.5198	9.3666e-05+0.00047162i	4.2176e-05+0.00040866i	0.13713-0.0384i
15.5354	9.3862e-05+0.00047762i	6.1541e-05+0.0004134i	0.13714-0.038426i
15.551	0.00010811+0.00049282i	3.6439e-05+0.00042958i	0.13692-0.038524i
15.5666	0.00010645+0.00050585i	5.3307e-05+0.00042737i	0.13693-0.038421i
15.5821	0.00010909+0.00047768i	4.9023e-05+0.00041483i	0.13692-0.038469i
15.5977	8.6704e-05+0.00047985i	5.5378e-05+0.00040454i	0.137-0.03843i
15.6133	0.00011382+0.00050283i	5.3235e-05+0.00042961i	0.13697-0.038583i
15.6289	8.84e-05+0.00049102i	5.0844e-05+0.0004207i	0.13688-0.038541i
15.6445	8.0728e-05+0.00049931i	4.3045e-05+0.0004287i	0.13684-0.038683i
15.66	0.00010287+0.00047671i	6.4286e-05+0.00041175i	0.1368-0.038617i
15.6756	0.00010225+0.00048622i	4.4047e-05+0.00041488i	0.1368-0.038708i
15.6912	0.00010152+0.00048096i	3.7555e-05+0.00041573i	0.13684-0.038743i
15.7068	0.00010465+0.00049348i	4.2527e-05+0.00041402i	0.13687-0.038801i
15.7223	0.00011113+0.00047911i	6.2645e-05+0.00041831i	0.13676-0.03874i
15.7379	9.8251e-05+0.00049685i	3.8966e-05+0.00042729i	0.13677-0.038773i
15.7535	9.9599e-05+0.00048589i	5.5761e-05+0.00041128i	0.13681-0.038781i
15.7691	9.6075e-05+0.00049425i	5.3443e-05+0.00042557i	0.13683-0.038876i
15.7847	9.1414e-05+0.00049271i	3.6325e-05+0.00041615i	0.13666-0.03878i
15.8002	0.00010247+0.00048791i	4.1279e-05+0.0004318i	0.13678-0.038856i
15.8158	9.1737e-05+0.00048275i	5.1081e-05+0.00043546i	0.13663-0.039038i
15.8314	0.00010866+0.00049201i	3.8696e-05+0.00041804i	0.13666-0.03907i
15.847	0.00010425+0.00050067i	6.6421e-05+0.00041677i	0.13666-0.038907i
15.8625	0.00012084+0.00049063i	3.9236e-05+0.0004331i	0.13651-0.039122i
15.8781	8.7483e-05+0.00050615i	3.939e-05+0.00043223i	0.13663-0.039083i
15.8937	0.00010549+0.00047393i	6.6357e-05+0.00041553i	0.13661-0.038993i
15.9093	0.00011748+0.00050302i	5.1608e-05+0.00043094i	0.13654-0.039205i
15.9249	0.00010833+0.00049947i	6.4865e-05+0.00043012i	0.13645-0.039095i
15.9404	9.4716e-05+0.00048545i	4.5967e-05+0.00042429i	0.13658-0.039224i
15.956	8.031e-05+0.00049514i	5.2749e-05+0.00041344i	0.1364-0.039239i
15.9716	9.5785e-05+0.00050177i	5.5557e-05+0.00042585i	0.13643-0.039191i
15.9872	0.00011327+0.00049315i	5.2832e-05+0.00042048i	0.13644-0.039325i
16.0027	0.00011122+0.00050727i	6.6393e-05+0.00042572i	0.13632-0.039239i
16.0183	0.00010464+0.00050572i	4.8826e-05+0.0004265i	0.13643-0.039251i
16.0339	9.1602e-05+0.00050527i	4.5603e-05+0.00043605i	0.13631-0.039362i
16.0495	9.7675e-05+0.00048685i	4.7598e-05+0.0004123i	0.13638-0.039303i
16.0651	0.00012372+0.00050193i	6.7057e-05+0.00043177i	0.13628-0.039348i
16.0806	9.3854e-05+0.00052069i	3.3083e-05+0.00043665i	0.13634-0.039354i
16.0962	0.00010203+0.00050708i	4.8425e-05+0.0004299i	0.13632-0.039579i
16.1118	9.6003e-05+0.00049979i	4.3939e-05+0.00043864i	0.1362-0.039473i
16.1274	0.00011019+0.00052206i	5.036e-05+0.00044037i	0.13629-0.039527i
16.143	9.2809e-05+0.00050954i	5.4896e-05+0.00042645i	0.13626-0.039431i
16.1585	0.00010018+0.00050708i	3.2701e-05+0.00043175i	0.13619-0.0396i
16.1741	7.7463e-05+0.000526i	3.5013e-05+0.00043138i	0.13619-0.039635i
16.1897	8.9444e-05+0.000514i	3.1413e-05+0.00044664i	0.1362-0.039555i
16.2053	0.00010361+0.00050085i	4.6393e-05+0.00044063i	0.13609-0.039608i
16.2208	0.00010111+0.0005013i	5.6103e-05+0.0004213i	0.13616-0.039725i
16.2364	0.0001241+0.00052875i	7.1527e-05+0.00043363i	0.13611-0.039601i
16.252	0.00010392+0.00051602i	3.9084e-05+0.00042647i	0.13606-0.039761i
16.2676	8.7161e-05+0.00048706i	4.3973e-05+0.00042021i	0.13606-0.0398i
16.2832	0.00010976+0.00051463i	5.2924e-05+0.00043801i	0.13598-0.039806i
16.2987	9.4276e-05+0.00050613i	3.9664e-05+0.00043183i	0.13599-0.039879i
16.3143	9.3658e-05+0.00050781i	4.1938e-05+0.00043473i	0.136-0.039817i
16.3299	8.7376e-05+0.00051578i	3.995e-05+0.00044161i	0.13596-0.039862i
16.3455	0.00010835+0.00052681i	6.1844e-05+0.00044582i	0.13589-0.039876i
16.361	0.00011872+0.00050909i	5.8391e-05+0.00044378i	0.13582-0.039906i
16.3766	0.00010061+0.00050408i	4.0921e-05+0.00044711i	0.13593-0.040054i
16.3922	8.2952e-05+0.00052555i	2.2348e-05+0.00044198i	0.136-0.040143i
16.4078	0.00011138+0.00050339i	6.3343e-05+0.0004447i	0.1359-0.039991i
16.4234	8.4752e-05+0.00051065i	2.7476e-05+0.00043169i	0.13584-0.04006i
16.4389	8.356e-05+0.00049461i	2.8627e-05+0.00044137i	0.13601-0.040105i
16.4545	8.7083e-05+0.00050321i	4.0759e-05+0.00044179i	0.13584-0.040076i
16.4701	9.5755e-05+0.00053095i	3.3587e-05+0.00044621i	0.1357-0.040018i
16.4857	8.8889e-05+0.00049802i	5.1811e-05+0.00043559i	0.13572-0.040016i
16.5012	9.7401e-05+0.00052035i	4.5601e-05+0.00045814i	0.13569-0.040201i
16.5168	0.00010957+0.00052677i	5.1516e-05+0.0004591i	0.13579-0.040204i
16.5324	0.00010311+0.00051581i	4.8175e-05+0.00043305i	0.13566-0.040249i
16.548	9.8719e-05+0.00051559i	3.7283e-05+0.00045579i	0.13567-0.040241i
16.5636	8.4358e-05+0.00053237i	3.114e-05+0.0004474i	0.13562-0.040403i
16.5791	8.4368e-05+0.00052235i	2.4836e-05+0.00044748i	0.13564-0.040335i
16.5947	0.00010361+0.00051518i	3.9411e-05+0.00045108i	0.13557-0.040387i
16.6103	9.0492e-05+0.00050106i	4.0479e-05+0.00043236i	0.13561-0.040381i
16.6259	0.00010792+0.00050895i	3.526e-05+0.00043544i	0.13557-0.040455i
16.6415	0.00010478+0.00052623i	4.3787e-05+0.00045669i	0.1355-0.040435i
16.657	0.00010409+0.0005126i	6.0728e-05+0.0004511i	0.13556-0.040328i
16.6726	9.9101e-05+0.00052377i	4.6945e-05+0.00045815i	0.13551-0.040476i
16.6882	8.8671e-05+0.0005279i	5.0713e-05+0.00042971i	0.13556-0.040549i
16.7038	0.0001125+0.00051078i	4.7496e-05+0.00045254i	0.13544-0.040469i
16.7193	9.8344e-05+0.00053902i	3.4665e-05+0.0004527i	0.13546-0.04065i
16.7349	0.00010391+0.00051732i	3.0594e-05+0.00043845i	0.13546-0.040569i
16.7505	8.7497e-05+0.00051033i	4.9021e-05+0.0004486i	0.13535-0.040743i
16.7661	0.00010402+0.00052209i	5.0499e-05+0.00045286i	0.13533-0.040651i
16.7817	0.00010549+0.0005112i	5.9474e-05+0.00046282i	0.13523-0.040687i
16.7972	8.6824e-05+0.00051301i	3.2863e-05+0.00043667i	0.13528-0.040797i
16.8128	0.00012171+0.00052042i	5.9131e-05+0.00044428i	0.13522-0.040607i
16.8284	0.00011076+0.00051896i	4.5254e-05+0.00044413i	0.13526-0.040673i
16.844	0.00010023+0.00054321i	4.5977e-05+0.00045597i	0.13511-0.04079i
16.8595	0.00010226+0.00052318i	3.8332e-05+0.00044802i	0.13529-0.040836i
16.8751	9.4338e-05+0.0005134i	4.4033e-05+0.0004409i	0.13529-0.040843i
16.8907	0.00012262+0.00051408i	5.3277e-05+0.00045325i	0.13537-0.0409i
16.9063	0.00010696+0.00051492i	4.0894e-05+0.00043949i	0.13512-0.040979i
16.9219	9.7303e-05+0.00052i	5.5144e-05+0.00044827i	0.13504-0.040897i
16.9374	0.00011359+0.00051885i	5.885e-05+0.00044182i	0.13513-0.041086i
16.953	0.00010649+0.00054447i	5.1024e-05+0.00047325i	0.13508-0.040929i
16.9686	0.00011113+0.00052223i	4.686e-05+0.00044887i	0.13489-0.040944i
16.9842	9.6917e-05+0.00052021i	4.8192e-05+0.00047701i	0.13505-0.041004i
16.9997	9.6543e-05+0.00052784i	4.2387e-05+0.00046825i	0.13496-0.041039i
17.0153	0.00011329+0.00054028i	2.8866e-05+0.00045929i	0.13492-0.041079i
17.0309	0.00010688+0.00052466i	5.1348e-05+0.00045924i	0.13505-0.041094i
17.0465	9.5437e-05+0.00052501i	4.9485e-05+0.00045412i	0.13504-0.041143i
17.0621	9.2797e-05+0.00053266i	5.4608e-05+0.00046268i	0.13499-0.041169i
17.0776	0.00011112+0.00053227i	4.0611e-05+0.00045708i	0.13502-0.041199i
17.0932	0.00010392+0.00053856i	3.3983e-05+0.0004614i	0.13496-0.041236i
17.1088	9.635e-05+0.00052436i	4.2359e-05+0.00045731i	0.13493-0.041246i
17.1244	9.2209e-05+0.00055457i	2.074e-05+0.00046293i	0.13488-0.041324i
17.14	0.00010256+0.00054668i	3.7656e-05+0.00046391i	0.13485-0.04128i
17.1555	0.00010867+0.00053455i	5.9824e-05+0.00047063i	0.13476-0.041271i
17.1711	9.6328e-05+0.00054153i	5.1333e-05+0.00045416i	0.1348-0.041357i
17.1867	9.7222e-05+0.00053838i	5.8227e-05+0.00047404i	0.13479-0.041321i
17.2023	9.0896e-05+0.00053545i	5.9214e-05+0.00044905i	0.13472-0.041366i
17.2178	9.6848e-05+0.00054237i	3.7483e-05+0.00046968i	0.13457-0.041461i
17.2334	0.00010361+0.00054156i	5.1785e-05+0.00046911i	0.1347-0.041524i
17.249	0.00010985+0.00053216i	4.2613e-05+0.00044872i	0.13463-0.041591i
17.2646	0.0001003+0.0005423i	4.9712e-05+0.00046616i	0.13466-0.041565i
17.2802	7.9333e-05+0.0005223i	2.5842e-05+0.000447i	0.13474-0.041533i
17.2957	0.00010166+0.00056748i	3.8461e-05+0.00046501i	0.13462-0.041687i
17.3113	8.6505e-05+0.00052086i	4.2631e-05+0.00046141i	0.13465-0.041664i
17.3269	9.2503e-05+0.00055442i	4.5901e-05+0.00046136i	0.13461-0.041558i
17.3425	0.00010161+0.00054253i	4.384e-05+0.00046148i	0.13458-0.04164i
17.358	0.00012653+0.0005178i	4.3688e-05+0.00046105i	0.13439-0.041758i
17.3736	0.00010652+0.0005331i	3.8751e-05+0.00045404i	0.13454-0.041707i
17.3892	0.00010214+0.00053414i	4.0516e-05+0.00046223i	0.13437-0.04182i
17.4048	0.00010662+0.00052746i	5.0886e-05+0.00045618i	0.13456-0.041779i
17.4204	0.00011747+0.00053648i	5.2515e-05+0.00046222i	0.13439-0.041711i
17.4359	0.00010967+0.00053348i	6.857e-05+0.00046289i	0.13452-0.041945i
17.4515	0.00011495+0.00054458i	4.6435e-05+0.00046166i	0.13447-0.041848i
17.4671	9.4563e-05+0.00053825i	5.672e-05+0.00047284i	0.13436-0.042025i
17.4827	0.00012087+0.00054619i	5.3068e-05+0.00047763i	0.13441-0.04182i
17.4982	9.1629e-05+0.00054228i	3.2826e-05+0.00046392i	0.13432-0.041982i
17.5138	9.5827e-05+0.00054406i	3.6534e-05+0.00046636i	0.13429-0.042067i
17.5294	0.00010494+0.00054129i	3.6056e-05+0.0004744i	0.13422-0.042042i
17.545	0.00012021+0.00054458i	5.4495e-05+0.00047905i	0.13426-0.041991i
17.5606	8.9905e-05+0.00053608i	4.0451e-05+0.00047678i	0.13417-0.042123i
17.5761	0.00012064+0.00053361i	5.9215e-05+0.00047142i	0.13426-0.042122i
17.5917	0.00011326+0.00054114i	6.0732e-05+0.0004585i	0.13412-0.042049i
17.6073	9.8974e-05+0.00053582i	4.518e-05+0.00047282i	0.13415-0.04204i
17.6229	0.00010465+0.00054569i	6.3454e-05+0.00045918i	0.13425-0.042237i
17.6385	9.514e-05+0.00056002i	4.9772e-05+0.00047147i	0.13421-0.04226i
17.654	0.0001239+0.0005458i	5.7932e-05+0.00046062i	0.13423-0.042212i
17.6696	0.00011167+0.00053799i	5.1026e-05+0.00046777i	0.13406-0.042185i
17.6852	0.00010004+0.00054861i	4.0617e-05+0.00046895i	0.1342-0.042197i
17.7008	0.00010242+0.00054898i	5.0956e-05+0.00047671i	0.13414-0.042329i
17.7163	0.00010354+0.00055363i	4.5775e-05+0.00048185i	0.13406-0.042397i
17.7319	0.00011362+0.00055786i	4.5413e-05+0.0004765i	0.13405-0.04237i
17.7475	8.9763e-05+0.00054214i	3.5062e-05+0.00046537i	0.13399-0.042346i
17.7631	9.6466e-05+0.00055746i	4.573e-05+0.00048435i	0.13403-0.042407i
17.7787	0.00011869+0.00054966i	4.7606e-05+0.00048091i	0.13406-0.042427i
17.7942	0.0001098+0.0005385i	4.6312e-05+0.00046425i	0.13413-0.042434i
17.8098	0.000109+0.00054372i	4.9383e-05+0.00047373i	0.13392-0.042499i
17.8254	0.00011994+0.00055616i	6.2916e-05+0.00047685i	0.1339-0.042533i
17.841	0.0001134+0.00055726i	6.3166e-05+0.00049285i	0.13391-0.042486i
17.8565	9.9715e-05+0.00055496i	2.9919e-05+0.00048863i	0.13389-0.042481i
17.8721	0.00010722+0.00055514i	5.9601e-05+0.00048407i	0.13396-0.042612i
17.8877	0.00012131+0.00055245i	4.8461e-05+0.00046792i	0.1339-0.042614i
17.9033	0.00010867+0.00054632i	4.654e-05+0.00046909i	0.13386-0.042526i
17.9189	0.00012155+0.00056355i	4.9217e-05+0.00048095i	0.13374-0.042679i
17.9344	9.8265e-05+0.00055256i	5.5268e-05+0.00047844i	0.1337-0.042726i
17.95	0.00013725+0.00055425i	6.4078e-05+0.00047641i	0.13381-0.042758i
17.9656	0.00010142+0.00057006i	4.0335e-05+0.0004846i	0.13377-0.042811i
17.9812	9.557e-05+0.00057144i	4.0851e-05+0.00048548i	0.13374-0.042811i
17.9967	0.00011638+0.00057679i	4.4975e-05+0.00050131i	0.13359-0.042914i
18.0123	0.00010246+0.00054688i	4.6163e-05+0.00048148i	0.13363-0.042968i
18.0279	0.00011568+0.00056529i	4.9624e-05+0.00049774i	0.1336-0.04297i
18.0435	0.00010273+0.00057273i	4.6886e-05+0.00049394i	0.13373-0.042941i
18.0591	0.00011061+0.0005535i	5.5056e-05+0.0004939i	0.13363-0.042996i
18.0746	0.00011988+0.0005482i	5.643e-05+0.00048106i	0.13365-0.043018i
18.0902	8.6128e-05+0.0005837i	2.6187e-05+0.00048158i	0.13361-0.043034i
18.1058	0.00011585+0.00056125i	5.3211e-05+0.00049628i	0.13347-0.043007i
18.1214	0.00010582+0.00055296i	5.5685e-05+0.00047653i	0.13345-0.043045i
18.137	0.00010862+0.0005786i	4.5694e-05+0.00049485i	0.13343-0.043058i
18.1525	9.4494e-05+0.00054496i	3.3094e-05+0.00047158i	0.13357-0.043147i
18.1681	0.00010101+0.00056936i	4.6617e-05+0.00049457i	0.13345-0.043207i
18.1837	0.00011847+0.00056775i	6.267e-05+0.00049794i	0.13348-0.043249i
18.1993	0.00010999+0.00057489i	4.8333e-05+0.00049301i	0.13346-0.043206i
18.2148	0.00011747+0.00056912i	5.4754e-05+0.00048292i	0.1335-0.04323i
18.2304	0.00012366+0.00056815i	6.048e-05+0.00049101i	0.13332-0.043121i
18.246	8.8826e-05+0.00058815i	4.4971e-05+0.00050283i	0.13332-0.04338i
18.2616	0.00011755+0.00056706i	4.9894e-05+0.00049665i	0.13332-0.043236i
18.2772	9.9068e-05+0.00055946i	4.1722e-05+0.00048646i	0.13329-0.043332i
18.2927	0.00011699+0.00056568i	5.2619e-05+0.00049202i	0.13325-0.043268i
18.3083	8.9245e-05+0.00057013i	3.7472e-05+0.00049209i	0.13326-0.043339i
18.3239	9.0671e-05+0.0005664i	4.4644e-05+0.00049008i	0.13325-0.043407i
18.3395	0.00010282+0.00056674i	3.8999e-05+0.00050074i	0.13324-0.043386i
18.355	0.00011183+0.00056175i	5.0689e-05+0.00050416i	0.13305-0.043447i
18.3706	9.9068e-05+0.00057065i	4.5577e-05+0.00049577i	0.13318-0.04354i
18.3862	0.00011449+0.00058736i	4.8023e-05+0.00049478i	0.13321-0.043414i
18.4018	0.00011965+0.00056375i	3.9371e-05+0.00048639i	0.133-0.043515i
18.4174	0.00011693+0.00057131i	5.5822e-05+0.00048748i	0.13311-0.043522i
18.4329	0.00012244+0.00055273i	4.9917e-05+0.00048868i	0.13315-0.043539i
18.4485	0.00010029+0.00056206i	4.9859e-05+0.00049461i	0.13301-0.043595i
18.4641	9.1142e-05+0.0005657i	5.6237e-05+0.00047103i	0.13306-0.043603i
18.4797	0.00011475+0.00057907i	5.9026e-05+0.00050234i	0.13302-0.043736i
18.4952	0.00011782+0.00058741i	5.6393e-05+0.00050329i	0.13304-0.043737i
18.5108	0.00011181+0.0005625i	3.6823e-05+0.00050453i	0.13299-0.043709i
18.5264	0.00010273+0.00057205i	4.7068e-05+0.00048726i	0.13278-0.043859i
18.542	0.00010594+0.00057456i	4.6141e-05+0.00049197i	0.13299-0.04368i
18.5576	0.00010414+0.00057243i	5.2043e-05+0.00049243i	0.13294-0.043878i
18.5731	0.00010102+0.00057789i	4.9784e-05+0.00051554i	0.13296-0.04387i
18.5887	0.00010976+0.00057382i	3.7894e-05+0.00049745i	0.13289-0.043892i
18.6043	0.00010297+0.00058289i	4.4678e-05+0.0004945i	0.13282-0.043802i
18.6199	0.00013401+0.00057046i	5.9024e-05+0.00049176i	0.13278-0.043873i
18.6355	0.00010599+0.00057717i	4.7746e-05+0.00049454i	0.13277-0.043785i
18.651	9.7991e-05+0.00058033i	3.5395e-05+0.00050423i	0.13278-0.043948i
18.6666	0.00011186+0.00058494i	3.7795e-05+0.00051014i	0.13268-0.043941i
18.6822	0.00013943+0.00058325i	7.2639e-05+0.0004964i	0.13277-0.044009i
18.6978	8.8961e-05+0.0005908i	2.4231e-05+0.00050933i	0.13268-0.043898i
18.7133	8.2419e-05+0.00058151i	3.4838e-05+0.00048848i	0.13273-0.044009i
18.7289	9.6036e-05+0.00060529i	3.8595e-05+0.00051072i	0.13279-0.044105i
18.7445	0.00012187+0.00057957i	4.208e-05+0.00050588i	0.13271-0.044133i
18.7601	9.8516e-05+0.00058663i	4.8003e-05+0.00049845i	0.13263-0.044238i
18.7757	7.4242e-05+0.00059076i	3.3499e-05+0.00050592i	0.1326-0.044069i
18.7912	0.00010898+0.00060311i	4.7195e-05+0.00051122i	0.13259-0.044272i
18.8068	0.00011232+0.00057722i	3.8363e-05+0.00050459i	0.13246-0.044154i
18.8224	0.00010153+0.00056133i	5.2551e-05+0.00049524i	0.13258-0.04414i
18.838	0.0001017+0.00057452i	4.1676e-05+0.00050455i	0.13245-0.044206i
18.8535	0.00010638+0.00058153i	4.8173e-05+0.00050584i	0.13255-0.044359i
18.8691	0.00010476+0.00057596i	4.7425e-05+0.00051112i	0.1324-0.044192i
18.8847	0.0001032+0.00059772i	4.3508e-05+0.00051444i	0.13231-0.044269i
18.9003	9.6388e-05+0.00057707i	3.2915e-05+0.0005185i	0.13252-0.044265i
18.9159	9.9966e-05+0.00060961i	4.5089e-05+0.00051633i	0.1324-0.044484i
18.9314	9.7695e-05+0.00057499i	4.2016e-05+0.00050144i	0.13228-0.044336i
18.947	0.00011024+0.00056417i	5.2768e-05+0.00050627i	0.13229-0.04433i
18.9626	0.00010638+0.00059586i	4.9197e-05+0.00051295i	0.13232-0.044404i
18.9782	0.00012678+0.00058391i	5.8432e-05+0.00051926i	0.13228-0.044387i
18.9937	0.00011842+0.00058853i	4.8665e-05+0.00051872i	0.13222-0.04439i
19.0093	0.00010802+0.00057899i	3.3359e-05+0.00050785i	0.13232-0.044591i
19.0249	0.0001155+0.00058756i	6.8666e-05+0.00052214i	0.13217-0.044474i
19.0405	0.00012572+0.00059552i	5.7989e-05+0.00049816i	0.13223-0.044642i
19.0561	0.00010683+0.00059856i	4.2074e-05+0.00051102i	0.13201-0.044659i
19.0716	0.00012974+0.00060253i	4.4471e-05+0.00051485i	0.13216-0.044688i
19.0872	0.00011314+0.00059626i	4.0178e-05+0.0005203i	0.13214-0.044637i
19.1028	0.00011984+0.00059097i	4.0603e-05+0.00051404i	0.13218-0.044632i
19.1184	0.0001007+0.0005924i	4.3939e-05+0.00051434i	0.13202-0.044629i
19.134	9.779e-05+0.00060163i	3.4416e-05+0.00051532i	0.1321-0.044733i
19.1495	0.0001032+0.00058679i	3.9945e-05+0.00051784i	0.13205-0.044761i
19.1651	0.00010381+0.00059147i	4.9964e-05+0.00050674i	0.13208-0.044782i
19.1807	9.5923e-05+0.0005857i	3.3771e-05+0.00051092i	0.13199-0.044886i
19.1963	0.00010311+0.00060257i	4.372e-05+0.00052444i	0.13208-0.044701i
19.2118	0.00010366+0.00060626i	3.4086e-05+0.00051437i	0.13203-0.044813i
19.2274	0.00010156+0.00059763i	3.4291e-05+0.00051644i	0.13206-0.04484i
19.243	9.9183e-05+0.00059338i	5.6643e-05+0.00051946i	0.13198-0.044902i
19.2586	0.00010865+0.00060101i	3.6109e-05+0.00053037i	0.13185-0.045068i
19.2742	0.00010418+0.00058863i	4.0134e-05+0.00052192i	0.13188-0.044902i
19.2897	9.7411e-05+0.00060449i	4.3451e-05+0.00052808i	0.13195-0.044954i
19.3053	0.00012358+0.00058651i	5.4777e-05+0.00051075i	0.13184-0.044949i
19.3209	9.788e-05+0.00059759i	4.6975e-05+0.00051334i	0.13196-0.044958i
19.3365	0.00010226+0.00057664i	3.0845e-05+0.00050567i	0.13177-0.045006i
19.352	0.00011597+0.00060924i	3.6465e-05+0.00051386i	0.13173-0.045085i
19.3676	8.5917e-05+0.00061171i	3.9832e-05+0.00051759i	0.13175-0.045061i
19.3832	9.5152e-05+0.00060611i	3.96e-05+0.00053496i	0.13167-0.045158i
19.3988	0.00011042+0.00060483i	4.7334e-05+0.00051444i	0.13155-0.04511i
19.4144	0.00011123+0.00059363i	4.4876e-05+0.00051942i	0.1316-0.04506i
19.4299	0.00010806+0.00060582i	5.2537e-05+0.0005144i	0.13168-0.045236i
19.4455	0.00010577+0.00058852i	4.5228e-05+0.00051538i	0.13169-0.045047i
19.4611	0.00010187+0.00061269i	4.0154e-05+0.00053603i	0.13165-0.045383i
19.4767	0.00011538+0.00061558i	4.6582e-05+0.00053918i	0.1316-0.045146i
19.4922	0.00011093+0.0005925i	5.7254e-05+0.00052535i	0.13155-0.045462i
19.5078	0.00010023+0.00059662i	4.4022e-05+0.00052406i	0.13158-0.045287i
19.5234	0.00010267+0.00059306i	4.8062e-05+0.00050836i	0.13166-0.045403i
19.539	0.00010934+0.0006161i	3.47e-05+0.00052088i	0.13141-0.045329i
19.5546	0.00010153+0.00061753i	4.4737e-05+0.00053019i	0.13152-0.045434i
19.5701	0.00011525+0.00061542i	4.1285e-05+0.0005391i	0.13141-0.045412i
19.5857	0.0001134+0.0006019i	5.7329e-05+0.00051078i	0.13138-0.045396i
19.6013	0.00011639+0.00058746i	5.905e-05+0.00051651i	0.13144-0.045372i
19.6169	0.00011666+0.00060673i	5.1131e-05+0.00052514i	0.13135-0.045623i
19.6325	9.7333e-05+0.00059526i	3.5779e-05+0.00053346i	0.13143-0.045561i
19.648	9.0315e-05+0.00059286i	4.1879e-05+0.00052472i	0.13141-0.045505i
19.6636	0.00010449+0.00060879i	4.5945e-05+0.00054211i	0.1313-0.045715i
19.6792	0.00011823+0.0006131i	4.5793e-05+0.00053688i	0.13128-0.045503i
19.6948	0.00011969+0.00061971i	5.5535e-05+0.00053462i	0.13127-0.045621i
19.7103	0.00010938+0.00061202i	3.1363e-05+0.00053899i	0.13134-0.045572i
19.7259	9.7428e-05+0.00060673i	3.9655e-05+0.0005389i	0.13123-0.045704i
19.7415	0.00010991+0.00061988i	4.9923e-05+0.00053524i	0.13114-0.045741i
19.7571	0.00011715+0.00060248i	6.1847e-05+0.00053156i	0.13122-0.045863i
19.7727	0.00011196+0.00061156i	6.057e-05+0.00052666i	0.13106-0.0456i
19.7882	0.00012006+0.00060057i	5.5842e-05+0.00053943i	0.13115-0.045703i
19.8038	0.00010421+0.00062002i	4.3977e-05+0.0005422i	0.13114-0.045906i
19.8194	0.00010801+0.00062614i	3.9801e-05+0.00053376i	0.13126-0.045752i
19.835	0.00010724+0.00060704i	2.9838e-05+0.00053068i	0.13106-0.045856i
19.8505	0.00010636+0.00060943i	4.0136e-05+0.00054039i	0.13094-0.045851i
19.8661	0.00012434+0.00062875i	4.3083e-05+0.00053359i	0.13101-0.045831i
19.8817	9.6247e-05+0.00061322i	3.4067e-05+0.0005291i	0.13089-0.045998i
19.8973	0.00010085+0.00060922i	3.6012e-05+0.00053667i	0.13103-0.045951i
19.9129	0.00011972+0.00064072i	4.738e-05+0.00054242i	0.13095-0.04596i
19.9284	0.00010895+0.00060914i	5.3718e-05+0.00054114i	0.1309-0.04604i
19.944	0.00011073+0.00061307i	4.2206e-05+0.0005404i	0.13106-0.046075i
19.9596	0.0001055+0.00061102i	4.7255e-05+0.0005341i	0.13088-0.046033i
19.9752	0.00010824+0.00062705i	4.5914e-05+0.00054317i	0.1309-0.046127i
19.9907	0.00010188+0.00061216i	3.2978e-05+0.00054097i	0.13091-0.046062i
20.0063	0.0001193+0.00062623i	7.1618e-05+0.00055105i	0.13073-0.046186i
20.0219	0.00011891+0.00062371i	5.4244e-05+0.00055464i	0.13081-0.046224i
20.0375	0.00010045+0.00063982i	2.8357e-05+0.00055611i	0.13091-0.046218i
20.0531	0.00010948+0.0006245i	4.3336e-05+0.00053259i	0.13074-0.046262i
20.0686	0.00010574+0.00062244i	3.4776e-05+0.00055623i	0.13073-0.046405i
20.0842	0.00012766+0.00064289i	4.0759e-05+0.00055269i	0.13076-0.046162i
20.0998	0.0001147+0.00064186i	3.619e-05+0.00055721i	0.13075-0.046387i
20.1154	0.0001075+0.00063314i	4.5861e-05+0.000548i	0.13065-0.046415i
20.131	0.00013367+0.00062398i	6.2643e-05+0.00054816i	0.13064-0.046279i
20.1465	0.00012134+0.00062523i	4.9152e-05+0.00054563i	0.13064-0.046299i
20.1621	0.0001094+0.00063606i	4.2705e-05+0.00055221i	0.13065-0.046379i
20.1777	9.3705e-05+0.00063i	3.8441e-05+0.00054791i	0.1306-0.046367i
20.1933	7.9846e-05+0.00063867i	1.4242e-05+0.00055231i	0.13057-0.046381i
20.2088	0.00012273+0.00064123i	5.3991e-05+0.00056171i	0.13044-0.046523i
20.2244	0.00010871+0.00063519i	5.4093e-05+0.00055045i	0.13058-0.046532i
20.24	8.2708e-05+0.00062627i	2.4003e-05+0.00055988i	0.13062-0.046456i
20.2556	0.00010634+0.00062929i	4.239e-05+0.00054127i	0.13046-0.046633i
20.2712	0.00011721+0.00061524i	4.2726e-05+0.00053369i	0.13042-0.046473i
20.2867	0.00011638+0.00063701i	4.1348e-05+0.00054461i	0.13048-0.04651i
20.3023	0.0001157+0.00065131i	4.1793e-05+0.00054856i	0.13037-0.046654i
20.3179	0.00011782+0.00063216i	6.1842e-05+0.00054328i	0.13032-0.046563i
20.3335	0.00010648+0.00063048i	4.3741e-05+0.00054966i	0.13026-0.046658i
20.349	0.00010836+0.00063345i	4.5311e-05+0.00056254i	0.13044-0.046508i
20.3646	0.00011181+0.00064173i	4.3103e-05+0.00055038i	0.13021-0.046712i
20.3802	0.00012408+0.00064651i	5.8439e-05+0.00056025i	0.13019-0.046749i
20.3958	0.00012209+0.00061577i	5.8667e-05+0.00055443i	0.13021-0.046603i
20.4114	0.00012278+0.00064039i	3.6761e-05+0.00056194i	0.13029-0.046891i
20.4269	0.00011699+0.00063627i	5.2031e-05+0.00055064i	0.13028-0.046833i
20.4425	9.9484e-05+0.00063158i	4.1136e-05+0.00055551i	0.13013-0.046817i
20.4581	0.00012103+0.00063772i	4.8365e-05+0.00055358i	0.1302-0.046832i
20.4737	0.00010887+0.00063837i	4.2237e-05+0.00054146i	0.13015-0.04681i
20.4892	0.00011658+0.00063134i	4.267e-05+0.00054573i	0.13023-0.046891i
20.5048	0.00010804+0.00062795i	5.1465e-05+0.00054539i	0.12999-0.046968i
20.5204	0.00013004+0.00064842i	4.5462e-05+0.00055871i	0.13001-0.047011i
20.536	0.00010866+0.00064802i	4.3519e-05+0.00055285i	0.12985-0.046878i
20.5516	0.00012621+0.00063045i	4.7469e-05+0.00054866i	0.12993-0.047007i
20.5671	0.00012968+0.00062688i	5.2395e-05+0.00056344i	0.13002-0.046982i
20.5827	0.00013376+0.00063032i	6.4716e-05+0.00056147i	0.12999-0.047103i
20.5983	0.00012778+0.00064564i	5.5627e-05+0.00055705i	0.12993-0.046984i
20.6139	0.00011399+0.00062396i	4.603e-05+0.00055489i	0.13001-0.047009i
20.6295	0.00014518+0.00063043i	7.0111e-05+0.00054024i	0.12987-0.047157i
20.645	0.00012878+0.00063803i	6.0209e-05+0.00055722i	0.12987-0.047055i
20.6606	0.00011729+0.00064675i	4.4527e-05+0.00055497i	0.12993-0.047167i
20.6762	0.00012589+0.00063557i	6.9051e-05+0.00055439i	0.12982-0.04703i
20.6918	0.00011952+0.00061903i	5.8986e-05+0.0005486i	0.12984-0.047069i
20.7073	0.00013981+0.00063886i	6.0502e-05+0.00055772i	0.12984-0.047434i
20.7229	0.00010876+0.00063026i	5.029e-05+0.00056698i	0.12984-0.047256i
20.7385	0.00012529+0.00063807i	5.1709e-05+0.00056827i	0.12977-0.047238i
20.7541	0.00010366+0.00064535i	4.6927e-05+0.00056981i	0.12972-0.047262i
20.7697	0.00011283+0.00063225i	5.8929e-05+0.0005577i	0.12975-0.047374i
20.7852	0.000106+0.00064812i	3.3029e-05+0.00057093i	0.12966-0.047273i
20.8008	0.00011144+0.00064281i	4.9136e-05+0.00056922i	0.12973-0.047421i
20.8164	0.00011243+0.00064714i	3.9029e-05+0.00056933i	0.1296-0.047398i
20.832	0.0001324+0.00065397i	6.0423e-05+0.00057201i	0.12961-0.047398i
20.8475	0.0001278+0.00065523i	5.4297e-05+0.00055487i	0.12956-0.0473i
20.8631	0.00011695+0.00065317i	5.0669e-05+0.00057259i	0.12957-0.047466i
20.8787	0.00011328+0.00064849i	3.4669e-05+0.00057373i	0.1295-0.047569i
20.8943	0.00010253+0.00065129i	4.3763e-05+0.00057128i	0.12955-0.047641i
20.9099	9.962e-05+0.00066303i	3.5251e-05+0.00056351i	0.12951-0.047559i
20.9254	0.00011435+0.00064823i	4.5902e-05+0.00055533i	0.12952-0.047554i
20.941	0.00013236+0.00065806i	4.2233e-05+0.00056986i	0.12953-0.047608i
20.9566	9.4637e-05+0.00065428i	4.621e-05+0.00056015i	0.1295-0.047676i
20.9722	0.00010297+0.00065442i	4.8072e-05+0.00058034i	0.12943-0.047768i
20.9877	0.00010942+0.00065259i	4.3684e-05+0.00057429i	0.12936-0.047721i
21.0033	0.00011038+0.00064393i	3.8536e-05+0.00056683i	0.12945-0.047668i
21.0189	0.00013496+0.00064795i	7.0382e-05+0.00056662i	0.12933-0.047654i
21.0345	0.00011655+0.00064322i	4.5568e-05+0.00056676i	0.12941-0.047703i
21.0501	0.0001245+0.00066i	4.2949e-05+0.00057628i	0.12936-0.047814i
21.0656	0.0001078+0.00065053i	3.7932e-05+0.00057633i	0.12929-0.04783i
21.0812	0.00011815+0.00065924i	5.3054e-05+0.00057639i	0.12933-0.047746i
21.0968	0.00012336+0.00064964i	5.1742e-05+0.00057472i	0.12927-0.047795i
21.1124	0.0001089+0.00065003i	4.9815e-05+0.00057725i	0.12915-0.047897i
21.128	0.00012299+0.00066255i	5.005e-05+0.00057265i	0.12911-0.047856i
21.1435	0.00011421+0.00063472i	5.0805e-05+0.00055681i	0.12924-0.047811i
21.1591	0.00012817+0.0006671i	4.9044e-05+0.0005765i	0.12923-0.048018i
21.1747	0.0001013+0.00065957i	3.4143e-05+0.00058052i	0.12913-0.048028i
21.1903	0.00010871+0.00065635i	4.106e-05+0.00057295i	0.12901-0.048075i
21.2058	0.00012118+0.00066849i	5.2874e-05+0.0005768i	0.12897-0.047958i
21.2214	0.00010378+0.00066166i	3.4898e-05+0.0005718i	0.12909-0.048017i
21.237	0.0001098+0.00064516i	3.8841e-05+0.00057752i	0.12904-0.048148i
21.2526	0.00012327+0.00066717i	5.6472e-05+0.00058932i	0.12894-0.04817i
21.2682	0.00013339+0.00066403i	3.784e-05+0.00058045i	0.12896-0.047989i
21.2837	9.8323e-05+0.00066452i	3.9457e-05+0.00058262i	0.12896-0.048127i
21.2993	0.00012989+0.00066582i	5.4367e-05+0.00057001i	0.12903-0.048128i
21.3149	0.00013613+0.00067367i	6.6461e-05+0.00057224i	0.12884-0.048211i
21.3305	0.00011558+0.0006342i	4.872e-05+0.00056193i	0.12891-0.048278i
21.346	0.00011066+0.0006699i	4.8724e-05+0.00058978i	0.12882-0.048125i
21.3616	0.00010623+0.00065048i	2.6486e-05+0.00057528i	0.12882-0.048188i
21.3772	0.00013124+0.00066834i	4.3693e-05+0.00059375i	0.12877-0.048265i
21.3928	0.00011137+0.00067818i	4.0103e-05+0.00058532i	0.12876-0.04822i
21.4084	0.00011175+0.00065435i	5.3552e-05+0.00057446i	0.12871-0.048195i
21.4239	0.00011553+0.0006578i	3.8477e-05+0.00058402i	0.12878-0.048364i
21.4395	0.00013122+0.00066766i	4.4162e-05+0.00058632i	0.12867-0.04828i
21.4551	0.00010533+0.00066933i	3.9409e-05+0.00059053i	0.12866-0.048357i
21.4707	0.00011078+0.00067881i	3.5826e-05+0.00059486i	0.12859-0.048419i
21.4862	0.00010109+0.00069527i	3.4607e-05+0.00059852i	0.1286-0.048451i
21.5018	0.00013676+0.00066825i	4.6748e-05+0.00059078i	0.12851-0.048378i
21.5174	0.0001228+0.00066639i	5.2942e-05+0.0006001i	0.12858-0.048584i
21.533	0.00010558+0.0006732i	4.7202e-05+0.00058675i	0.12874-0.048389i
21.5486	0.00012909+0.00067683i	5.6723e-05+0.00059439i	0.12849-0.048569i
21.5641	0.00011726+0.00067567i	5.1833e-05+0.0005815i	0.12855-0.048514i
21.5797	0.00011873+0.00066541i	4.1088e-05+0.00058783i	0.12842-0.048512i
21.5953	0.00013657+0.00069181i	5.0339e-05+0.00058657i	0.12843-0.048589i
21.6109	0.00011071+0.00066886i	3.8312e-05+0.00058935i	0.12849-0.048494i
21.6265	0.0001303+0.00067873i	4.7681e-05+0.00059481i	0.12846-0.048559i
21.642	0.00012841+0.0006726i	4.8551e-05+0.00058222i	0.12844-0.04861i
21.6576	0.00011096+0.00067087i	4.0766e-05+0.00058018i	0.12827-0.048634i
21.6732	0.00012348+0.00065683i	6.3571e-05+0.0005845i	0.12828-0.048698i
21.6888	0.00012349+0.00067241i	5.2778e-05+0.00058787i	0.12827-0.048825i
21.7043	0.00012913+0.0006581i	4.9773e-05+0.00056664i	0.12833-0.048527i
21.7199	0.00013831+0.00069472i	5.2047e-05+0.00059934i	0.12811-0.048822i
21.7355	0.00013072+0.00067367i	5.3858e-05+0.00058271i	0.12821-0.048744i
21.7511	0.00012007+0.00066681i	5.4701e-05+0.00058449i	0.1282-0.048778i
21.7667	0.00012196+0.00067563i	3.9324e-05+0.00058434i	0.12819-0.048755i
21.7822	0.0001258+0.00067672i	4.2043e-05+0.00062082i	0.12822-0.048968i
21.7978	0.00012385+0.00067804i	7.337e-05+0.00058957i	0.12804-0.048866i
21.8134	0.00012077+0.00066327i	4.9656e-05+0.00058679i	0.12825-0.048792i
21.829	0.00010861+0.00067235i	4.5081e-05+0.0005974i	0.12814-0.048928i
21.8445	0.00012264+0.00068764i	4.5531e-05+0.00057998i	0.12803-0.048942i
21.8601	9.5315e-05+0.00067084i	4.6312e-05+0.0005865i	0.12801-0.049001i
21.8757	0.00011337+0.00066204i	4.1278e-05+0.00060274i	0.12817-0.048837i
21.8913	0.00012087+0.00067057i	5.5822e-05+0.00058464i	0.12795-0.049039i
21.9069	0.00011988+0.00066328i	4.1473e-05+0.0006012i	0.12797-0.049093i
21.9224	0.00013675+0.00067575i	5.0841e-05+0.00057927i	0.12799-0.04907i
21.938	0.00011714+0.00068776i	5.9604e-05+0.00059414i	0.12806-0.049017i
21.9536	0.00012861+0.0007i	5.0086e-05+0.0006091i	0.12804-0.049144i
21.9692	0.00012645+0.00068724i	3.3312e-05+0.00060722i	0.12798-0.049182i
21.9847	0.00014569+0.00068339i	5.4278e-05+0.00059703i	0.12785-0.049156i
22.0003	0.0001159+0.00067123i	4.4414e-05+0.00060131i	0.12787-0.049064i
22.0159	0.00011085+0.00068401i	3.4233e-05+0.00060958i	0.12784-0.049103i
22.0315	0.00014123+0.00068445i	4.4268e-05+0.00059531i	0.12788-0.04923i
22.0471	0.00012322+0.00068448i	4.3671e-05+0.00059701i	0.12779-0.049373i
22.0626	0.00013045+0.00068171i	4.2903e-05+0.00059517i	0.12796-0.049303i
22.0782	9.6236e-05+0.00068577i	3.6606e-05+0.00060276i	0.12768-0.049341i
22.0938	0.00013864+0.00068266i	4.3637e-05+0.00061883i	0.12779-0.049337i
22.1094	0.00012736+0.00069536i	4.008e-05+0.00062189i	0.12769-0.049266i
22.125	0.00010772+0.00067452i	3.7519e-05+0.00059421i	0.12773-0.049348i
22.1405	0.00011841+0.00068529i	3.3855e-05+0.00060123i	0.12759-0.049249i
22.1561	0.00013176+0.00069891i	4.2585e-05+0.00060244i	0.12766-0.049421i
22.1717	0.00011222+0.0006962i	5.9658e-05+0.00060629i	0.12746-0.049348i
22.1873	0.00014192+0.00067223i	4.9331e-05+0.00059612i	0.12748-0.049365i
22.2028	0.0001421+0.00068145i	4.3946e-05+0.00059228i	0.1275-0.049502i
22.2184	0.00011817+0.00068499i	5.0145e-05+0.00060021i	0.12756-0.04944i
22.234	0.00012754+0.00069232i	3.5887e-05+0.00061795i	0.12747-0.049527i
22.2496	0.00013398+0.00069744i	5.4995e-05+0.00061461i	0.12733-0.049525i
22.2652	0.00014484+0.00068563i	5.3903e-05+0.00059667i	0.12755-0.049523i
22.2807	0.00010665+0.00069313i	3.1884e-05+0.00060853i	0.12749-0.049442i
22.2963	0.00011086+0.00069087i	4.63e-05+0.00059591i	0.12727-0.049611i
22.3119	0.00012773+0.00068882i	6.5375e-05+0.00060682i	0.12744-0.049564i
22.3275	0.00013408+0.00069268i	5.5263e-05+0.00060922i	0.12736-0.049632i
22.343	0.00015328+0.00067301i	4.9508e-05+0.00061737i	0.1273-0.049519i
22.3586	0.00012465+0.00069739i	5.7386e-05+0.00059251i	0.12733-0.04956i
22.3742	0.00012825+0.00069542i	4.722e-05+0.00061592i	0.12724-0.049649i
22.3898	0.0001458+0.00068083i	6.2822e-05+0.00059995i	0.12728-0.049657i
22.4054	0.00011761+0.00066307i	4.9941e-05+0.00060617i	0.12723-0.049695i
22.4209	0.00013798+0.00071293i	6.2201e-05+0.00061083i	0.12706-0.049818i
22.4365	0.00014207+0.00069259i	6.0825e-05+0.00060821i	0.12718-0.049731i
22.4521	0.00013188+0.00069968i	5.6322e-05+0.00061309i	0.12711-0.04967i
22.4677	0.00014334+0.00068975i	6.1957e-05+0.00061437i	0.12718-0.049756i
22.4833	0.00013639+0.00069182i	5.9114e-05+0.00061041i	0.12716-0.04976i
22.4988	0.00012326+0.00068364i	5.0002e-05+0.00061644i	0.12704-0.04987i
22.5144	0.0001065+0.00068598i	4.7555e-05+0.00060689i	0.12706-0.049802i
22.53	0.0001295+0.00072166i	5.5975e-05+0.0006066i	0.12698-0.049918i
22.5456	0.00013892+0.0006947i	7.6109e-05+0.0006173i	0.12699-0.050019i
22.5611	0.00012726+0.00068551i	5.7503e-05+0.00060726i	0.12691-0.049991i
22.5767	0.00013702+0.0006888i	5.6738e-05+0.00061871i	0.12699-0.049966i
22.5923	0.00013948+0.00071193i	5.3713e-05+0.00061235i	0.12705-0.049938i
22.6079	0.00012524+0.00067962i	5.2995e-05+0.00059548i	0.12688-0.050092i
22.6235	0.00014327+0.00068911i	5.3231e-05+0.00060602i	0.12689-0.050089i
22.639	0.00012843+0.00072244i	5.0584e-05+0.00062994i	0.12684-0.050097i
22.6546	0.00013555+0.00071026i	6.5172e-05+0.00062097i	0.12686-0.050176i
22.6702	0.00014098+0.00070109i	6.1976e-05+0.0006263i	0.12671-0.050055i
22.6858	0.00011833+0.0006924i	4.71e-05+0.00060192i	0.12685-0.050304i
22.7013	0.00013092+0.00070235i	5.434e-05+0.00061856i	0.12683-0.050161i
22.7169	0.00012087+0.00070986i	4.173e-05+0.00062165i	0.12684-0.050305i
22.7325	0.00011582+0.00069418i	3.5101e-05+0.00060225i	0.12674-0.050068i
22.7481	0.00013413+0.00068599i	5.3447e-05+0.00061889i	0.12667-0.050143i
22.7637	0.0001388+0.0006897i	5.1521e-05+0.00062297i	0.1267-0.050232i
22.7792	0.00012551+0.00072049i	4.4052e-05+0.0006215i	0.12669-0.050321i
22.7948	0.0001383+0.00069409i	5.6337e-05+0.00061992i	0.12669-0.050287i
22.8104	0.00013116+0.00069996i	5.5138e-05+0.00062939i	0.12681-0.050369i
22.826	0.000134+0.00073032i	3.8574e-05+0.00062669i	0.12669-0.050349i
22.8415	0.00012671+0.00070489i	4.8628e-05+0.00062533i	0.12659-0.050317i
22.8571	0.00014226+0.00071499i	5.5184e-05+0.00062742i	0.12662-0.050281i
22.8727	0.00013864+0.00071597i	5.3668e-05+0.00061138i	0.12654-0.050251i
22.8883	0.00013314+0.00069585i	5.5406e-05+0.00060991i	0.12656-0.050349i
22.9039	0.00012211+0.00069841i	5.7381e-05+0.00062742i	0.12635-0.050487i
22.9194	0.0001275+0.0007005i	4.7731e-05+0.00063197i	0.12642-0.050309i
22.935	0.00015618+0.00071008i	6.1002e-05+0.00063557i	0.1264-0.050573i
22.9506	0.00011381+0.00068205i	4.6887e-05+0.00059972i	0.12646-0.050448i
22.9662	0.00014241+0.00070265i	5.0019e-05+0.0006195i	0.12646-0.050614i
22.9818	0.00011743+0.00069837i	4.104e-05+0.00061223i	0.12647-0.050559i
22.9973	0.00013341+0.00072706i	4.7407e-05+0.00062509i	0.12636-0.050621i
23.0129	0.00013082+0.00068143i	5.7374e-05+0.00061115i	0.12631-0.050682i
23.0285	0.0001251+0.00069694i	5.2277e-05+0.00061173i	0.12619-0.050623i
23.0441	0.00012994+0.00070065i	5.4683e-05+0.00061942i	0.12622-0.050544i
23.0596	0.00012426+0.00072091i	3.5689e-05+0.0006412i	0.12628-0.050627i
23.0752	0.00014158+0.00074206i	4.9477e-05+0.00063467i	0.12629-0.050766i
23.0908	0.00013105+0.00071872i	4.6456e-05+0.00062775i	0.12637-0.050779i
23.1064	0.00014011+0.00069649i	6.1993e-05+0.00061755i	0.12613-0.050769i
23.122	0.00011964+0.00070036i	5.0427e-05+0.00062782i	0.12616-0.050763i
23.1375	0.00013262+0.00071704i	5.5973e-05+0.00063817i	0.12614-0.050753i
23.1531	0.00012589+0.00070345i	4.5096e-05+0.00062938i	0.12621-0.050857i
23.1687	0.00011075+0.00073178i	4.7229e-05+0.00063269i	0.12612-0.050978i
23.1843	0.00012067+0.00072161i	5.2579e-05+0.00064689i	0.12611-0.050784i
23.1998	0.00012616+0.00073937i	5.6136e-05+0.00063645i	0.12605-0.050813i
23.2154	0.00011079+0.00071964i	4.0917e-05+0.00063266i	0.12606-0.05078i
23.231	0.0001232+0.00071574i	3.8713e-05+0.00062586i	0.12587-0.050948i
23.2466	0.00012041+0.00072376i	3.7245e-05+0.0006293i	0.12601-0.050989i
23.2622	0.00014426+0.00071236i	5.4693e-05+0.00063313i	0.12597-0.050836i
23.2777	0.00012401+0.00070668i	4.4737e-05+0.00062605i	0.12594-0.051007i
23.2933	0.00013347+0.00069816i	5.1267e-05+0.00063792i	0.12593-0.051015i
23.3089	0.00013156+0.00071843i	4.3852e-05+0.00063009i	0.12599-0.051099i
23.3245	0.0001428+0.00069928i	5.8139e-05+0.00062827i	0.12596-0.050958i
23.34	0.00012287+0.00072752i	4.7774e-05+0.00063971i	0.12572-0.051184i
23.3556	0.0001518+0.00073065i	6.7401e-05+0.00063972i	0.12566-0.050964i
23.3712	0.00014136+0.00071521i	5.1629e-05+0.00063153i	0.12589-0.050991i
23.3868	0.00014351+0.00071563i	6.0399e-05+0.00063796i	0.12584-0.051179i
23.4024	0.00012241+0.0006989i	5.3958e-05+0.00063309i	0.12576-0.051005i
23.4179	0.00011497+0.00071807i	4.589e-05+0.00063378i	0.1258-0.051077i
23.4335	0.00011071+0.00072951i	4.2852e-05+0.00063877i	0.1256-0.05108i
23.4491	0.00012092+0.00071467i	4.6216e-05+0.00063778i	0.12563-0.051134i
23.4647	0.00013594+0.00074634i	5.7563e-05+0.00064177i	0.12566-0.051166i
23.4803	0.00012484+0.00073097i	4.8227e-05+0.00065029i	0.1258-0.051079i
23.4958	0.00011338+0.00071048i	4.8863e-05+0.00062661i	0.1257-0.05123i
23.5114	0.00014751+0.0007214i	5.5985e-05+0.0006391i	0.12571-0.051352i
23.527	0.00012871+0.00071443i	5.631e-05+0.00064227i	0.12553-0.051185i
23.5426	0.00015492+0.00073181i	4.8404e-05+0.00063389i	0.12552-0.051418i
23.5581	0.00013267+0.00073736i	3.5235e-05+0.00064313i	0.12563-0.051365i
23.5737	0.00012906+0.00071652i	4.8876e-05+0.00063713i	0.1255-0.051434i
23.5893	0.0001464+0.00071145i	6.4657e-05+0.00063551i	0.12548-0.051324i
23.6049	0.00010827+0.00074277i	4.1109e-05+0.00065506i	0.12545-0.051326i
23.6205	0.00013435+0.00071473i	5.2522e-05+0.00063439i	0.12538-0.051488i
23.636	0.00013546+0.00074334i	7.359e-05+0.00065389i	0.12545-0.051355i
23.6516	0.00012182+0.00072845i	5.7099e-05+0.00064001i	0.12531-0.051425i
23.6672	0.0001222+0.00073162i	4.5639e-05+0.00064313i	0.12537-0.05141i
23.6828	0.00012345+0.00073243i	5.0328e-05+0.00064287i	0.12538-0.051637i
23.6983	0.00012976+0.00075847i	4.8217e-05+0.00064578i	0.12523-0.051784i
23.7139	0.00012823+0.0007461i	5.3317e-05+0.00065252i	0.12526-0.051603i
23.7295	0.00014504+0.00074008i	6.0095e-05+0.00065083i	0.12529-0.051648i
23.7451	0.00013284+0.00072365i	6.015e-05+0.00064365i	0.1253-0.051636i
23.7607	0.00011386+0.00071304i	5.2669e-05+0.00063711i	0.12521-0.051676i
23.7762	0.00014697+0.00072783i	6.0118e-05+0.00062862i	0.12521-0.051492i
23.7918	0.00011445+0.00074047i	5.4317e-05+0.00063461i	0.125-0.05177i
23.8074	0.00013715+0.000739i	5.1149e-05+0.00066116i	0.12518-0.051618i
23.823	0.00014309+0.00073596i	4.1758e-05+0.00064452i	0.12502-0.051685i
23.8385	0.00014038+0.00072752i	4.8184e-05+0.00064562i	0.12514-0.051781i
23.8541	0.00014254+0.00073858i	5.0671e-05+0.00063907i	0.12501-0.051766i
23.8697	0.00012493+0.00074493i	6.2067e-05+0.0006552i	0.12505-0.051776i
23.8853	0.00012828+0.00074531i	5.6047e-05+0.00064802i	0.12509-0.051829i
23.9009	0.00013669+0.00073417i	6.2811e-05+0.00065979i	0.12502-0.051776i
23.9164	0.00013821+0.00072612i	5.4165e-05+0.00064988i	0.12503-0.051792i
23.932	0.00012106+0.00073835i	5.5915e-05+0.00066194i	0.12486-0.051997i
23.9476	0.00013231+0.00075233i	5.0898e-05+0.00065397i	0.12483-0.051803i
23.9632	0.00014361+0.00072169i	6.5428e-05+0.00063881i	0.12486-0.051921i
23.9788	0.00015+0.00074549i	5.4619e-05+0.000657i	0.125-0.051979i
23.9943	0.00014697+0.00073348i	6.7039e-05+0.0006429i	0.1248-0.05188i
24.0099	0.00014801+0.00070993i	6.8365e-05+0.00063295i	0.12488-0.051829i
24.0255	0.00011937+0.00074477i	3.618e-05+0.00065293i	0.1249-0.051999i
24.0411	0.00014721+0.000746i	4.2338e-05+0.00066672i	0.12472-0.051937i
24.0566	0.00013598+0.00074627i	5.6871e-05+0.00065875i	0.12479-0.052121i
24.0722	0.0001469+0.00072373i	6.5758e-05+0.0006518i	0.12476-0.05199i
24.0878	0.00012376+0.00076782i	4.8515e-05+0.00066462i	0.12466-0.052034i
24.1034	0.0001271+0.00073816i	4.6323e-05+0.00065335i	0.1247-0.052124i
24.119	0.00014652+0.0007573i	4.5498e-05+0.00065286i	0.12474-0.052029i
24.1345	0.00012974+0.00073746i	5.3684e-05+0.00066445i	0.12467-0.052053i
24.1501	0.00014733+0.00074071i	4.9481e-05+0.00065319i	0.12466-0.052068i
24.1657	0.00016452+0.00074869i	6.6643e-05+0.00066002i	0.12456-0.052101i
24.1813	0.00014389+0.00075494i	5.9902e-05+0.00066796i	0.12459-0.052108i
24.1968	0.00013549+0.00073057i	5.6272e-05+0.00064753i	0.12444-0.052044i
24.2124	0.00013584+0.0007404i	4.7627e-05+0.0006723i	0.12446-0.052232i
24.228	0.00013883+0.0007466i	4.9796e-05+0.0006585i	0.12447-0.052256i
24.2436	0.00013885+0.0007565i	5.566e-05+0.00066535i	0.12449-0.052373i
24.2592	0.00013064+0.00075292i	5.2768e-05+0.00065038i	0.12439-0.052367i
24.2747	0.00013004+0.00074747i	5.3093e-05+0.00066654i	0.12442-0.052309i
24.2903	0.00013628+0.00073495i	6.0305e-05+0.00064853i	0.12443-0.052305i
24.3059	0.00014073+0.00074506i	5.5306e-05+0.00065835i	0.12438-0.052418i
24.3215	0.00015027+0.00075478i	6.1723e-05+0.00066376i	0.12429-0.052373i
24.337	0.00013607+0.00076222i	4.9389e-05+0.00067631i	0.12436-0.052426i
24.3526	0.00013716+0.00074235i	5.946e-05+0.00064684i	0.1244-0.052448i
24.3682	0.00012731+0.00073688i	4.1495e-05+0.00066067i	0.12419-0.052403i
24.3838	0.00012958+0.00073474i	4.4453e-05+0.00065686i	0.12425-0.052534i
24.3994	0.00013998+0.00075177i	5.1148e-05+0.00066848i	0.12421-0.05254i
24.4149	0.00013066+0.00074154i	5.7578e-05+0.00066399i	0.12425-0.052563i
24.4305	0.00015376+0.00075905i	6.4997e-05+0.00066124i	0.12415-0.052467i
24.4461	0.00013633+0.00075702i	4.4092e-05+0.00066708i	0.12425-0.052626i
24.4617	0.00014425+0.00074931i	4.4585e-05+0.00067227i	0.12418-0.052558i
24.4773	0.0001438+0.00074463i	5.8524e-05+0.00067088i	0.12414-0.052481i
24.4928	0.00014442+0.00073385i	5.2002e-05+0.00066825i	0.12406-0.052621i
24.5084	0.00015489+0.00075125i	6.6657e-05+0.0006739i	0.12408-0.052365i
24.524	0.00015282+0.00075133i	5.8162e-05+0.00066813i	0.12398-0.052601i
24.5396	0.00013475+0.00072594i	6.057e-05+0.00065842i	0.12401-0.052605i
24.5551	0.00014523+0.00076098i	5.3442e-05+0.00066765i	0.12404-0.052586i
24.5707	0.00014302+0.00075275i	6.0479e-05+0.00065938i	0.12391-0.052662i
24.5863	0.00013842+0.00075146i	6.0942e-05+0.00066275i	0.12397-0.052715i
24.6019	0.00015433+0.00073031i	7.0328e-05+0.00066609i	0.12399-0.052753i
24.6175	0.00013626+0.00075312i	6.1854e-05+0.00066025i	0.12401-0.052732i
24.633	0.00015423+0.00074585i	5.9468e-05+0.00066475i	0.12389-0.052701i
24.6486	0.00012924+0.00073281i	4.4213e-05+0.00066282i	0.12392-0.052703i
24.6642	0.00014917+0.00076531i	6.3673e-05+0.00067375i	0.12379-0.052827i
24.6798	0.00012701+0.00073092i	4.2655e-05+0.00065588i	0.12371-0.052723i
24.6953	0.00014842+0.0007625i	6.6758e-05+0.00068188i	0.12382-0.052897i
24.7109	0.00015474+0.00074461i	5.5259e-05+0.00065306i	0.12379-0.052827i
24.7265	0.00012436+0.00075793i	5.4576e-05+0.00067485i	0.12372-0.052955i
24.7421	0.00016498+0.00074647i	6.9306e-05+0.00066528i	0.12368-0.052956i
24.7577	0.0001396+0.00076178i	6.3001e-05+0.00067715i	0.12362-0.052842i
24.7732	0.00016715+0.00077512i	8.5374e-05+0.00068099i	0.12363-0.053065i
24.7888	0.00014146+0.00075813i	6.5492e-05+0.00067964i	0.12356-0.052975i
24.8044	0.00015286+0.00074811i	6.6523e-05+0.00066413i	0.12343-0.052982i
24.82	0.00014322+0.00077928i	4.8487e-05+0.00067974i	0.12371-0.053049i
24.8355	0.00015173+0.00078282i	7.1418e-05+0.00068634i	0.12336-0.053124i
24.8511	0.00014978+0.00077835i	7.0121e-05+0.00068768i	0.12356-0.053002i
24.8667	0.00013955+0.00075849i	6.8679e-05+0.0006585i	0.12346-0.053069i
24.8823	0.00016366+0.00076203i	8.0421e-05+0.00069262i	0.12342-0.053085i
24.8979	0.00013022+0.00075443i	5.1917e-05+0.00066878i	0.12352-0.053056i
24.9134	0.00012539+0.00076786i	5.0174e-05+0.00067594i	0.12357-0.053072i
24.929	0.00015844+0.00077135i	5.7866e-05+0.00068949i	0.12347-0.053111i
24.9446	0.00013067+0.00076918i	4.7252e-05+0.00067211i	0.12341-0.053181i
24.9602	0.0001466+0.00076647i	6.3415e-05+0.00067359i	0.12347-0.053229i
24.9758	0.00014111+0.00077684i	5.0127e-05+0.00067644i	0.12343-0.053156i
24.9913	0.00012825+0.00077606i	5.8252e-05+0.00068044i	0.12316-0.053122i
25.0069	0.00011609+0.00075429i	4.731e-05+0.00068051i	0.12341-0.053128i
25.0225	0.00014043+0.00076626i	5.6484e-05+0.00068429i	0.12337-0.053251i
25.0381	0.00013642+0.00076367i	4.9977e-05+0.00067198i	0.12326-0.053344i
25.0536	0.00015275+0.00075703i	7.157e-05+0.00066655i	0.1231-0.053429i
25.0692	0.00013512+0.00076438i	5.7647e-05+0.00067963i	0.12315-0.053214i
25.0848	0.00015877+0.00078984i	7.237e-05+0.00068892i	0.12324-0.053438i
25.1004	0.00015333+0.0007668i	5.6112e-05+0.00068058i	0.12311-0.053441i
25.116	0.00014041+0.0007883i	5.9e-05+0.00069502i	0.12307-0.05338i
25.1315	0.00014921+0.00074893i	6.8115e-05+0.00067499i	0.12312-0.053363i
25.1471	0.00011903+0.0007666i	4.6674e-05+0.00067562i	0.12316-0.053376i
25.1627	0.00013146+0.00076968i	4.4797e-05+0.00068319i	0.12311-0.05357i
25.1783	0.00012913+0.00075497i	7.5998e-05+0.00068811i	0.12302-0.053473i
25.1938	0.00015654+0.00076703i	5.5913e-05+0.00068242i	0.1229-0.053502i
25.2094	0.00014341+0.00077657i	5.14e-05+0.00069289i	0.12296-0.053492i
25.225	0.00013071+0.00076177i	5.3343e-05+0.00068897i	0.12293-0.053514i
25.2406	0.00014758+0.00074627i	6.7047e-05+0.00066455i	0.12305-0.053496i
25.2562	0.00013265+0.00077143i	6.6064e-05+0.00068335i	0.12292-0.053509i
25.2717	0.00012845+0.00077958i	5.8702e-05+0.00069211i	0.12293-0.053698i
25.2873	0.00015656+0.00076848i	5.864e-05+0.00068263i	0.123-0.053471i
25.3029	0.00014869+0.00078765i	7.3544e-05+0.00069245i	0.1227-0.053538i
25.3185	0.00014971+0.00078466i	6.2085e-05+0.00069064i	0.12282-0.053644i
25.334	0.000141+0.00079082i	6.0134e-05+0.0006913i	0.12274-0.053689i
25.3496	0.00014821+0.00079974i	6.2622e-05+0.00069454i	0.12294-0.053683i
25.3652	0.00013693+0.00076878i	6.3635e-05+0.00068193i	0.12282-0.053717i
25.3808	0.0001353+0.00077373i	5.404e-05+0.00069295i	0.12273-0.053645i
25.3964	0.00013549+0.00078051i	6.0837e-05+0.00068449i	0.12264-0.053612i
25.4119	0.00014486+0.00076373i	6.7151e-05+0.00068491i	0.12264-0.053781i
25.4275	0.00015473+0.00075976i	6.2748e-05+0.00069423i	0.12279-0.053794i
25.4431	0.00015531+0.00077713i	7.4054e-05+0.00069192i	0.1227-0.053777i
25.4587	0.00014065+0.00077408i	6.1017e-05+0.00067959i	0.12266-0.053675i
25.4743	0.0001253+0.00078648i	5.7062e-05+0.00069416i	0.12264-0.053852i
25.4898	0.0001407+0.00077305i	5.7612e-05+0.00067277i	0.12257-0.053904i
25.5054	0.00013972+0.000766i	6.5326e-05+0.00067619i	0.12257-0.053867i
25.521	0.00016044+0.00077872i	6.9537e-05+0.00071133i	0.12254-0.053828i
25.5366	0.00014963+0.00076158i	6.7031e-05+0.0006835i	0.12244-0.053782i
25.5521	0.00012406+0.00077593i	6.1281e-05+0.00069963i	0.1224-0.053864i
25.5677	0.00016021+0.00076075i	6.3501e-05+0.00067279i	0.12254-0.053885i
25.5833	0.00013723+0.00077034i	5.3152e-05+0.00070003i	0.12244-0.053946i
25.5989	0.00014557+0.00076717i	6.3679e-05+0.00069002i	0.12233-0.053836i
25.6145	0.00013047+0.00079723i	6.2329e-05+0.00069911i	0.12231-0.054028i
25.63	0.00014251+0.00077762i	5.6088e-05+0.00069755i	0.12249-0.054i
25.6456	0.00015708+0.00076798i	6.3008e-05+0.00067965i	0.12227-0.054057i
25.6612	0.00014771+0.00078265i	6.3752e-05+0.00069137i	0.12229-0.054066i
25.6768	0.00013578+0.00079746i	4.9487e-05+0.00071194i	0.12222-0.054043i
25.6923	0.00014114+0.00077901i	4.4446e-05+0.00068725i	0.12227-0.054039i
25.7079	0.00014216+0.00077714i	5.6232e-05+0.00068535i	0.12221-0.054115i
25.7235	0.00014609+0.00078834i	6.0132e-05+0.00070171i	0.12218-0.054143i
25.7391	0.00015645+0.00077387i	6.1885e-05+0.000703i	0.12222-0.054224i
25.7547	0.00013774+0.00079348i	5.5916e-05+0.00070683i	0.12213-0.054153i
25.7702	0.00013481+0.00079692i	4.5255e-05+0.00070137i	0.12229-0.05415i
25.7858	0.00014736+0.00078347i	5.3491e-05+0.00069404i	0.12205-0.054259i
25.8014	0.00014188+0.0007995i	5.8644e-05+0.00070465i	0.12203-0.054307i
25.817	0.00013125+0.00078157i	5.0535e-05+0.0006958i	0.1221-0.054157i
25.8325	0.00013897+0.00079374i	5.0773e-05+0.00070875i	0.12204-0.054273i
25.8481	0.0001464+0.00078581i	4.6685e-05+0.00069732i	0.12205-0.054267i
25.8637	0.00013538+0.00078726i	4.8144e-05+0.0006946i	0.12208-0.054369i
25.8793	0.00014942+0.00077916i	5.5941e-05+0.00069799i	0.12203-0.054228i
25.8949	0.00013801+0.00078294i	5.4772e-05+0.00071594i	0.12193-0.0543i
25.9104	0.00015067+0.00079825i	7.0163e-05+0.00071174i	0.12179-0.05437i
25.926	0.00014233+0.00080516i	6.7964e-05+0.00071128i	0.12188-0.054263i
25.9416	0.00013127+0.00080167i	6.4489e-05+0.00071729i	0.12189-0.054368i
25.9572	0.00012103+0.00079381i	5.0178e-05+0.00070774i	0.12183-0.054428i
25.9728	0.00015003+0.00079738i	5.908e-05+0.00071146i	0.12177-0.054373i
25.9883	0.00013771+0.00080089i	5.6076e-05+0.00070654i	0.12178-0.054453i
26.0039	0.00015774+0.00081603i	6.4151e-05+0.0007039i	0.12169-0.054534i
26.0195	0.00016177+0.00079347i	6.0684e-05+0.00071366i	0.12173-0.054503i
26.0351	0.00016421+0.00079074i	7.0191e-05+0.00070619i	0.1217-0.054394i
26.0506	0.00015693+0.00078604i	6.9326e-05+0.0007044i	0.12183-0.054507i
26.0662	0.00016234+0.00079421i	7.3738e-05+0.00071373i	0.12159-0.054462i
26.0818	0.00013234+0.00078116i	5.9293e-05+0.00070285i	0.12165-0.054633i
26.0974	0.00014194+0.00078838i	6.9668e-05+0.00071074i	0.12163-0.054518i
26.113	0.00014067+0.00079668i	5.7246e-05+0.00070463i	0.12159-0.054639i
26.1285	0.00015338+0.00077413i	6.589e-05+0.00069468i	0.12143-0.05454i
26.1441	0.00012347+0.00079122i	6.2215e-05+0.00070811i	0.12159-0.054619i
26.1597	0.00014921+0.00078261i	7.342e-05+0.00070568i	0.12145-0.054598i
26.1753	0.00014209+0.00080573i	6.9976e-05+0.00070242i	0.12149-0.054582i
26.1908	0.00013867+0.00079568i	5.8889e-05+0.00070788i	0.12152-0.054679i
26.2064	0.00013703+0.00079116i	7.5105e-05+0.00070476i	0.1214-0.054746i
26.222	0.00014406+0.000788i	6.0307e-05+0.00071203i	0.12152-0.054738i
26.2376	0.00015924+0.00080994i	6.6415e-05+0.00072818i	0.1214-0.054759i
26.2532	0.00014481+0.00077855i	7.8666e-05+0.00069929i	0.12128-0.054579i
26.2687	0.00012051+0.00079905i	5.3426e-05+0.00072285i	0.12143-0.054735i
26.2843	0.0001456+0.00080264i	7.1159e-05+0.00072151i	0.1214-0.054848i
26.2999	0.00015292+0.00080459i	7.2011e-05+0.00071912i	0.12127-0.054774i
26.3155	0.0001632+0.00081278i	7.0063e-05+0.0007264i	0.12125-0.0549i
26.331	0.00016633+0.00080285i	7.4369e-05+0.00072666i	0.12123-0.054896i
26.3466	0.00014931+0.00080694i	8.474e-05+0.00072388i	0.1212-0.05477i
26.3622	0.00014693+0.00079876i	6.3063e-05+0.00072438i	0.12123-0.054902i
26.3778	0.00015643+0.00079728i	7.3892e-05+0.00071464i	0.12116-0.054882i
26.3934	0.00014748+0.00081159i	5.5375e-05+0.00073379i	0.1212-0.054913i
26.4089	0.00016363+0.00078805i	8.4394e-05+0.00070369i	0.1212-0.054912i
26.4245	0.00017005+0.00079315i	7.3538e-05+0.00071855i	0.12116-0.054977i
26.4401	0.00016692+0.00081233i	7.1439e-05+0.00073038i	0.12103-0.055054i
26.4557	0.00014823+0.00080613i	6.9279e-05+0.0007198i	0.12104-0.055037i
26.4713	0.00016247+0.0008037i	7.0214e-05+0.00072082i	0.12098-0.055029i
26.4868	0.00014843+0.00081833i	6.3305e-05+0.00072641i	0.12107-0.055025i
26.5024	0.00017059+0.00080529i	7.6577e-05+0.00071825i	0.12104-0.055067i
26.518	0.00016045+0.00081644i	6.898e-05+0.00072035i	0.12097-0.055137i
26.5336	0.00015265+0.00079752i	6.4413e-05+0.00072076i	0.121-0.055092i
26.5491	0.00015721+0.00080429i	7.3285e-05+0.0007282i	0.1209-0.055107i
26.5647	0.00014158+0.00081739i	5.4874e-05+0.00072464i	0.12088-0.055205i
26.5803	0.00014167+0.00081148i	6.5329e-05+0.00073002i	0.12095-0.055236i
26.5959	0.00015184+0.00082169i	6.8872e-05+0.0007221i	0.1208-0.055129i
26.6115	0.00016416+0.0008102i	8.3575e-05+0.00070807i	0.12078-0.055132i
26.627	0.00016279+0.00082208i	8.0198e-05+0.0007313i	0.1208-0.05517i
26.6426	0.00014531+0.00081269i	6.6085e-05+0.00072236i	0.12082-0.055174i
26.6582	0.00014649+0.00083452i	6.6276e-05+0.00073796i	0.12075-0.05517i
26.6738	0.00016086+0.00082994i	7.8425e-05+0.00073412i	0.12077-0.055277i
26.6893	0.00016343+0.00081711i	6.9858e-05+0.00073585i	0.12071-0.055357i
26.7049	0.00014573+0.00081123i	6.8252e-05+0.00072978i	0.1206-0.055339i
26.7205	0.00015741+0.00079462i	7.437e-05+0.00072573i	0.12055-0.055296i
26.7361	0.00017973+0.0008253i	8.1525e-05+0.00073284i	0.12057-0.055369i
26.7517	0.00015929+0.00080759i	7.4359e-05+0.00072261i	0.12052-0.055375i
26.7672	0.00016117+0.00081908i	8.1588e-05+0.00072705i	0.12042-0.055307i
26.7828	0.00016066+0.00080283i	6.3334e-05+0.00072929i	0.12057-0.055378i
26.7984	0.00015563+0.00080079i	7.7773e-05+0.00073783i	0.12042-0.055579i
26.814	0.00014384+0.00083089i	7.5796e-05+0.00074138i	0.1204-0.055511i
26.8295	0.00014923+0.00084241i	5.0197e-05+0.00073233i	0.12047-0.055431i
26.8451	0.00014405+0.00082265i	6.1926e-05+0.00073243i	0.12046-0.055417i
26.8607	0.00018165+0.00081735i	8.373e-05+0.00072502i	0.12047-0.05538i
26.8763	0.00016248+0.00082091i	8.0129e-05+0.00073718i	0.12035-0.055639i
26.8919	0.00016814+0.00080529i	8.047e-05+0.00073152i	0.12044-0.055513i
26.9074	0.00013877+0.00081568i	6.9615e-05+0.00071344i	0.12054-0.055564i
26.923	0.00016017+0.00082404i	7.7112e-05+0.00073439i	0.12042-0.055544i
26.9386	0.00015418+0.00082691i	5.8582e-05+0.00073531i	0.12035-0.055579i
26.9542	0.00016625+0.00082934i	7.4626e-05+0.00072957i	0.12024-0.055507i
26.9698	0.00016679+0.00081231i	7.7022e-05+0.00074261i	0.12025-0.055682i
26.9853	0.00015835+0.00083721i	7.6156e-05+0.00074376i	0.12024-0.055584i
27.0009	0.00013468+0.00082576i	6.5046e-05+0.00074478i	0.12025-0.055702i
27.0165	0.00015757+0.00081391i	7.309e-05+0.00073769i	0.12027-0.055588i
27.0321	0.00017213+0.00083413i	7.7353e-05+0.00074556i	0.12017-0.055662i
27.0476	0.000146+0.0008311i	6.381e-05+0.00073248i	0.12015-0.055737i
27.0632	0.0001752+0.00081952i	7.0664e-05+0.00072971i	0.12008-0.055762i
27.0788	0.00017638+0.00080664i	8.6987e-05+0.00073143i	0.12003-0.055727i
27.0944	0.00016345+0.00084409i	7.9676e-05+0.00075155i	0.12008-0.055736i
27.11	0.00017348+0.00083169i	7.9814e-05+0.00074764i	0.12001-0.05585i
27.1255	0.00016767+0.00083277i	8.3843e-05+0.00074919i	0.11996-0.055829i
27.1411	0.00016432+0.00081631i	6.65e-05+0.00073199i	0.12004-0.055889i
27.1567	0.00016657+0.000818i	9.9743e-05+0.00073688i	0.11995-0.055725i
27.1723	0.00016585+0.00083952i	8.1822e-05+0.00074743i	0.11993-0.055845i
27.1878	0.00015249+0.00083234i	8.188e-05+0.00074659i	0.11992-0.055902i
27.2034	0.00017796+0.0008249i	7.9958e-05+0.00073195i	0.11978-0.055781i
27.219	0.00016502+0.00083071i	7.0611e-05+0.00074518i	0.11984-0.055947i
27.2346	0.00016525+0.00083688i	7.8758e-05+0.00075161i	0.11983-0.055886i
27.2502	0.00015372+0.00083932i	7.0006e-05+0.00073893i	0.11987-0.055836i
27.2657	0.00017048+0.00080117i	8.6622e-05+0.00073602i	0.11986-0.05586i
27.2813	0.00016245+0.00083226i	7.5387e-05+0.00075841i	0.1197-0.055856i
27.2969	0.00015638+0.00081937i	8.7641e-05+0.00073885i	0.11966-0.055942i
27.3125	0.00015633+0.00082712i	7.5798e-05+0.0007358i	0.11978-0.055999i
27.328	0.00016252+0.00082047i	7.888e-05+0.00074279i	0.11958-0.056029i
27.3436	0.00017655+0.00082613i	8.9732e-05+0.00073695i	0.11961-0.056024i
27.3592	0.00016213+0.00083989i	8.0428e-05+0.00074477i	0.11964-0.056061i
27.3748	0.00016098+0.00083212i	6.38e-05+0.00075306i	0.11963-0.056033i
27.3904	0.00016734+0.00080277i	8.1817e-05+0.00072781i	0.11961-0.056004i
27.4059	0.00017238+0.00084644i	8.1892e-05+0.00075504i	0.11955-0.056052i
27.4215	0.00016153+0.00082996i	8.217e-05+0.00075373i	0.11947-0.05614i
27.4371	0.00016956+0.00084351i	8.2524e-05+0.00074791i	0.11949-0.056072i
27.4527	0.0001612+0.00083034i	7.2463e-05+0.00074244i	0.11958-0.056304i
27.4683	0.00017164+0.00082543i	8.4996e-05+0.00074641i	0.1195-0.056104i
27.4838	0.00017308+0.00081941i	9.5018e-05+0.00075852i	0.11935-0.056219i
27.4994	0.00018656+0.00083869i	9.749e-05+0.0007525i	0.1194-0.056276i
27.515	0.00015723+0.00083317i	8.7687e-05+0.00075714i	0.11934-0.05623i
27.5306	0.0001881+0.00081937i	9.2914e-05+0.00072802i	0.11921-0.056273i
27.5461	0.00016445+0.00083151i	7.7842e-05+0.000748i	0.11936-0.056228i
27.5617	0.00016336+0.00081625i	7.9414e-05+0.00073735i	0.11934-0.05624i
27.5773	0.00018021+0.00083214i	8.752e-05+0.00074442i	0.11918-0.056194i
27.5929	0.00019313+0.00083466i	0.00010753+0.00074817i	0.11926-0.056262i
27.6085	0.00016934+0.00084449i	8.7729e-05+0.00074369i	0.1193-0.056432i
27.624	0.00018302+0.00083895i	9.8397e-05+0.00075113i	0.11928-0.056355i
27.6396	0.00017903+0.00084837i	8.8698e-05+0.00075867i	0.11917-0.056429i
27.6552	0.00016726+0.00083627i	0.00010202+0.00074443i	0.11918-0.056464i
27.6708	0.00017062+0.00083904i	8.1127e-05+0.00074599i	0.1192-0.056387i
27.6863	0.0001669+0.00082869i	9.4677e-05+0.00076548i	0.11925-0.056314i
27.7019	0.0001839+0.00082245i	9.5392e-05+0.00074137i	0.11908-0.056365i
27.7175	0.00018018+0.00083728i	9.887e-05+0.00075324i	0.11906-0.056368i
27.7331	0.00017433+0.00082651i	9.557e-05+0.00075732i	0.11912-0.056407i
27.7487	0.00017368+0.00082169i	9.9478e-05+0.00075134i	0.11911-0.056444i
27.7642	0.00019275+0.00085406i	0.00010336+0.00076144i	0.11888-0.056487i
27.7798	0.00016902+0.00081568i	0.00010352+0.00074694i	0.11897-0.056369i
27.7954	0.00018718+0.00084243i	9.8636e-05+0.00074753i	0.11897-0.056546i
27.811	0.00018733+0.00081628i	8.7061e-05+0.00074517i	0.1189-0.056545i
27.8265	0.00017864+0.00084319i	8.9507e-05+0.0007479i	0.11893-0.056547i
27.8421	0.00018887+0.00084043i	9.8993e-05+0.00075764i	0.11883-0.056543i
27.8577	0.00019373+0.00083709i	9.7634e-05+0.00075566i	0.11884-0.056595i
27.8733	0.00017091+0.00082492i	9.8589e-05+0.00076031i	0.11873-0.056596i
27.8889	0.00016915+0.00085629i	9.1576e-05+0.00075864i	0.1188-0.056654i
27.9044	0.000208+0.00085962i	0.00011017+0.00075657i	0.11879-0.056736i
27.92	0.00018374+0.00084899i	0.00010612+0.00076806i	0.11888-0.056622i
27.9356	0.00019338+0.00084407i	0.00011084+0.0007545i	0.11872-0.056615i
27.9512	0.00016021+0.00085178i	8.6303e-05+0.00076931i	0.11881-0.056722i
27.9668	0.00017732+0.00083462i	0.00011279+0.00073777i	0.11869-0.05662i
27.9823	0.00016905+0.0008271i	9.3967e-05+0.00074225i	0.11859-0.056741i
27.9979	0.00017995+0.00083851i	0.00011108+0.00076587i	0.11863-0.056757i
28.0135	0.00018128+0.00082583i	9.6821e-05+0.0007418i	0.11861-0.056727i
28.0291	0.00020295+0.00082131i	0.00011824+0.00074957i	0.11859-0.056697i
28.0446	0.00018534+0.00083902i	0.00010324+0.00075281i	0.11866-0.056825i
28.0602	0.00019008+0.00083226i	9.8449e-05+0.00074481i	0.11849-0.056738i
28.0758	0.00019258+0.00084698i	9.9406e-05+0.00076296i	0.11853-0.056883i
28.0914	0.00019737+0.0008278i	0.00011225+0.00075075i	0.11843-0.056872i
28.107	0.00018501+0.00083658i	0.00011208+0.00076562i	0.11846-0.056858i
28.1225	0.00020313+0.00081853i	0.00011772+0.0007461i	0.11841-0.056933i
28.1381	0.00019949+0.00084689i	0.0001158+0.00074283i	0.11839-0.056964i
28.1537	0.0002167+0.00083042i	0.00012275+0.00075396i	0.11832-0.057013i
28.1693	0.00020481+0.00083832i	0.00012769+0.00073817i	0.11825-0.056881i
28.1848	0.00021288+0.00082715i	0.00012726+0.00074406i	0.1182-0.056952i
28.2004	0.0002029+0.00081464i	0.00012336+0.00074249i	0.11835-0.056955i
28.216	0.000215+0.00083288i	0.00013256+0.00074644i	0.11829-0.056946i
28.2316	0.0002148+0.00082796i	0.00014075+0.00074726i	0.1183-0.056944i
28.2472	0.00020932+0.00082858i	0.00011746+0.00073716i	0.11815-0.057064i
28.2627	0.00018798+0.00081834i	0.00010549+0.0007259i	0.11826-0.057035i
28.2783	0.00017366+0.00082131i	0.00011342+0.00073372i	0.11819-0.056967i
28.2939	0.0002011+0.00084442i	0.00012707+0.0007378i	0.1182-0.057079i
28.3095	0.0002049+0.00082276i	0.00012574+0.00072548i	0.11819-0.057076i
28.325	0.00022088+0.00081327i	0.00013539+0.0007464i	0.1181-0.057082i
28.3406	0.0001965+0.00079992i	0.0001104+0.00073911i	0.1181-0.057045i
28.3562	0.00019268+0.00080976i	0.00011922+0.00071729i	0.11816-0.057176i
28.3718	0.00021235+0.00080864i	0.0001271+0.00072104i	0.11812-0.057144i
28.3874	0.00019603+0.0008085i	0.00010583+0.00072664i	0.11806-0.057201i
28.4029	0.00020213+0.00082064i	0.00011479+0.00072271i	0.1181-0.057296i
28.4185	0.00021289+0.00080921i	0.00013445+0.00071697i	0.11792-0.057107i
28.4341	0.00018765+0.00080618i	0.00011894+0.00070731i	0.11799-0.057116i
28.4497	0.00020589+0.00081112i	0.00012345+0.00071704i	0.11788-0.057188i
28.4653	0.00018987+0.00080288i	0.00011308+0.00071489i	0.1179-0.057295i
28.4808	0.0001982+0.00079517i	0.00011294+0.00069778i	0.11794-0.057286i
28.4964	0.00021874+0.00079252i	0.00012722+0.00070811i	0.11792-0.057286i
28.512	0.00017691+0.00078978i	0.00010784+0.00070983i	0.11788-0.057464i
28.5276	0.00021271+0.00079491i	0.00011146+0.00071509i	0.11786-0.057392i
28.5431	0.00016674+0.00080575i	9.2339e-05+0.00070855i	0.11781-0.057339i
28.5587	0.00018436+0.00080208i	0.00010977+0.00072031i	0.11777-0.057428i
28.5743	0.00017998+0.00077037i	0.00011979+0.000693i	0.11783-0.057528i
28.5899	0.00019215+0.00077451i	0.00011347+0.00068391i	0.11784-0.057348i
28.6055	0.00020109+0.00077941i	0.00011422+0.00070293i	0.11772-0.057551i
28.621	0.00017784+0.00077525i	9.2477e-05+0.00068955i	0.11781-0.057444i
28.6366	0.0001794+0.00080338i	9.8805e-05+0.00071004i	0.11776-0.057582i
28.6522	0.00017572+0.00078313i	9.2803e-05+0.00068081i	0.11779-0.057534i
28.6678	0.00016917+0.00078428i	9.5223e-05+0.00069326i	0.11766-0.057563i
28.6833	0.00018403+0.00078068i	9.5043e-05+0.00069793i	0.11759-0.057686i
28.6989	0.00016863+0.0007685i	9.2156e-05+0.00068901i	0.11766-0.0576i
28.7145	0.00016961+0.00076208i	9.2687e-05+0.00067964i	0.11767-0.057686i
28.7301	0.00016224+0.00077414i	7.8732e-05+0.00069386i	0.11761-0.05752i
28.7457	0.00015259+0.00078728i	6.3415e-05+0.00069677i	0.11755-0.057692i
28.7612	0.0001584+0.00079108i	8.3393e-05+0.00068691i	0.11754-0.057776i
28.7768	0.00016473+0.00078215i	7.6291e-05+0.0007006i	0.11744-0.057821i
28.7924	0.00012608+0.00078696i	5.7943e-05+0.0007037i	0.11747-0.05789i
28.808	0.0001366+0.00078095i	6.6219e-05+0.00069306i	0.11748-0.057788i
28.8235	0.0001586+0.00077323i	6.6109e-05+0.00069105i	0.11757-0.057785i
28.8391	0.00012332+0.00077655i	4.3642e-05+0.00069759i	0.11735-0.057812i
28.8547	0.00014659+0.00079397i	5.3077e-05+0.00069631i	0.11759-0.05784i
28.8703	0.00012552+0.00080747i	6.0975e-05+0.00069509i	0.11746-0.0579i
28.8859	0.00015255+0.00077013i	7.3507e-05+0.00069766i	0.11742-0.057954i
28.9014	0.0001551+0.00078578i	4.8285e-05+0.00070405i	0.11733-0.057916i
28.917	0.00014787+0.00079751i	5.7814e-05+0.00069526i	0.11744-0.058014i
28.9326	0.00012499+0.00081496i	5.6463e-05+0.00071664i	0.11734-0.058074i
28.9482	0.00014682+0.0007853i	6.2359e-05+0.00070012i	0.11732-0.058021i
28.9638	0.00013381+0.00079926i	3.7348e-05+0.00070368i	0.1173-0.058002i
28.9793	0.00012434+0.00078108i	4.2684e-05+0.00069322i	0.1173-0.058079i
28.9949	0.00014993+0.00081052i	4.7936e-05+0.00072378i	0.11736-0.057938i
29.0105	0.00010368+0.00082447i	3.5574e-05+0.00072944i	0.11722-0.058156i
29.0261	0.00012548+0.00080528i	3.9492e-05+0.00071988i	0.11728-0.058072i
29.0416	0.00012773+0.0008193i	3.944e-05+0.00070158i	0.11731-0.05808i
29.0572	0.00013213+0.00080751i	4.6674e-05+0.0007113i	0.11723-0.058162i
29.0728	0.00012234+0.00081926i	5.2441e-05+0.00072335i	0.11724-0.058129i
29.0884	0.00014745+0.00082337i	4.0728e-05+0.00072042i	0.11723-0.058166i
29.104	0.00012157+0.0008207i	3.3699e-05+0.00071022i	0.11716-0.058114i
29.1195	0.00011414+0.00084603i	3.9337e-05+0.00074542i	0.11707-0.05825i
29.1351	0.00013405+0.00081459i	4.1423e-05+0.00071556i	0.1171-0.058123i
29.1507	0.0001244+0.00082307i	3.249e-05+0.00072738i	0.11703-0.058341i
29.1663	0.00011166+0.00083293i	3.6211e-05+0.00073563i	0.11708-0.058329i
29.1818	0.00012574+0.00081991i	3.3957e-05+0.00071819i	0.11707-0.058232i
29.1974	0.00014155+0.00083371i	4.9194e-05+0.00072568i	0.11706-0.058229i
29.213	0.00013413+0.00081824i	4.4287e-05+0.00073257i	0.11695-0.058297i
29.2286	0.00012598+0.00083519i	3.7259e-05+0.00073973i	0.11698-0.058282i
29.2442	0.00010531+0.00083566i	3.6823e-05+0.00074922i	0.11694-0.05834i
29.2597	0.00011127+0.00083228i	2.1872e-05+0.00075761i	0.11694-0.058387i
29.2753	0.00012256+0.00083845i	3.1822e-05+0.00073387i	0.11685-0.058342i
29.2909	0.00010817+0.00084374i	3.3364e-05+0.00075357i	0.11684-0.058435i
29.3065	0.00015413+0.00083886i	5.1131e-05+0.00074364i	0.11666-0.058395i
29.322	0.00013587+0.00083922i	3.0713e-05+0.00075085i	0.11675-0.058415i
29.3376	0.00011224+0.00082019i	3.0916e-05+0.00074237i	0.11684-0.058391i
29.3532	0.00012368+0.00085289i	4.2537e-05+0.00074514i	0.1168-0.058543i
29.3688	0.00011261+0.00086197i	3.196e-05+0.00075052i	0.11682-0.058437i
29.3844	0.00011037+0.00083317i	2.1564e-05+0.00075332i	0.11666-0.058543i
29.3999	0.00011538+0.00084598i	3.2304e-05+0.00075643i	0.1167-0.05855i
29.4155	0.00011653+0.00083624i	3.1413e-05+0.00075705i	0.11659-0.058606i
29.4311	0.00012458+0.00083433i	2.7795e-05+0.00075002i	0.1167-0.058557i
29.4467	0.00012686+0.00084278i	3.7343e-05+0.00076521i	0.11671-0.058562i
29.4623	0.00013876+0.00085225i	4.3269e-05+0.00075445i	0.1166-0.058442i
29.4778	0.00011916+0.00085907i	3.0037e-05+0.00076134i	0.1165-0.058542i
29.4934	0.00011738+0.00086347i	2.9803e-05+0.00076659i	0.11647-0.05857i
29.509	0.00012592+0.00084603i	3.8761e-05+0.00075719i	0.11641-0.058539i
29.5246	0.00011939+0.00085654i	2.9618e-05+0.00076428i	0.11647-0.058642i
29.5401	0.00013418+0.00084311i	2.1113e-05+0.00075883i	0.1165-0.058636i
29.5557	0.00012167+0.00087117i	4.5302e-05+0.00076806i	0.11646-0.05875i
29.5713	0.00013199+0.00086539i	3.1787e-05+0.00075902i	0.11633-0.058653i
29.5869	0.00012995+0.00087492i	3.1152e-05+0.00077264i	0.11646-0.058594i
29.6025	0.00010931+0.00086887i	3.469e-05+0.00076699i	0.11641-0.058717i
29.618	0.00013851+0.00083524i	3.6143e-05+0.00075427i	0.11632-0.058667i
29.6336	0.00011077+0.00084919i	4.4e-05+0.00075916i	0.11634-0.058683i
29.6492	0.00012196+0.00084819i	3.2053e-05+0.00076446i	0.11631-0.058763i
29.6648	0.00012702+0.00085592i	3.4978e-05+0.00076372i	0.1163-0.05879i
29.6803	0.00011733+0.00084491i	3.3874e-05+0.00076458i	0.11611-0.058669i
29.6959	0.00011363+0.00090009i	4.1089e-05+0.00078792i	0.11625-0.058848i
29.7115	0.00011104+0.00086072i	3.6096e-05+0.00075932i	0.11614-0.058729i
29.7271	0.00013272+0.00085498i	4.5251e-05+0.00076971i	0.11612-0.058776i
29.7427	0.00011646+0.00086786i	4.0011e-05+0.00077043i	0.11615-0.058904i
29.7582	0.00014063+0.00086438i	5.3839e-05+0.00078216i	0.11609-0.058839i
29.7738	0.00014789+0.0008676i	3.2235e-05+0.00076738i	0.11605-0.058755i
29.7894	0.00013733+0.00085298i	4.5154e-05+0.00076127i	0.11606-0.058939i
29.805	0.00013425+0.00085999i	3.8357e-05+0.00077199i	0.11608-0.058953i
29.8205	0.00013971+0.00088558i	4.5695e-05+0.00077838i	0.11594-0.058797i
29.8361	0.00011024+0.00087128i	2.5512e-05+0.00078523i	0.1159-0.058939i
29.8517	0.00013243+0.00086908i	4.1797e-05+0.00077463i	0.11603-0.058912i
29.8673	0.00012745+0.00088692i	5.0607e-05+0.00079305i	0.11589-0.059024i
29.8829	0.00013172+0.00086847i	4.1079e-05+0.00078057i	0.11591-0.058986i
29.8984	0.00013068+0.00087619i	3.1899e-05+0.00078383i	0.11588-0.059022i
29.914	0.00012467+0.00086339i	3.4639e-05+0.00077549i	0.11583-0.058985i
29.9296	0.00012673+0.00088472i	4.3846e-05+0.00077461i	0.11583-0.058981i
29.9452	0.00015203+0.00087682i	5.1239e-05+0.00077907i	0.11569-0.058928i
29.9608	0.00011172+0.00086831i	3.426e-05+0.00077384i	0.11569-0.059162i
29.9763	0.00012847+0.00087325i	3.5091e-05+0.00078993i	0.11568-0.059118i
29.9919	0.00013388+0.00087837i	4.8529e-05+0.0007859i	0.11567-0.059i
30.0075	0.00012288+0.00086979i	3.5029e-05+0.00078049i	0.1157-0.059085i
30.0231	0.00011962+0.0008831i	3.7969e-05+0.00077585i	0.11571-0.05913i
30.0386	0.00013724+0.00088757i	3.7919e-05+0.000789i	0.11568-0.059102i
30.0542	0.00012824+0.00086387i	3.7973e-05+0.00079223i	0.11567-0.059135i
30.0698	0.00012848+0.00087963i	3.885e-05+0.00077842i	0.11548-0.059065i
30.0854	0.00013686+0.00088823i	4.6287e-05+0.00077885i	0.11555-0.059161i
30.101	0.00012656+0.00089011i	4.6931e-05+0.00078748i	0.11552-0.059171i
30.1165	0.00011779+0.00088182i	2.6873e-05+0.00078301i	0.1155-0.059221i
30.1321	0.00013899+0.00088089i	4.7091e-05+0.00078558i	0.11547-0.059215i
30.1477	0.00011486+0.00088i	2.6714e-05+0.00078299i	0.11554-0.05924i
30.1633	0.00011787+0.00088829i	3.4623e-05+0.00079079i	0.11536-0.05934i
30.1788	0.00012786+0.00088109i	5.4481e-05+0.00079776i	0.1153-0.059355i
30.1944	0.00012134+0.0008702i	3.139e-05+0.0007831i	0.11534-0.059209i
30.21	0.0001243+0.00087942i	4.4765e-05+0.00079837i	0.11532-0.059278i
30.2256	0.00013829+0.00089113i	4.6282e-05+0.00079485i	0.11538-0.059263i
30.2412	0.00012371+0.00090489i	4.8461e-05+0.0008062i	0.11528-0.059295i
30.2567	0.00015868+0.00090206i	4.794e-05+0.00080369i	0.11523-0.059528i
30.2723	0.00013257+0.00088998i	4.1644e-05+0.00080685i	0.11539-0.059384i
30.2879	0.00011702+0.00089814i	4.5216e-05+0.00080203i	0.11527-0.059384i
30.3035	0.00014823+0.00087991i	5.8733e-05+0.00078784i	0.11516-0.059342i
30.319	0.00011753+0.00088744i	3.1758e-05+0.00078871i	0.11532-0.059403i
30.3346	0.00013201+0.00088529i	3.7377e-05+0.00078402i	0.11519-0.059521i
30.3502	0.00015155+0.00089805i	4.6306e-05+0.0008089i	0.1152-0.059367i
30.3658	0.00013381+0.00089813i	4.9839e-05+0.0007914i	0.11514-0.059436i
30.3814	0.00013326+0.00089964i	4.2982e-05+0.00080356i	0.11515-0.059454i
30.3969	0.00012239+0.00089159i	4.1524e-05+0.00079321i	0.11497-0.059474i
30.4125	0.00015385+0.00089419i	5.0121e-05+0.00081014i	0.11504-0.059566i
30.4281	0.00011643+0.0009046i	3.2654e-05+0.000805i	0.11517-0.059404i
30.4437	0.00013+0.00087765i	4.9051e-05+0.00079735i	0.11508-0.059519i
30.4593	0.0001293+0.00090812i	3.321e-05+0.00081049i	0.11494-0.059516i
30.4748	0.0001337+0.00089426i	3.828e-05+0.00081246i	0.11501-0.059623i
30.4904	0.00013307+0.00089835i	4.8644e-05+0.00080164i	0.11494-0.059529i
30.506	0.00014351+0.00090497i	4.9511e-05+0.00081605i	0.1149-0.059541i
30.5216	0.00014647+0.00091529i	4.7735e-05+0.00081122i	0.11493-0.059554i
30.5371	0.0001306+0.00090799i	3.6901e-05+0.00081227i	0.11484-0.059622i
30.5527	0.00014084+0.0008966i	5.2479e-05+0.00079903i	0.11486-0.059583i
30.5683	0.00014397+0.00088822i	5.0973e-05+0.0008034i	0.11481-0.059558i
30.5839	0.0001444+0.00090584i	3.0843e-05+0.00081664i	0.11486-0.059768i
30.5995	0.00014671+0.00090799i	5.6731e-05+0.00080454i	0.11479-0.059612i
30.615	0.00011886+0.00092392i	5.2445e-05+0.00081966i	0.11474-0.059652i
30.6306	0.00012581+0.00090469i	4.4008e-05+0.00081076i	0.11475-0.059786i
30.6462	0.00013653+0.00090397i	4.8814e-05+0.00082862i	0.11472-0.059647i
30.6618	0.00012457+0.00090163i	3.622e-05+0.00081822i	0.11464-0.059836i
30.6773	0.00014507+0.00090609i	6.2626e-05+0.00081389i	0.11468-0.059769i
30.6929	0.00011188+0.00091049i	3.9068e-05+0.00081042i	0.11464-0.059687i
30.7085	0.00013182+0.0009028i	4.6614e-05+0.00080979i	0.11457-0.05983i
30.7241	0.00013033+0.00089892i	4.209e-05+0.00081615i	0.11469-0.059817i
30.7397	0.00014176+0.00090068i	4.1097e-05+0.00081483i	0.11449-0.059835i
30.7552	0.0001472+0.00090622i	5.7777e-05+0.00080672i	0.11447-0.059825i
30.7708	0.00014074+0.00090608i	5.9556e-05+0.00082261i	0.11447-0.059786i
30.7864	0.00012187+0.00090009i	4.529e-05+0.00081461i	0.11452-0.059846i
30.802	0.00014167+0.0009154i	3.3083e-05+0.00081279i	0.11438-0.059832i
30.8175	0.00015216+0.00091738i	6.1536e-05+0.00082602i	0.11437-0.059894i
30.8331	0.0001584+0.00091636i	4.9766e-05+0.00081093i	0.11435-0.059835i
30.8487	0.00013689+0.00090847i	4.9806e-05+0.00080964i	0.11436-0.05988i
30.8643	0.00012925+0.00090939i	4.2369e-05+0.00080399i	0.11446-0.059851i
30.8799	0.00015759+0.00091689i	6.0847e-05+0.00081426i	0.11426-0.059844i
30.8954	0.00011973+0.00091538i	3.0592e-05+0.0008289i	0.11427-0.059971i
30.911	0.00012848+0.00091903i	4.8885e-05+0.00081811i	0.11424-0.060077i
30.9266	0.00014501+0.00089976i	5.0437e-05+0.0008062i	0.11427-0.059964i
30.9422	0.00014464+0.00090182i	4.0824e-05+0.00082258i	0.11429-0.060122i
30.9578	0.00014056+0.0009237i	5.1287e-05+0.00083325i	0.11412-0.060143i
30.9733	0.00013853+0.00091885i	4.2825e-05+0.00082584i	0.11403-0.060055i
30.9889	0.00015581+0.00090447i	4.9355e-05+0.0008178i	0.11412-0.059993i
31.0045	0.00012668+0.00091556i	4.4872e-05+0.00082221i	0.11414-0.060065i
31.0201	0.00014573+0.00090773i	3.311e-05+0.00081595i	0.11407-0.060092i
31.0356	0.00014797+0.00094028i	4.7513e-05+0.00082526i	0.11413-0.060081i
31.0512	0.00013527+0.00090361i	4.164e-05+0.0008202i	0.11398-0.060137i
31.0668	0.00015908+0.0009108i	4.7221e-05+0.00082912i	0.11399-0.060174i
31.0824	0.00014969+0.00090691i	4.8858e-05+0.00082515i	0.11405-0.060115i
31.098	0.00013998+0.00092687i	6.4118e-05+0.00082297i	0.11391-0.060133i
31.1135	0.00015768+0.00093237i	6.1568e-05+0.00081783i	0.11392-0.060056i
31.1291	0.00015206+0.00092433i	4.243e-05+0.00082926i	0.114-0.060074i
31.1447	0.00014574+0.00092399i	4.6039e-05+0.00083371i	0.11388-0.060178i
31.1603	0.00012634+0.00093323i	2.5515e-05+0.00083687i	0.11404-0.060145i
31.1758	0.00014247+0.00092682i	5.9399e-05+0.00083437i	0.11391-0.060197i
31.1914	0.00015151+0.00090987i	6.1784e-05+0.00082469i	0.11377-0.060112i
31.207	0.00015031+0.0009345i	4.4607e-05+0.00083171i	0.11386-0.060186i
31.2226	0.00012364+0.00092422i	5.367e-05+0.00082773i	0.11379-0.060233i
31.2382	0.0001424+0.00092084i	4.9182e-05+0.00083765i	0.11379-0.060258i
31.2537	0.00013772+0.00094289i	5.3665e-05+0.00083647i	0.11383-0.060233i
31.2693	0.0001484+0.00092452i	4.8277e-05+0.00083975i	0.1137-0.060389i
31.2849	0.00016058+0.00092084i	6.3487e-05+0.00082962i	0.11357-0.060281i
31.3005	0.00013758+0.00094859i	5.3745e-05+0.00084311i	0.11367-0.060259i
31.316	0.00016647+0.00091402i	5.7721e-05+0.00081372i	0.1135-0.060386i
31.3316	0.00014321+0.00093053i	5.0014e-05+0.00082292i	0.11365-0.060402i
31.3472	0.00014127+0.00094917i	5.6304e-05+0.00083856i	0.11358-0.06031i
31.3628	0.00015302+0.00091816i	5.2164e-05+0.00083576i	0.11353-0.060324i
31.3784	0.00015797+0.00093434i	6.1185e-05+0.00083862i	0.11334-0.060521i
31.3939	0.00015796+0.00092169i	4.9918e-05+0.00082412i	0.11355-0.060409i
31.4095	0.00014405+0.00093532i	4.2665e-05+0.00083951i	0.11345-0.060494i
31.4251	0.00015793+0.00092349i	6.1837e-05+0.00083363i	0.11351-0.060429i
[truncated: 4,402 more rows]
