# Supplementary material for: A Generalized Model for Linear-Periodically-Time-Variant Circulators
Source: Sci Rep. 2019 Jun 18;9:8718. doi: 10.1038/s41598-019-45013-5 (PMC6582053; doi:10.1038/s41598-019-45013-5)
Supplement: Supplementary file 4 — Dataset 3A [file 41598_2019_45013_MOESM4_ESM.xlsx]

## Sheet: Sheet1
f_MHz	S11_dB	S11_deg	S21_dB	S21_deg	S31_dB	S31_deg
5	-0.134617	-17.4618	-76.7854	-23.3372	-71.0654	68.1954
5.02187	-0.147556	-17.5628	-69.6712	112.841	-62.5504	-30.8916
5.04375	-0.159812	-17.6496	-73.9562	-69.6217	-68.4398	56.6266
5.06562	-0.173543	-17.7379	-75.4648	-78.2182	-63.4719	31.3013
5.0875	-0.180081	-17.8375	-72.9583	-118.406	-63.0755	56.1248
5.10938	-0.193144	-17.8704	-72.0323	-70.1131	-64.0927	44.7262
5.13125	-0.203675	-17.9649	-75.0234	4.65146	-64.416	34.8366
5.15313	-0.213122	-18.0277	-71.4651	-103.666	-63.564	38.0838
5.175	-0.219838	-18.0719	-72.174	-90.5409	-63.3675	16.2159
5.19688	-0.231624	-18.1082	-67.0269	-75.4899	-59.8256	4.36617
5.21875	-0.240948	-18.166	-70.0552	-109.515	-61.6174	9.69846
5.24062	-0.244012	-18.2091	-69.3925	-120.346	-60.6475	0.571901
5.2625	-0.258707	-18.2741	-69.2968	-132.819	-59.2869	0.33336
5.28437	-0.271979	-18.3271	-68.1575	-127.824	-59.7765	-10.2861
5.30625	-0.270847	-18.3236	-72.9376	-132.781	-59.1769	-13.958
5.32812	-0.276881	-18.3527	-71.9631	-167.091	-59.1855	-18.8815
5.35	-0.286933	-18.3734	-71.2618	-163.506	-59.8555	-26.1203
5.37188	-0.286165	-18.438	-74.4445	-166.989	-57.5158	-23.8834
5.39375	-0.289632	-18.4445	-74.0274	173.479	-58.0606	-34.9477
5.41563	-0.296971	-18.4607	-70.2965	158.297	-58.3919	-43.9656
5.4375	-0.295618	-18.4526	-72.6164	162.209	-58.7366	-49.0591
5.45937	-0.300047	-18.469	-66.3165	140.754	-58.4593	-50.1649
5.48125	-0.291732	-18.4942	-72.5002	143.841	-57.5167	-57.4086
5.50312	-0.29719	-18.5427	-70.7808	123.84	-58.0489	-57.6206
5.525	-0.295521	-18.5652	-70.9299	98.2368	-58.2024	-70.4008
5.54688	-0.29054	-18.5524	-75.5814	2.63975	-58.1673	-89.5294
5.56875	-0.291535	-18.6246	-71.9605	54.0709	-57.482	-85.7025
5.59063	-0.29361	-18.6345	-72.4402	109.186	-57.4965	-80.1444
5.6125	-0.281763	-18.6704	-74.6394	62.1199	-57.4459	-95.1268
5.63438	-0.278556	-18.7226	-85.5085	-162.79	-57.8641	-97.8855
5.65625	-0.281728	-18.7803	-64.4271	-167.534	-61.9341	-43.7119
5.67812	-0.269433	-18.7674	-79.6833	39.2148	-57.811	-112.705
5.7	-0.267257	-18.7519	-64.1406	-129.468	-57.3791	-92.5197
5.72187	-0.238934	-18.7742	-48.591	140.929	-47.4546	-102.804
5.74375	-0.249497	-18.884	-61.2413	160.795	-54.746	-111.398
5.76562	-0.247446	-18.966	-70.8274	-4.79508	-57.4827	-127.319
5.7875	-0.247582	-19.1897	-49.4239	128.079	-50.4587	18.0113
5.80938	-0.214166	-19.2547	-46.1604	172.978	-46.3332	76.0287
5.83125	-0.235003	-19.1648	-60.4736	161.246	-68.9936	-109.244
5.85313	-0.215964	-19.2143	-77.5594	-177.171	-60.487	-163.549
5.875	-0.210034	-19.2936	-72.9341	-115.001	-61.4311	-175.286
5.89687	-0.202145	-19.3399	-75.9625	178.962	-61.698	-170.57
5.91875	-0.193239	-19.4386	-78.482	139.397	-61.6664	178.03
5.94062	-0.186671	-19.5352	-77.7049	137.568	-63.2578	172.634
5.9625	-0.17509	-19.6285	-85.0827	-174.768	-63.7537	173.106
5.98438	-0.164631	-19.7031	-73.5059	102.754	-64.4864	167.693
6.00625	-0.157294	-19.8396	-78.7099	99.578	-65.819	156.693
6.02813	-0.153776	-19.9486	-79.2052	63.4163	-68.5099	136.931
6.05	-0.143811	-20.028	-76.6077	88.8565	-69.0207	157.872
6.07188	-0.136497	-20.199	-80.1185	107.02	-70.1575	137.979
6.09375	-0.129734	-20.3118	-77.769	84.7651	-69.6022	140.535
6.11562	-0.123343	-20.4702	-76.9714	108.513	-72.0955	123.332
6.1375	-0.122045	-20.5619	-78.5883	91.6153	-74.6887	93.5826
6.15937	-0.11852	-20.7295	-84.8082	60.7782	-74.5812	159.433
6.18125	-0.108857	-20.852	-82.8002	95.2184	-73.5384	-64.2039
6.20312	-0.110719	-21.0517	-57.3491	-158.653	-63.7611	73.5406
6.225	-0.109525	-21.1501	-84.464	-137.794	-80.2159	38.0461
6.24688	-0.101702	-21.3161	-77.078	144.763	-87.984	-46.9517
6.26875	-0.110296	-21.4359	-83.2071	96.8772	-77.6104	155.011
6.29063	-0.113077	-21.62	-82.4638	-85.4965	-80.5775	-126.268
6.3125	-0.110728	-21.7317	-79.8305	99.2621	-81.4435	-163.186
6.33437	-0.113295	-21.8845	-87.0053	-48.9414	-88.4405	94.4182
6.35625	-0.118133	-22.016	-76.8877	121.999	-78.2024	-91.2569
6.37812	-0.115929	-22.1374	-77.7179	96.9939	-79.0365	-89.8188
6.4	-0.127373	-22.3303	-74.9981	62.0228	-87.9998	-119.079
6.42188	-0.127274	-22.391	-78.3224	62.3788	-75.0704	-69.9894
6.44375	-0.146589	-22.6849	-73.0213	80.1124	-78.274	14.0673
6.46563	-0.152717	-22.711	-78.4198	114.609	-78.4569	-32.2966
6.4875	-0.154409	-22.8593	-76.8974	86.8052	-74.9863	-81.4962
6.50938	-0.165105	-22.9944	-76.0023	107.861	-71.8983	-83.2049
6.53125	-0.175309	-23.0969	-73.0729	69.4371	-68.6835	-63.9097
6.55312	-0.182641	-23.2208	-71.0257	62.3328	-70.9116	-82.1285
6.575	-0.190906	-23.3401	-73.3767	84.0717	-66.9805	-77.2869
6.59687	-0.206129	-23.4377	-71.0111	44.2679	-67.2975	-76.1192
6.61875	-0.215087	-23.5545	-76.557	47.8678	-66.5754	-56.6286
6.64062	-0.224971	-23.6076	-74.3978	37.6755	-64.6865	-78.7888
6.6625	-0.241209	-23.7416	-86.7311	-93.3546	-62.7591	-89.4654
6.68438	-0.248459	-23.8042	-70.6441	69.1303	-62.4852	-98.2955
6.70625	-0.259586	-23.8519	-68.8382	40.1976	-62.0984	-98.005
6.72813	-0.273441	-23.9567	-62.3491	140.047	-56.0713	-107.13
6.75	-0.285955	-23.9866	-69.2387	10.8869	-61.3674	-105.868
6.77187	-0.293672	-24.0651	-70.1517	11.8177	-60.5109	-108.189
6.79375	-0.313257	-24.1215	-66.2041	-8.21573	-60.4526	-116.832
6.81562	-0.314542	-24.1529	-67.7021	10.2079	-59.5756	-127.837
6.8375	-0.324496	-24.1757	-67.5009	-20.0227	-58.2399	-120.716
6.85938	-0.326803	-24.2224	-66.9713	-31.1689	-58.633	-134.125
6.88125	-0.338412	-24.2538	-68.8613	-32.3206	-58.757	-139.619
6.90313	-0.346311	-24.2953	-66.2083	-38.4467	-58.1729	-140.928
6.925	-0.350446	-24.2948	-67.7301	-45.9057	-57.6688	-147.213
6.94688	-0.352902	-24.3316	-68.5009	-47.1135	-57.7498	-157.042
6.96875	-0.361942	-24.3462	-67.9253	-48.9486	-57.0746	-164.058
6.99062	-0.359903	-24.3722	-66.0234	-73.6125	-57.5016	-164.938
7.0125	-0.361707	-24.3861	-68.6217	-87.9366	-57.5648	-172.267
7.03437	-0.366205	-24.4063	-65.971	-100.923	-57.2475	-172.403
7.05625	-0.361384	-24.4058	-65.9415	-96.1109	-56.6957	179.343
7.07812	-0.362958	-24.4381	-68.8974	-127.535	-56.8101	-177.502
7.1	-0.361226	-24.4891	-68.3055	-132.17	-56.6258	170.053
7.12188	-0.355932	-24.496	-66.9032	-149.124	-56.6785	169.41
7.14375	-0.358781	-24.5167	-63.926	-167.581	-55.2533	162.178
7.16563	-0.35452	-24.5547	-67.0359	-140.624	-56.4369	159.667
7.1875	-0.34654	-24.6217	-74.3074	-152.329	-57.0199	151.62
7.20937	-0.348692	-24.6353	-69.5087	146.721	-56.0987	141.181
7.23125	-0.343429	-24.6955	-75.3517	-154.595	-57.2634	140.446
7.25312	-0.335696	-24.7288	-68.0618	-70.3823	-56.9455	130.792
7.275	-0.331096	-24.7919	-87.4357	-153.152	-57.2313	123.022
7.29688	-0.320055	-24.827	-68.7612	87.3762	-55.3869	120.747
7.31875	-0.338942	-24.8584	-58.477	157.122	-53.5177	147.975
7.34063	-0.310526	-24.9533	-70.4225	-33.9309	-57.8755	101.166
7.3625	-0.304952	-25.0047	-85.39	-113.496	-58.3551	102.909
7.38438	-0.297664	-25.0696	-73.3397	-14.0225	-57.3148	104.446
7.40625	-0.290712	-25.1352	-76.6299	-75.8328	-58.8188	88.9689
7.42812	-0.275908	-25.2209	-76.7038	-85.8339	-59.446	81.059
7.45	-0.273587	-25.2893	-75.5227	-93.1917	-59.6806	91.2929
7.47187	-0.264853	-25.407	-74.2903	-101.505	-60.1809	71.4144
7.49375	-0.250497	-25.5096	-97.2372	-95.0301	-60.3693	62.367
7.51562	-0.245214	-25.5862	-69.2829	-81.7091	-61.0817	60.198
7.5375	-0.239488	-25.678	-74.5201	-116.356	-61.4082	57.7923
7.55938	-0.222552	-25.8013	-75.4479	-137.643	-64.3116	48.1101
7.58125	-0.218948	-25.9009	-79.6488	-148.757	-64.6482	40.2249
7.60313	-0.217069	-26.0456	-74.2491	-145.149	-67.0437	33.9308
7.625	-0.196739	-26.1983	-73.8785	-123.618	-70.2292	26.6453
7.64687	-0.197034	-26.3055	-79.5091	-141.586	-68.0515	26.0801
7.66875	-0.187096	-26.4497	-74.9118	-130.708	-70.4178	6.0885
7.69062	-0.184502	-26.601	-81.541	168.644	-77.6155	5.89161
7.7125	-0.176866	-26.7421	-74.7363	-155.715	-76.1362	20.3155
7.73438	-0.176161	-26.913	-73.5154	-91.0891	-79.3988	135.163
7.75625	-0.174715	-27.0536	-80.626	-119.59	-73.2703	61.6661
7.77813	-0.171844	-27.2279	-74.4879	-171.722	-83.9627	-98.9335
7.8	-0.169795	-27.375	-74.8656	-137.386	-81.2376	-172.928
7.82188	-0.169988	-27.5507	-84.7776	-118.679	-91.9208	135.382
7.84375	-0.174345	-27.6853	-78.2474	-154.429	-71.5618	128.141
7.86562	-0.16914	-27.8714	-80.9277	-81.3477	-81.0106	111.225
7.8875	-0.173998	-28.0095	-76.1055	-115.511	-78.8926	152.473
7.90937	-0.182189	-28.1771	-76.912	-159.818	-72.7932	148.931
7.93125	-0.183418	-28.3423	-75.89	-144.493	-74.9046	152.158
7.95312	-0.188026	-28.4893	-71.9393	-144.616	-75.163	140.964
7.975	-0.194498	-28.6644	-69.213	-150.739	-74.3884	148.047
7.99688	-0.203829	-28.7962	-67.8239	-129.855	-69.8976	123.202
8.01875	-0.207841	-28.9604	-71.5748	-138.472	-72.6175	-172.051
8.04063	-0.223978	-29.1224	-71.5089	-169.406	-71.8548	167.964
8.0625	-0.230823	-29.2536	-69.473	122.301	-69.5987	-111.267
8.08437	-0.236206	-29.3558	-71.5986	-162.328	-69.3992	179.287
8.10625	-0.248803	-29.4842	-69.105	-178.659	-67.3772	-179.714
8.12813	-0.260973	-29.6053	-66.0828	-31.9258	-62.3496	-151.016
8.15	-0.275213	-29.752	-68.1654	161.918	-67.8176	167.493
8.17188	-0.284393	-29.8414	-67.5379	149.76	-64.2345	157.876
8.19375	-0.298667	-29.9671	-67.9809	161.709	-63.8264	157.116
8.21562	-0.312898	-30.0556	-69.741	151.167	-62.3548	146.916
8.2375	-0.321243	-30.1356	-67.3937	154.978	-61.5569	151.544
8.25938	-0.339567	-30.2503	-63.5994	159.619	-60.8648	149.283
8.28125	-0.349524	-30.3369	-65.7853	157.325	-59.1732	144.602
8.30312	-0.357645	-30.4207	-67.2691	130.721	-59.6897	142.016
8.325	-0.371031	-30.4702	-66.1548	126.999	-59.6203	121.586
8.34688	-0.383434	-30.549	-66.89	130.688	-58.5729	133.894
8.36875	-0.389215	-30.5745	-65.654	127.768	-58.6492	126.81
8.39062	-0.359706	-30.7567	-66.9164	116.972	-59.952	121.614
8.4125	-0.412212	-30.6602	-65.9044	107.423	-57.2864	107.497
8.43437	-0.421343	-30.6956	-64.6448	103.589	-57.1893	106.571
8.45625	-0.432263	-30.7335	-66.0257	91.7281	-56.6892	96.8839
8.47813	-0.440183	-30.7758	-63.4266	87.3357	-56.8629	94.5113
8.5	-0.443762	-30.782	-65.5137	77.0496	-56.551	90.1192
8.52187	-0.450735	-30.819	-63.8496	75.2221	-56.1678	84.204
8.54375	-0.45326	-30.8349	-63.6883	57.5831	-55.9476	74.6051
8.56563	-0.459607	-30.8959	-64.1932	59.2878	-55.5721	73.3797
8.5875	-0.460951	-30.892	-56.6503	122.562	-54.8679	95.4972
8.60938	-0.462687	-30.9158	-63.7042	39.0247	-55.4453	66.1659
8.63125	-0.461992	-30.9188	-65.2052	39.2154	-55.4765	63.8874
8.65312	-0.460326	-30.9517	-65.5555	17.6142	-55.7552	56.5133
8.675	-0.456832	-31.0168	-64.8657	18.9592	-56.2083	50.4272
8.69688	-0.454503	-31.0499	-65.8276	-9.48087	-56.5758	49.3708
8.71875	-0.448921	-31.0536	-66.084	-13.6384	-55.8657	43.4379
8.74062	-0.444371	-31.1049	-67.666	-24.4331	-55.9876	33.0751
8.7625	-0.446766	-31.1422	-65.6127	-30.673	-55.024	32.8455
8.78438	-0.442826	-31.2029	-72.1939	-46.4851	-55.8487	25.0955
8.80625	-0.434898	-31.2407	-71.093	-13.8627	-54.9813	21.5481
8.82812	-0.428905	-31.314	-74.8744	-59.3413	-55.7636	16.8519
8.85	-0.418895	-31.3087	-74.6694	-76.1119	-56.0759	6.54194
8.87187	-0.408192	-31.4017	-78.1858	-96.1761	-53.9115	-0.284881
8.89375	-0.406487	-31.5076	-80.7113	-127.005	-56.5033	-7.82313
8.91563	-0.399367	-31.572	-91.1036	-99.3124	-56.0749	-8.73601
8.9375	-0.390189	-31.641	-86.3734	-18.6336	-56.4702	-14.1025
8.95937	-0.387024	-31.6921	-72.6842	75.7332	-58.4555	-12.9253
8.98125	-0.376661	-31.6893	-57.7462	77.6231	-61.1818	40.8869
9.00313	-0.370978	-31.8393	-62.9243	88.3938	-63.289	-11.3123
9.025	-0.36078	-32.0042	-73.0109	1.60609	-58.7241	-40.7056
9.04688	-0.346186	-32.0872	-76.6318	66.5191	-59.9802	-42.6498
9.06875	-0.342936	-32.2309	-76.7764	8.31926	-60.3236	-46.6329
9.09062	-0.329596	-32.3144	-77.4916	34.1128	-60.6178	-52.6655
9.1125	-0.326618	-32.4311	-71.5233	-41.4644	-65.0052	-57.1968
9.13438	-0.306851	-32.5552	-76.9633	109.218	-62.6286	-61.7634
9.15625	-0.305654	-32.6853	-72.6022	6.73009	-63.6183	-73.7867
9.17812	-0.29942	-32.9758	-71.8035	-6.39992	-62.6542	-73.4462
9.2	-0.28762	-32.9696	-71.4978	-30.8225	-64.2714	-97.6837
9.22188	-0.284383	-33.1094	-74.6165	-7.22751	-67.4104	-87.7526
9.24375	-0.276019	-33.2761	-72.4586	10.1754	-67.0605	-63.5193
9.26562	-0.277021	-33.4553	-74.8142	-45.954	-71.2466	-76.7631
9.2875	-0.266192	-33.6121	-75.7131	-20.0965	-74.9533	-75.9939
9.30937	-0.263921	-33.7831	-73.7173	-42.4105	-75.5758	-109.554
9.33125	-0.263868	-33.9471	-70.174	5.19391	-73.6929	-29.0652
9.35313	-0.260582	-34.1455	-71.5315	-8.14519	-92.3993	-118.231
9.375	-0.261005	-34.293	-74.4123	-19.3947	-82.6168	99.1749
9.39687	-0.263716	-34.5156	-71.5721	-12.1774	-75.2579	50.3796
9.41875	-0.262533	-34.6909	-73.3426	-24.607	-76.239	31.2825
9.44063	-0.266259	-34.864	-71.6539	-18.8521	-73.1207	31.1524
9.4625	-0.263943	-35.0399	-73.2676	-26.5206	-76.9435	27.471
9.48438	-0.274274	-35.2321	-73.0287	-21.6147	-73.5333	37.7449
9.50625	-0.277463	-35.3894	-67.5408	-23.8968	-76.2681	55.4962
9.52812	-0.285166	-35.5631	-70.4575	-18.1008	-69.9427	39.558
9.55	-0.29497	-35.6963	-68.1236	-30.3723	-71.2721	46.0811
9.57188	-0.302227	-35.9048	-65.896	-25.3119	-70.0996	56.3478
9.59375	-0.312511	-36.0734	-66.1417	-38.5443	-68.0288	62.1041
9.61562	-0.323534	-36.2188	-66.6389	-39.4161	-68.751	47.3023
9.6375	-0.331028	-36.3866	-66.9448	-66.0668	-65.9353	57.8152
9.65938	-0.345152	-36.5324	-66.339	-52.4874	-65.3393	58.7621
9.68125	-0.35443	-36.7001	-66.2087	-69.519	-66.1051	47.3858
9.70312	-0.370955	-36.8127	-66.007	-74.6646	-66.674	37.8407
9.725	-0.381095	-36.9846	-58.2494	-73.5892	-63.6364	65.9691
9.74687	-0.392697	-37.071	-64.4313	-75.1254	-63.8806	35.0997
9.76875	-0.414022	-37.1824	-63.9042	-91.7113	-61.4271	39.5087
9.79063	-0.426077	-37.3317	-63.7647	-88.0125	-61.4985	32.532
9.8125	-0.441174	-37.415	-62.7001	-95.3589	-60.584	34.2592
9.83437	-0.459819	-37.4792	-62.1013	-78.1944	-59.2742	20.6493
9.85625	-0.469851	-37.6505	-61.9801	-92.8028	-59.2022	19.6747
9.87813	-0.485424	-37.6998	-61.9509	-102.699	-58.5557	11.4751
9.9	-0.497979	-37.7701	-61.8589	-113.642	-58.3627	9.07614
9.92188	-0.508242	-37.8241	-62.6052	-118.107	-57.1453	5.76523
9.94375	-0.524956	-37.9163	-60.9573	-123.674	-56.7688	1.7397
9.96562	-0.535365	-37.8628	-60.5455	-130.673	-56.1891	-5.93739
9.9875	-0.61773	-38.3234	-60.7609	-129.059	-54.2641	1.02657
10.0094	-0.558261	-38.0092	-60.3706	-136.481	-55.4727	-13.6956
10.0312	-0.567068	-38.0662	-59.9608	-150.476	-55.3135	-22.3151
10.0531	-0.574725	-38.1204	-60.1313	-158.452	-54.8455	-26.5773
10.075	-0.581219	-38.1579	-60.4417	-164.057	-54.6619	-31.3966
10.0969	-0.593865	-38.1915	-60.6735	-170.461	-54.6041	-32.0267
10.1188	-0.596078	-38.1913	-59.1248	-178.233	-54.9333	-39.9453
10.1406	-0.59493	-38.2522	-57.6172	-168.542	-54.1747	-56.6707
10.1625	-0.600109	-38.2848	-59.6224	166.763	-54.3453	-52.7718
10.1844	-0.596676	-38.2854	-59.3737	165.262	-54.2514	-55.7066
10.2063	-0.600698	-38.2927	-60.2378	152.751	-54.8093	-62.9942
10.2281	-0.59597	-38.3657	-59.1483	142.929	-54.4948	-65.2584
10.25	-0.602471	-38.4022	-59.7339	140.02	-54.7972	-69.9587
10.2719	-0.599521	-38.4025	-60.542	135.856	-55.3317	-73.0921
10.2937	-0.591743	-38.4551	-61.9173	125.177	-54.631	-78.1197
10.3156	-0.585758	-38.4897	-63.2252	112.515	-54.5769	-84.9022
10.3375	-0.587726	-38.4961	-68.6203	155.081	-55.9621	-74.6024
10.3594	-0.575248	-38.5634	-69.1318	89.1602	-55.2291	-92.523
10.3812	-0.569704	-38.6549	-65.4569	86.3396	-54.9203	-95.6261
10.4031	-0.567887	-38.6745	-58.7318	78.2443	-57.658	-84.3933
10.425	-0.547347	-38.8653	-60.999	-21.807	-50.7632	-89.6954
10.4469	-0.548871	-38.8821	-65.6577	82.9071	-55.7104	-108.1
10.4688	-0.539321	-38.947	-73.1771	76.0781	-55.1764	-120.414
10.4906	-0.532811	-39.0382	-76.0805	100.029	-55.4734	-127.435
10.5125	-0.528654	-39.1217	-73.2525	85.2532	-53.8566	-110.183
10.5344	-0.512341	-39.245	-71.1465	116.784	-56.7521	-128.887
10.5563	-0.50887	-39.3444	-69.255	142.496	-56.2248	-142.472
10.5781	-0.495588	-39.45	-70.3727	149.97	-56.5059	-148.871
10.6	-0.48645	-39.5547	-74.1452	140.717	-58.1464	-156.804
10.6219	-0.476135	-39.6876	-70.883	130.807	-57.9794	-157.607
10.6438	-0.473012	-39.8439	-69.5385	132.751	-58.8356	-167.095
10.6656	-0.457073	-39.9547	-66.1612	124.418	-59.0363	-162.762
10.6875	-0.446328	-40.1007	-68.1279	132.801	-61.8696	173.118
10.7094	-0.441332	-40.2404	-68.0759	132.258	-61.6408	-179.565
10.7312	-0.457638	-40.4155	-68.3649	133.427	-63.933	161.85
10.7531	-0.420494	-40.5696	-69.3455	110.164	-64.0176	169.244
10.775	-0.453926	-40.8465	-65.5112	121.581	-62.3962	147.407
10.7969	-0.411532	-40.9236	-67.4846	110.246	-69.5828	158.632
10.8187	-0.410998	-41.2082	-67.2068	113.578	-72.7044	145.616
10.8406	-0.396713	-41.336	-69.9953	117.671	-73.4207	154.447
10.8625	-0.393601	-41.4712	-71.0425	117.809	-79.8613	-178.897
10.8844	-0.39399	-41.6739	-71.3155	86.8227	-78.35	-141.868
10.9062	-0.392122	-41.8896	-64.8488	125.607	-83.2237	-8.78633
10.9281	-0.391323	-42.0781	-68.3111	143.815	-79.3782	81.5868
10.95	-0.392283	-42.3084	-73.0433	102.223	-84.2508	141.737
10.9719	-0.394832	-42.5128	-67.6578	90.7454	-71.6185	-52.5244
10.9938	-0.396062	-42.7437	-66.8401	94.2454	-79.2941	-68.5675
11.0156	-0.401601	-42.913	-65.7765	100.29	-71.2953	-42.7106
11.0375	-0.40356	-43.1435	-65.7664	92.9951	-70.1724	-64.6632
11.0594	-0.410334	-43.3678	-63.4025	75.0063	-70.5664	-14.0716
11.0813	-0.416523	-43.5695	-64.3372	86.8643	-67.5005	-54.1419
11.1031	-0.429317	-43.7403	-64.6995	69.936	-69.1167	-47.1139
11.125	-0.416202	-43.9515	-47.0873	98.2103	-51.4198	-141.451
11.1469	-0.450632	-44.2835	-48.4821	14.2192	-55.5868	121.591
11.1687	-0.462037	-44.3213	-66.4133	72.7417	-64.4584	-36.6391
11.1906	-0.471351	-44.5279	-63.2636	71.2955	-66.3631	-58.3189
11.2125	-0.489554	-44.7225	-62.352	71.939	-64.895	-65.1786
11.2344	-0.498629	-44.8646	-60.897	67.371	-61.0054	-64.1031
11.2562	-0.510648	-45.0194	-60.6257	69.3002	-60.4589	-70.5004
11.2781	-0.529163	-45.2051	-60.4335	50.9597	-60.8554	-70.5601
11.3	-0.539184	-45.3845	-61.2607	49.7521	-59.1899	-80.5957
11.3219	-0.5631	-45.4981	-59.3223	46.4595	-59.0784	-78.2203
11.3438	-0.578068	-45.6543	-59.8696	40.5525	-57.5135	-80.2076
11.3656	-0.596905	-45.7528	-61.2127	36.6529	-57.6276	-87.8111
11.3875	-0.614446	-45.872	-59.6186	23.9893	-57.1898	-88.9397
11.4094	-0.626954	-46.0079	-61.2744	-17.2195	-57.6351	-113.412
11.4313	-0.646992	-46.1009	-53.6958	-4.36879	-55.5662	-77.6955
11.4531	-0.664744	-46.228	-58.002	13.7625	-55.4793	-102.75
11.475	-0.682085	-46.2914	-56.1681	-3.09161	-54.7514	-111.004
11.4969	-0.697377	-46.4021	-57.0426	-1.83109	-54.5435	-111.91
11.5188	-0.718434	-46.4866	-57.6387	-9.23233	-54.2122	-116.552
11.5406	-0.727036	-46.5193	-56.9687	-13.013	-54.3771	-123.167
11.5625	-0.683834	-46.2362	-57.4258	-19.4731	-54.7997	-138.649
11.5844	-0.799869	-46.9144	-56.1681	-20.6101	-52.7305	-125.584
11.6062	-0.762132	-46.7053	-56.8268	-32.6208	-52.9314	-134.952
11.6281	-0.776088	-46.7331	-55.9106	-39.0618	-52.9529	-143.348
11.65	-0.78656	-46.7554	-56.3422	-42.1514	-52.8447	-147.873
11.6719	-0.792337	-46.8504	-56.1822	-50.9118	-52.773	-152.183
11.6937	-0.800252	-46.8651	-55.852	-55.9364	-52.5044	-155.163
11.7156	-0.804781	-46.878	-55.8873	-62.107	-52.9129	-158.613
11.7375	-0.811172	-46.9284	-55.8316	-66.7797	-52.6677	-170.06
11.7594	-0.81121	-46.9431	-55.9764	-79.6593	-53.2244	-170.707
11.7812	-0.815502	-46.9942	-55.8902	-79.8168	-53.3908	-178.869
11.8031	-0.815049	-47.0163	-55.7536	-93.1505	-53.5485	178.341
11.825	-0.807784	-47.0181	-55.5491	-95.3112	-53.8289	177.345
11.8469	-0.807241	-47.0991	-56.6377	-109.845	-53.8801	171.005
11.8688	-0.802229	-47.1224	-56.6153	-115.567	-54.6135	167.18
11.8906	-0.803925	-47.2125	-57.0864	-127.969	-54.1124	166.78
11.9125	-0.793858	-47.2931	-57.2509	-133.412	-54.5368	164.816
11.9344	-0.784438	-47.3234	-57.3296	-146.076	-54.3252	159.932
11.9563	-0.790751	-47.4946	-53.2385	-131.523	-54.1232	135.017
11.9781	-0.76555	-47.4958	-60.6294	-159.618	-54.8562	155.828
12	-0.751171	-47.4475	-54.414	-128.426	-47.7125	140.629
12.0219	-0.761122	-47.5625	-56.6151	-87.1823	-48.8709	163.024
12.0437	-0.739869	-47.7992	-65.8833	-163.875	-54.3617	132.551
12.0656	-0.733079	-47.9324	-65.2205	-174.808	-55.5436	134.132
12.0875	-0.722695	-48.0533	-69.5677	-171.002	-55.4081	123.289
12.1094	-0.714259	-48.1627	-68.3317	-156.255	-55.9897	118.925
12.1312	-0.70154	-48.2923	-68.6978	-149.491	-56.963	112.485
12.1531	-0.693339	-48.4025	-69.7477	-130.425	-56.5514	107.036
12.175	-0.67964	-48.5551	-68.6839	-125.948	-57.3842	100.036
12.1969	-0.670905	-48.7392	-68.9574	-137.777	-58.4451	93.6351
12.2188	-0.661214	-48.9247	-67.0209	-124.231	-59.7198	80.4531
12.2406	-0.649258	-49.0766	-66.2549	-133.125	-60.2128	81.7101
12.2625	-0.640087	-49.2624	-65.5761	-113.612	-62.6453	79.837
12.2844	-0.634068	-49.4273	-64.4006	-133.754	-63.8911	72.9285
12.3063	-0.623128	-49.6247	-64.6258	-133.136	-68.8844	76.3249
12.3281	-0.610623	-49.8454	-65.0535	-142.467	-67.5065	63.7526
12.35	-0.610337	-50.1	-63.5789	-143.243	-68.9557	52.0962
12.3719	-0.639758	-50.1445	-61.0397	-137.551	-81.6578	118.226
12.3938	-0.593098	-50.5162	-63.0233	-146.916	-87.09	55.6146
12.4156	-0.580201	-50.898	-63.592	-160.519	-77.3732	-113.275
12.4375	-0.595876	-50.9248	-62.721	-155.703	-70.8183	-150.083
12.4594	-0.588629	-51.1754	-61.9081	-161.755	-67.5248	-138.416
12.4812	-0.586664	-51.4238	-72.6366	-158.287	-63.0374	-134.529
12.5031	-0.587699	-51.6398	-63.6402	-155.039	-69.6961	-154.899
12.525	-0.592643	-51.9285	-59.9853	-164.199	-60.3636	-159.557
12.5469	-0.597591	-52.1717	-63.105	-157.219	-65.0965	-164.761
12.5687	-0.597057	-52.4569	-58.984	-144.174	-67.337	-177.46
12.5906	-0.601209	-52.6861	-61.6287	-152.763	-62.634	-163.34
12.6125	-0.611294	-52.9642	-61.1231	-162.492	-62.4521	-163.055
12.6344	-0.619823	-53.2187	-60.8194	-162.459	-62.0285	-166.4
12.6562	-0.628564	-53.4665	-60.4042	-160.951	-60.393	-161.978
12.6781	-0.644464	-53.7037	-59.9784	-157.679	-60.4604	-160.569
12.7	-0.663763	-53.9218	-57.7756	165.623	-56.6401	175.181
12.7219	-0.706629	-54.1506	-46.788	131.83	-43.6983	148.497
12.7438	-0.673188	-54.5099	-47.7794	-124	-45.8276	-97.6694
12.7656	-0.698562	-54.6432	-56.4165	-167.46	-57.3574	-156.646
12.7875	-0.711171	-54.8577	-54.9992	177.941	-57.9414	-176.566
12.8094	-0.736075	-55.0436	-56.8497	169.884	-55.9178	-175.641
12.8313	-0.754627	-55.2758	-56.0579	168.123	-55.5027	179.459
12.8531	-0.773168	-55.4371	-55.5959	160.747	-54.7149	175.508
12.875	-0.789524	-55.656	-54.9697	157.221	-54.0647	172.234
12.8969	-0.815658	-55.8098	-55.0571	149.685	-54.0933	168.361
12.9187	-0.83925	-56.0155	-54.5227	142.41	-53.5542	170.23
12.9406	-0.860759	-56.179	-53.81	142.37	-53.1154	163.636
12.9625	-0.880829	-56.3503	-53.9498	134.744	-53.0169	159.163
12.9844	-0.9041	-56.487	-53.3029	132.716	-52.188	155.415
13.0062	-0.924092	-56.6148	-53.3091	129.911	-51.8697	151.985
13.0281	-0.945919	-56.7511	-52.6828	123.283	-51.4096	146.402
13.05	-0.968344	-56.8537	-52.5615	116.494	-51.0984	144.725
13.0719	-0.986523	-56.9047	-52.4374	113.142	-51.082	141.333
13.0938	-0.998854	-57.1181	-52.4901	110.645	-50.9247	133.027
13.1156	-1.02709	-57.1641	-52.3643	101.149	-50.8515	128.479
13.1375	-1.04628	-57.2419	-52.0638	96.2632	-50.5615	124.833
13.1594	-1.0645	-58.483	-52.8589	96.9376	-49.6019	139.211
13.1813	-1.07938	-57.3575	-51.065	82.4676	-50.0619	114.499
13.2031	-1.09422	-57.4113	-51.1549	78.8103	-50.1268	110.488
13.225	-1.10363	-57.4473	-50.8693	73.5306	-50.3521	106.811
13.2469	-1.1195	-57.5119	-50.4911	67.3867	-50.3535	101.715
13.2688	-1.12353	-57.585	-49.635	62.0791	-50.7799	95.6239
13.2906	-1.13799	-57.6088	-50.3059	52.1661	-51.302	92.0223
13.3125	-1.14214	-57.6637	-50.367	47.738	-50.9586	86.5752
13.3344	-1.1424	-57.6734	-49.891	44.8919	-51.2892	84.0088
13.3562	-1.14825	-57.7557	-50.3962	38.2503	-51.6037	85.855
13.3781	-1.15566	-57.6648	-47.2417	21.8089	-61.0323	16.1303
13.4	-1.17422	-57.843	-50.0491	20.0606	-52.116	68.0173
13.4219	-1.14778	-57.8954	-50.194	15.4327	-52.6454	75.4058
13.4437	-1.14327	-57.9536	-49.969	9.08317	-53.1382	74.2556
13.4656	-1.13338	-58.0085	-50.2181	-0.518004	-53.3388	70.2645
13.4875	-1.13142	-58.0821	-50.4907	-8.88102	-53.811	69.4401
13.5094	-1.11987	-58.1422	-51.0331	-19.4739	-53.0465	70.3102
13.5312	-1.10964	-58.3103	-51.641	-25.3654	-52.983	70.4419
13.5531	-1.09282	-58.3984	-51.9828	-32.7373	-52.8847	67.9117
13.575	-1.08291	-58.524	-53.3703	-40.0277	-52.7042	59.1526
13.5969	-1.07596	-58.634	-54.4135	-41.9787	-52.8098	58.643
13.6188	-1.06201	-58.8001	-54.5578	-51.4653	-52.9732	55.5784
13.6406	-1.05323	-58.9355	-56.701	-52.7605	-53.0161	49.5008
13.6625	-1.0342	-59.0941	-56.7332	-51.3363	-53.9497	42.9884
13.6844	-1.03331	-59.285	-58.9752	-52.9646	-53.6863	40.3945
13.7063	-1.0651	-59.2798	-61.151	-47.038	-53.7935	48.2825
13.7281	-0.906249	-59.7952	-60.1238	-37.5698	-57.2504	9.05123
13.75	-1.00868	-59.709	-61.4529	-44.8408	-55.8803	36.3469
13.7719	-0.985012	-60.1211	-61.1842	-26.8598	-59.4026	27.7576
13.7937	-0.9763	-60.3518	-58.9328	-31.3155	-59.7147	36.2292
13.8156	-0.964094	-60.5576	-59.4429	-37.1337	-61.2861	38.2245
13.8375	-0.951827	-60.7986	-59.7416	-38.2035	-61.5635	47.8221
13.8594	-0.94365	-61.0443	-60.6805	-38.7847	-63.4635	67.9445
13.8812	-0.93751	-61.3109	-59.8371	-33.351	-62.6862	70.6489
13.9031	-0.926724	-61.5762	-57.4059	-41.4636	-61.8935	116.114
13.925	-0.913724	-61.7844	-56.8131	-58.143	-52.5544	120.519
13.9469	-0.918975	-62.0953	-59.0649	-41.8815	-59.8076	91.3136
13.9688	-0.898099	-62.3085	-59.2464	-62.3052	-57.8662	66.0711
13.9906	-0.91315	-62.7081	-58.0256	-45.956	-57.5464	98.5471
14.0125	-0.902536	-63.0946	-66.2048	-63.1478	-56.24	103.29
14.0344	-0.904639	-63.3589	-57.7071	-45.5465	-56.931	91.0729
14.0563	-0.906764	-63.6396	-57.0329	-45.9102	-55.9926	93.8822
14.0781	-0.916667	-64.0176	-57.5486	-49.8872	-54.8379	94.4606
14.1	-0.917099	-64.3412	-56.4727	-40.9459	-54.5885	91.7151
14.1219	-0.928001	-64.6266	-57.2484	-51.9426	-53.9417	87.0075
14.1438	-0.932891	-64.965	-56.2661	-55.0463	-53.0209	86.9215
14.1656	-0.945762	-65.2925	-56.021	-56.5914	-53.0149	87.7654
14.1875	-0.903966	-65.4651	-55.9168	-60.2663	-53.1294	86.7518
14.2094	-0.924021	-66.1701	-54.4085	-54.027	-51.121	80.4136
14.2312	-0.974298	-66.2951	-54.8563	-50.8601	-51.7777	85.2673
14.2531	-0.998612	-66.6238	-54.7711	-62.673	-51.0237	84.2053
14.275	-1.01263	-66.9507	-53.7184	-63.3092	-50.5982	76.8565
14.2969	-1.03639	-67.2317	-53.35	-68.4773	-50.7505	75.6601
14.3187	-1.05779	-67.562	-52.0955	-71.527	-50.4079	75.9744
14.3406	-1.06319	-67.87	-50.4042	-59.1419	-52.1783	88.2918
14.3625	-1.10892	-68.1316	-50.9455	-79.8406	-48.8123	72.8837
14.3844	-1.14089	-68.4477	-52.6045	-86.0415	-47.4712	72.543
14.4062	-1.15826	-68.7358	-49.7902	-86.7511	-48.4883	63.3545
14.4281	-1.18072	-68.9998	-54.4212	-81.2665	-50.2241	79.5024
14.45	-1.21631	-69.2707	-49.386	-98.3226	-47.6265	59.2389
14.4719	-1.24286	-69.5131	-48.9623	-102.024	-47.149	55.9928
14.4938	-1.27338	-69.7651	-48.9617	-106.345	-46.7614	53.8044
14.5156	-1.30021	-69.9747	-48.56	-111.432	-46.574	49.5832
14.5375	-1.33125	-70.1785	-48.2012	-114.21	-46.2758	48.117
14.5594	-1.36097	-70.3923	-48.1082	-121.146	-46.225	48.882
14.5813	-1.40003	-70.6058	-47.3736	-125.651	-45.835	40.4947
14.6031	-1.42229	-70.7687	-47.1865	-130.294	-45.6941	37.2933
14.625	-1.46289	-70.9517	-46.9006	-135.155	-45.4984	34.9122
14.6469	-1.4856	-71.0886	-46.7819	-141.161	-46.0182	28.4534
14.6687	-1.50888	-71.202	-45.9816	-145.795	-45.1194	28.5887
14.6906	-1.54296	-71.4137	-45.6611	-150.072	-45.2028	22.8275
14.7125	-1.58117	-71.494	-45.4853	-155.342	-44.9859	21.4774
14.7344	-1.59557	-71.5989	-45.0628	-161.78	-45.0499	17.7528
14.7562	-1.50055	-71.6933	-45.0239	-167.757	-46.2815	19.1878
14.7781	-1.64983	-71.7856	-44.5962	-171.888	-45.2311	12.0043
14.8	-1.66612	-71.9256	-44.5365	-176.544	-45.4836	7.42683
14.8219	-1.68692	-71.9986	-43.9182	178.438	-45.3472	3.75123
14.8438	-1.70156	-72.0524	-43.8653	171.898	-45.6549	2.17027
14.8656	-1.72304	-72.1352	-43.3205	166.869	-45.8858	-0.976148
14.8875	-1.73664	-72.19	-43.189	159.847	-46.4333	-1.43979
14.9094	-1.7448	-72.2674	-43.0951	154.134	-46.397	-2.69881
14.9313	-1.75789	-72.3309	-42.6746	149.133	-46.6539	-1.83942
14.9531	-1.76766	-72.4405	-40.3039	146.784	-51.6483	-0.994007
14.975	-1.76884	-72.456	-42.2228	135.45	-46.9712	-0.76524
14.9969	-1.75515	-72.46	-42.7183	130.429	-46.8361	3.3633
15.0188	-1.7735	-72.5382	-41.9359	120.56	-46.5883	5.4054
15.0406	-1.76857	-72.6329	-41.8332	114.275	-46.3479	6.72302
15.0625	-1.75941	-72.7274	-41.946	106.277	-45.4854	5.73073
15.0844	-1.74863	-72.7922	-41.8988	97.2868	-44.9341	5.23077
15.1062	-1.73865	-72.9248	-42.0753	89.3818	-44.2399	3.1768
15.1281	-1.71323	-73.0608	-42.4483	81.7158	-43.3893	0.214809
15.15	-1.69817	-73.2174	-42.8826	73.7313	-43.3022	-4.95264
15.1719	-1.68258	-73.4129	-43.5843	64.874	-43.3267	-9.32614
15.1937	-1.67199	-73.6716	-42.972	63.8057	-43.0155	-8.90559
15.2156	-1.64497	-73.849	-44.9822	54.2994	-43.0435	-18.2737
15.2375	-1.62471	-74.143	-45.7586	48.23	-43.0584	-22.2982
15.2594	-1.60705	-74.439	-46.6407	46.6629	-43.2756	-26.4149
15.2812	-1.58223	-74.7523	-47.4145	44.7687	-43.5372	-28.7149
15.3031	-1.66348	-74.9089	-47.9572	41.1407	-43.8279	-27.3303
15.325	-1.60663	-75.8272	-48.7965	55.2276	-43.3794	-24.657
15.3469	-1.56263	-75.6976	-49.1878	40.0196	-44.6842	-32.3193
15.3688	-1.5438	-76.0369	-49.6314	40.6499	-44.7256	-32.6525
15.3906	-1.53396	-76.4247	-49.9742	39.6017	-44.8488	-33.0161
15.4125	-1.53033	-76.7814	-50.1533	40.6814	-44.969	-32.4278
15.4344	-1.52049	-77.1714	-50.1023	37.622	-45.0377	-31.8274
15.4563	-1.50968	-77.5831	-49.9243	40.1091	-45.0849	-29.1082
15.4781	-1.51106	-77.9871	-50.4452	37.6669	-44.5569	-29.2203
15.5	-1.5075	-78.3714	-50.883	32.7209	-44.9651	-29.4549
15.5219	-1.49987	-78.8317	-48.5718	34.6132	-44.7604	-22.9277
15.5437	-1.50997	-79.2442	-50.0788	37.6742	-43.929	-29.8541
15.5656	-1.50645	-79.7276	-50.3848	37.902	-43.6497	-29.0489
15.5875	-1.508	-80.1544	-49.7794	35.0698	-43.7904	-28.43
15.6094	-1.524	-80.7145	-52.566	35.9563	-44.7462	-37.9923
15.6312	-1.52272	-81.1158	-49.6333	32.6243	-43.1857	-29.481
15.6531	-1.53479	-81.6354	-49.0373	30.1272	-42.9041	-30.4865
15.675	-1.54284	-82.1163	-48.8929	26.9252	-42.5038	-31.5875
15.6969	-1.5621	-82.5773	-48.7401	25.5795	-42.2509	-30.9932
15.7188	-1.57728	-83.0627	-48.188	25.024	-41.9573	-32.5282
15.7406	-1.59678	-83.5857	-48.0382	20.5425	-41.6339	-33.8538
15.7625	-1.60935	-84.063	-47.5819	19.0759	-41.2601	-34.3883
15.7844	-1.6354	-85.0173	-46.8029	16.9738	-40.9568	-34.7745
15.8063	-1.62113	-85.128	-46.4938	14.7301	-40.7571	-36.3468
15.8281	-1.6969	-85.5693	-46.1983	12.8898	-40.4409	-37.8719
15.85	-1.72548	-86.0765	-45.5536	8.31037	-40.0438	-38.4754
15.8719	-1.7604	-86.6092	-45.1951	6.94215	-39.7823	-40.2613
15.8938	-1.7964	-87.1123	-44.7111	3.90946	-39.5328	-42.5942
15.9156	-1.83575	-87.5785	-44.3144	1.99558	-39.1783	-43.805
15.9375	-1.87633	-88.0643	-43.7919	-3.7662	-38.8868	-46.0327
15.9594	-1.92821	-88.5634	-43.3895	-6.02948	-38.5224	-48.1852
15.9812	-1.95924	-89.0504	-42.686	-11.7831	-38.3051	-49.6994
16.0031	-2.01432	-89.52	-41.9856	-16.9815	-37.9506	-50.407
16.025	-2.05368	-90.0192	-40.3438	-15.88	-38.4446	-55.64
16.0469	-2.11204	-90.4008	-41.0393	-24.4114	-37.6036	-55.521
16.0688	-2.16754	-90.865	-40.6124	-27.6909	-37.391	-58.009
16.0906	-2.21827	-91.2803	-40.0705	-32.2078	-37.2124	-59.3721
16.1125	-2.27116	-91.664	-39.5539	-35.7081	-37.0149	-61.7852
16.1344	-2.32956	-92.0815	-39.0587	-39.7613	-36.8377	-63.5633
16.1562	-2.39169	-92.4406	-38.6531	-44.8593	-36.5629	-64.7388
16.1781	-2.45671	-92.8411	-38.0122	-50.0577	-36.5972	-67.5504
16.2	-2.51205	-93.1949	-37.4468	-54.2856	-36.4766	-68.6449
16.2219	-2.57595	-93.52	-36.9242	-58.3116	-36.3163	-70.4346
16.2437	-2.63491	-93.8529	-36.3622	-62.8325	-36.098	-71.449
16.2656	-2.6999	-94.1711	-35.8558	-67.3061	-36.2099	-73.2543
16.2875	-2.76441	-94.475	-35.1918	-71.9455	-36.0402	-73.9763
16.3094	-2.82967	-94.78	-34.6312	-76.1612	-36.0588	-75.2629
16.3313	-2.88915	-95.0308	-34.0249	-81.2682	-35.8777	-75.9436
16.3531	-2.95604	-95.0429	-33.4671	-86.0115	-35.9388	-76.0448
16.375	-3.01597	-95.4301	-32.8131	-90.6353	-35.7854	-75.9415
16.3969	-3.09567	-95.691	-32.2547	-96.512	-35.2973	-75.6872
16.4187	-3.14786	-95.921	-31.6243	-99.6891	-35.4312	-74.4669
16.4406	-3.21167	-96.0899	-30.919	-104.58	-34.9923	-73.5878
16.4625	-3.2683	-96.2445	-30.2896	-109.763	-34.7458	-72.4267
16.4844	-3.3275	-96.4244	-29.5219	-115.339	-34.2167	-71.0034
16.5063	-3.40307	-96.536	-28.9152	-120.107	-33.6104	-68.6412
16.5281	-3.47002	-96.5746	-28.2203	-125.431	-32.7999	-67.1784
16.55	-3.5381	-96.6961	-27.9019	-132.604	-32.4573	-65.9813
16.5719	-3.58926	-96.6482	-26.8275	-137.609	-30.7795	-67.1894
16.5938	-3.65794	-96.6597	-26.0835	-144.041	-29.666	-68.7138
16.6156	-3.70865	-96.4452	-25.4388	-150.823	-28.5638	-71.6768
16.6375	-3.75933	-96.2569	-24.8007	-158.463	-27.4483	-76.0848
16.6594	-3.78289	-95.9229	-24.2775	-166.205	-26.4027	-81.3642
16.6812	-3.79159	-95.5435	-23.8472	-174.449	-25.5049	-87.5851
16.7031	-3.76453	-95.2429	-23.5053	177.188	-24.758	-94.5708
16.725	-3.72132	-94.9799	-23.2964	169.027	-24.1399	-102.158
16.7469	-3.64185	-94.8675	-23.2235	160.971	-23.6928	-109.529
16.7688	-3.55646	-94.8797	-23.2289	153.166	-23.3615	-117.103
16.7906	-3.46295	-95.1579	-23.3408	146.255	-23.1851	-124.114
16.8125	-3.37236	-95.5738	-23.5127	139.648	-23.1279	-131.119
16.8344	-3.29123	-96.1803	-23.7429	134.052	-23.1229	-137.224
16.8562	-3.22725	-96.8495	-24.0127	129.049	-23.2039	-142.96
16.8781	-3.18377	-97.5111	-24.2631	124.808	-23.3084	-148.167
16.9	-3.24163	-98.1378	-24.4985	120.942	-23.4825	-152.493
16.9219	-3.08465	-98.9545	-24.7758	119.966	-23.5133	-158.41
16.9438	-3.08544	-100.182	-24.7683	115.744	-23.5981	-161.018
16.9656	-3.08325	-101.062	-24.8663	113.44	-23.6516	-164.527
16.9875	-3.07871	-102	-24.8625	111.449	-23.7089	-167.793
17.0094	-3.07858	-102.922	-24.871	109.939	-23.7174	-171.036
17.0312	-3.09947	-103.845	-24.8018	108.414	-23.6952	-174.128
17.0531	-3.12164	-104.875	-24.6557	106.914	-23.629	-177.154
17.075	-3.14321	-105.937	-24.2711	105.347	-23.66	-179.884
17.0969	-3.17219	-106.921	-24.2617	104.26	-23.4548	176.876
17.1187	-3.22342	-107.974	-24.025	102.889	-23.3159	173.843
17.1406	-3.26951	-109.068	-23.6851	101.721	-23.0953	170.356
17.1625	-3.31497	-110.139	-23.3189	100.312	-22.9523	167.345
17.1844	-3.38532	-111.271	-22.9122	98.808	-22.7317	163.694
17.2063	-3.46243	-112.403	-22.4436	97.1769	-22.5142	160.182
17.2281	-3.55309	-113.518	-21.9562	95.5774	-22.2182	156.237
17.25	-3.65584	-114.728	-21.4207	93.5747	-21.9584	151.952
17.2719	-3.77799	-115.954	-20.8343	91.2969	-21.6398	147.325
17.2937	-3.91895	-117.157	-20.2296	88.8549	-21.3385	142.478
17.3156	-4.08242	-118.286	-19.5753	85.9147	-21.0388	137.011
17.3375	-4.25779	-119.398	-18.9216	82.5601	-20.7183	131.063
17.3594	-4.457	-120.33	-18.2212	78.7691	-20.4196	124.495
17.3813	-4.75489	-120.813	-17.5399	74.5062	-20.1499	117.346
17.4031	-4.96683	-121.758	-16.8624	69.4563	-19.9439	109.216
17.425	-5.23775	-122.148	-16.2259	63.8218	-19.8064	100.378
17.4469	-5.54445	-121.949	-15.6089	57.4832	-19.7527	90.2562
17.4688	-5.74629	-121.375	-15.1728	50.8953	-19.8789	80.399
17.4906	-5.91276	-120.521	-14.8076	43.7772	-20.1627	69.2945
17.5125	-6.00029	-119.482	-14.5423	36.4929	-20.5872	57.8273
17.5344	-6.00796	-118.608	-14.4175	29.2317	-21.1978	45.6862
17.5562	-5.94511	-118.162	-14.4007	22.0685	-21.9826	32.9313
17.5781	-5.85761	-117.991	-14.5284	15.1503	-23.0051	20.1469
17.6	-5.74083	-118.49	-14.7308	8.90422	-24.1882	5.9014
17.6219	-5.64196	-119.454	-15.008	3.35258	-25.5864	-9.45477
17.6438	-5.57617	-120.722	-15.3471	-1.58734	-27.0057	-25.9131
17.6656	-5.57034	-122.127	-15.7056	-5.85818	-28.4627	-44.5186
17.6875	-5.59232	-123.751	-16.0532	-9.40756	-29.6638	-65.3482
17.7094	-5.64728	-125.426	-16.3919	-12.3992	-30.2759	-87.8926
17.7312	-5.75665	-127.133	-16.6948	-14.8786	-30.2413	-110.019
17.7531	-5.88572	-128.781	-16.9621	-16.8943	-29.6591	-129.908
17.775	-6.04583	-130.548	-17.1927	-18.5334	-28.7749	-146.895
17.7969	-6.23708	-132.154	-17.376	-19.9923	-27.7857	-160.487
17.8188	-6.44983	-133.826	-17.5147	-21.1902	-26.7898	-172.346
17.8406	-6.69028	-135.425	-17.5999	-22.2072	-25.8681	177.472
17.8625	-6.96298	-137.005	-17.6423	-23.0356	-25.0118	168.465
17.8844	-7.25856	-138.536	-17.6303	-23.801	-24.203	160.231
17.9062	-7.59579	-139.94	-17.5605	-24.4985	-23.4617	152.519
17.9281	-7.95225	-141.24	-17.4828	-25.0852	-22.8143	145.292
17.95	-8.36615	-142.362	-17.3284	-25.8514	-22.2139	138.453
17.9719	-8.76737	-143.57	-17.1205	-26.5149	-21.6293	131.899
17.9937	-9.22561	-144.533	-16.88	-27.5758	-21.1849	125.43
18.0156	-9.72793	-145.186	-16.603	-28.5536	-20.6767	118.978
18.0375	-10.2448	-145.48	-16.2848	-29.7046	-20.2671	112.722
18.0594	-10.7962	-145.493	-15.9494	-31.2306	-19.8646	106.438
18.0813	-11.4465	-144.947	-15.562	-33.3095	-19.4646	101.159
18.1031	-12.0177	-144.218	-15.165	-35.076	-19.219	95.3826
18.125	-12.6484	-142.699	-14.7654	-37.4376	-18.9357	89.9299
18.1469	-13.2587	-140.57	-14.3861	-40.0575	-18.6893	84.8758
18.1687	-13.8419	-137.741	-13.9661	-43.0191	-18.45	79.7042
18.1906	-14.3522	-134.107	-13.5724	-46.2608	-18.1993	74.9886
18.2125	-14.7891	-129.669	-13.2076	-49.849	-17.9401	70.5397
18.2344	-15.0503	-124.66	-12.865	-53.7642	-17.6444	66.2397
18.2563	-15.1344	-119.208	-12.5702	-57.9499	-17.3069	61.9059
18.2781	-14.9615	-113.745	-12.3195	-62.3404	-16.9431	57.567
18.3	-14.6494	-109.453	-12.1484	-66.9306	-16.5053	52.844
18.3219	-14.1451	-106.163	-12.0256	-71.5537	-16.071	47.7959
18.3438	-13.5895	-104.152	-11.9768	-76.0587	-15.6477	42.3993
18.3656	-13.0351	-103.244	-11.9757	-80.3534	-15.2492	36.7483
18.3875	-12.5242	-103.528	-12.0204	-84.448	-14.8752	30.791
18.4094	-12.0713	-104.544	-12.1009	-88.277	-14.5519	24.7568
18.4312	-11.7434	-106.233	-12.2076	-91.8003	-14.2702	18.5336
18.4531	-11.4795	-108.217	-12.3219	-95.0803	-14.0236	12.3906
18.475	-11.2742	-110.298	-12.4272	-98.0089	-13.8083	6.27955
18.4969	-11.2726	-114.283	-12.5445	-100.89	-13.6099	0.26121
18.5188	-11.1871	-115.681	-12.654	-103.438	-13.4488	-5.56586
18.5406	-11.2276	-118.62	-12.7534	-105.921	-13.2583	-11.4712
18.5625	-11.3364	-121.432	-12.8551	-108.22	-13.0886	-17.2228
18.5844	-11.5045	-124.371	-12.9491	-110.395	-12.9168	-23.0729
18.6062	-11.7483	-127.518	-13.0356	-112.403	-12.7538	-28.8225
18.6281	-12.0662	-130.608	-13.118	-114.172	-12.5896	-34.5993
18.65	-12.4716	-133.902	-13.1849	-115.912	-12.4339	-40.437
18.6719	-12.9562	-137.19	-13.2178	-117.343	-12.298	-46.2617
18.6938	-13.5594	-140.786	-13.2721	-118.851	-12.1257	-52.1257
18.7156	-14.2742	-144.509	-13.2876	-120.086	-11.9796	-58.0836
18.7375	-15.1393	-148.228	-13.2606	-121.265	-11.8395	-64.0434
18.7594	-16.1941	-152.11	-13.202	-122.334	-11.7072	-70.0539
18.7812	-17.5291	-156.474	-13.1227	-123.427	-11.5953	-76.0684
18.8031	-19.201	-161.085	-13.0026	-124.544	-11.5003	-82.1529
18.825	-21.3935	-166.186	-12.8495	-125.762	-11.4058	-88.1891
18.8469	-24.5308	-172.842	-12.6584	-127.155	-11.3326	-94.3129
18.8687	-29.5074	176.159	-12.4444	-128.637	-11.2847	-100.262
18.8906	-40.0576	121.788	-12.2272	-130.433	-11.226	-106.419
18.9125	-31.8512	26.1254	-11.9845	-132.397	-11.1873	-112.4
18.9344	-25.4709	11.0782	-11.7472	-134.532	-11.1572	-118.36
18.9563	-21.7329	3.96905	-11.52	-136.897	-11.1489	-124.241
18.9781	-19.196	-1.65142	-11.2968	-139.462	-11.1327	-130.182
19	-17.2125	-7.19661	-11.0814	-142.187	-11.1236	-135.982
19.0219	-15.613	-11.3341	-10.8781	-145.06	-11.1369	-141.849
19.0437	-14.2839	-15.6346	-10.7085	-147.93	-11.1577	-147.447
19.0656	-13.2001	-19.9426	-10.5346	-151.157	-11.1749	-153.356
19.0875	-12.2581	-24.0829	-10.3964	-154.427	-11.2035	-159.093
19.1094	-11.4549	-28.1921	-10.2821	-157.756	-11.248	-164.756
19.1313	-10.7676	-32.2034	-10.202	-161.099	-11.2889	-170.314
19.1531	-10.1741	-36.1121	-10.138	-164.47	-11.3567	-175.775
19.175	-9.63548	-39.8482	-10.152	-167.805	-11.4458	178.857
19.1969	-9.22617	-43.8322	-10.0938	-171.415	-11.4545	173.379
19.2188	-8.86069	-47.4453	-10.1456	-174.736	-11.5408	168.101
19.2406	-8.55633	-51.0491	-10.196	-178.033	-11.597	162.87
19.2625	-8.29963	-54.6149	-10.2808	178.754	-11.6581	157.664
19.2844	-8.09556	-58.0243	-10.3958	175.697	-11.7127	152.553
19.3062	-7.94591	-61.352	-10.5241	172.748	-11.7725	147.44
19.3281	-7.82768	-64.577	-10.6696	169.999	-11.8103	142.379
19.35	-7.75241	-67.7229	-10.8415	167.351	-11.8594	137.263
19.3719	-7.71544	-70.7894	-11.0129	164.926	-11.8987	132.213
19.3938	-7.71298	-73.7505	-11.2099	162.667	-11.9357	127.109
19.4156	-7.74158	-76.5977	-11.4046	160.674	-11.9761	121.923
19.4375	-7.80538	-79.3279	-11.6086	158.878	-12.0138	116.732
19.4594	-7.90239	-81.954	-11.8037	157.313	-12.0624	111.576
19.4812	-8.03325	-84.5	-12.0015	155.981	-12.0986	106.28
19.5031	-8.1912	-86.8495	-12.171	154.831	-12.151	100.939
19.525	-8.38265	-89.0209	-12.3205	154.026	-12.2046	95.6226
19.5469	-8.61064	-91.0311	-12.4551	153.291	-12.2795	90.1629
19.5688	-8.8619	-92.8888	-12.5455	152.775	-12.3504	84.6347
19.5906	-9.14977	-94.4801	-12.6091	152.332	-12.4311	79.0603
19.6125	-9.46159	-95.7009	-12.6257	151.914	-12.5441	73.5413
19.6344	-9.77699	-96.6789	-12.6085	151.557	-12.6634	67.927
19.6562	-10.131	-96.9908	-12.4897	151.157	-12.8307	62.1975
19.6781	-10.4813	-97.4251	-12.4755	150.701	-12.9375	56.574
19.7	-10.7961	-97.2105	-12.3601	149.832	-13.1054	51.0136
19.7219	-11.1078	-96.6071	-12.2328	148.993	-13.2903	45.3458
19.7437	-11.3789	-95.5355	-12.1029	147.994	-13.4984	39.7207
19.7656	-11.6142	-94.1255	-11.9638	146.791	-13.7055	34.0814
19.7875	-11.7643	-92.4481	-11.8189	145.46	-13.9353	28.44
19.8094	-11.8363	-90.6774	-11.6908	143.994	-14.1756	22.7828
19.8313	-11.8278	-88.8937	-11.5677	142.511	-14.4113	17.076
19.8531	-11.7434	-87.2218	-11.4563	140.91	-14.6957	11.4326
19.875	-11.5892	-85.9282	-11.3531	139.413	-14.9652	5.71253
19.8969	-11.3904	-84.7629	-11.2594	137.724	-15.2959	0.0122165
19.9187	-11.1578	-84.2204	-11.1797	136.175	-15.6229	-5.77116
19.9406	-10.8983	-84.041	-11.0948	134.51	-15.9772	-11.4498
19.9625	-10.6445	-84.2507	-11.0163	133.006	-16.3526	-17.0118
19.9844	-10.4023	-84.847	-10.9326	131.533	-16.7425	-22.6777
20.0063	-10.2004	-85.7473	-10.8511	130.038	-17.1587	-28.3581
20.0281	-9.99503	-86.9011	-10.7716	128.62	-17.5959	-33.8701
20.05	-9.83912	-88.2299	-10.6754	127.217	-18.0132	-39.3644
20.0719	-9.73836	-89.7842	-10.5904	125.791	-18.4794	-44.822
20.0938	-9.65825	-91.7139	-10.4928	124.351	-18.9073	-50.275
20.1156	-9.52213	-93.0804	-10.3768	122.95	-19.3782	-55.7713
20.1375	-9.46342	-94.7464	-10.2578	121.633	-19.8299	-61.3481
20.1594	-9.44081	-96.5505	-10.1369	120.202	-20.2853	-66.8817
20.1812	-9.4457	-98.4277	-10.005	118.79	-20.753	-72.5617
20.2031	-9.46314	-100.21	-9.86022	117.346	-21.2234	-78.4277
20.225	-9.51003	-102.156	-9.7161	115.911	-21.6836	-84.3408
20.2469	-9.58683	-103.992	-9.56738	114.27	-22.1662	-90.8163
20.2688	-9.67899	-105.954	-9.40265	112.746	-22.6501	-96.8512
20.2906	-9.78984	-107.768	-9.23241	111.104	-23.091	-103.388
20.3125	-9.9303	-109.658	-9.06304	109.317	-23.5485	-110.211
20.3344	-10.1045	-111.426	-8.8941	107.559	-24.0141	-117.372
20.3562	-10.2845	-113.243	-8.72929	105.707	-24.4479	-124.591
20.3781	-10.4847	-115.005	-8.55262	103.711	-24.8748	-132.413
20.4	-10.7229	-116.741	-8.38762	101.76	-25.2624	-140.253
20.4219	-10.9568	-118.33	-8.2114	99.7311	-25.6231	-148.545
20.4438	-11.2232	-119.909	-8.05491	97.6083	-25.9641	-156.843
20.4656	-11.5216	-121.553	-7.90011	95.3556	-26.2441	-165.629
20.4875	-11.8513	-122.785	-7.73927	93.239	-26.4213	-174.456
20.5094	-12.184	-124.176	-7.58957	90.9437	-26.548	176.156
20.5312	-12.5671	-125.367	-7.44853	88.6534	-26.6253	167.286
20.5531	-12.9613	-126.201	-7.31126	86.3261	-26.657	158.244
20.575	-13.3185	-127.935	-7.16938	83.9057	-26.5215	149.429
20.5969	-13.8312	-128.097	-7.04708	81.5516	-26.4604	140.71
20.6187	-14.3049	-128.674	-6.92254	79.1216	-26.328	132.094
20.6406	-14.817	-129.06	-6.80772	76.6422	-26.0705	123.768
20.6625	-15.3516	-129.079	-6.69463	74.1451	-25.8447	115.806
20.6844	-15.9124	-128.824	-6.59443	71.613	-25.5974	108.308
20.7063	-16.4959	-128.121	-6.49096	69.1258	-25.3584	100.914
20.7281	-17.0975	-126.953	-6.40052	66.5658	-25.1448	93.7532
20.75	-17.6931	-125.155	-6.30595	64.042	-24.8878	87.1821
20.7719	-18.1108	-122.355	-6.18361	61.2693	-24.4929	82.7534
20.7937	-18.819	-120.136	-6.14981	58.7708	-24.2652	74.4055
20.8156	-19.408	-116.677	-6.09686	56.2437	-24.0651	67.6754
20.8375	-19.8798	-112.412	-6.0309	53.5917	-23.8326	61.824
20.8594	-20.2278	-107.606	-5.97158	51.0054	-23.5995	55.9197
20.8813	-20.4777	-102.347	-5.9348	48.3764	-23.4064	50.0858
20.9031	-20.5379	-96.9182	-5.88809	45.7699	-23.1692	44.7146
20.925	-20.4927	-91.6876	-5.85076	43.1721	-22.9868	39.3958
20.9469	-20.289	-86.7346	-5.81801	40.5586	-22.8156	34.1383
20.9688	-19.9747	-82.2839	-5.79429	37.9642	-22.6446	28.9476
20.9906	-19.5884	-78.5854	-5.76743	35.3803	-22.4665	23.823
21.0125	-19.1499	-75.3291	-5.75741	32.8172	-22.3313	18.7812
21.0344	-18.6875	-72.8706	-5.73577	30.1961	-22.1948	13.8172
21.0562	-18.2154	-70.9718	-5.7352	27.623	-22.0582	8.78006
21.0781	-17.7449	-69.5272	-5.73218	25.0676	-21.9475	3.95398
21.1	-17.3019	-68.5691	-5.72997	22.4596	-21.8241	-0.938745
21.1219	-16.8839	-67.8008	-5.73883	19.9574	-21.7513	-5.74952
21.1438	-16.4614	-67.4236	-5.74854	17.396	-21.6868	-10.5622
21.1656	-16.0813	-67.4373	-5.7603	14.8564	-21.614	-15.3906
21.1875	-15.7157	-67.4325	-5.78124	12.313	-21.5629	-20.1483
21.2094	-15.3691	-67.7682	-5.79713	9.78459	-21.5071	-24.7941
21.2312	-15.0371	-68.3195	-5.83261	7.2468	-21.45	-29.7626
21.2531	-14.746	-69.6648	-5.89306	4.59458	-21.4487	-36.9691
21.275	-14.4482	-69.4242	-5.88648	2.24791	-21.4187	-38.546
21.2969	-14.2088	-70.2659	-5.9335	-0.202384	-21.5182	-43.5374
21.3188	-13.9831	-70.9805	-5.97934	-2.71093	-21.536	-48.0845
21.3406	-13.7438	-71.9588	-6.01872	-5.10213	-21.5666	-52.6172
21.3625	-13.5342	-72.976	-6.07145	-7.59	-21.6242	-57.164
21.3844	-13.3344	-73.915	-6.12764	-9.98942	-21.6667	-61.7124
21.4062	-13.1465	-74.9326	-6.18426	-12.3786	-21.7337	-66.0704
21.4281	-12.9684	-76.0185	-6.24827	-14.8099	-21.8065	-70.7184
21.45	-12.8025	-77.1907	-6.30713	-17.1596	-21.9011	-75.03
21.4719	-12.652	-78.2815	-6.37337	-19.4921	-21.9635	-79.4151
21.4937	-12.5041	-79.5217	-6.44555	-21.8613	-22.0883	-83.9682
21.5156	-12.3633	-80.6879	-6.50943	-24.1712	-22.1937	-88.4374
21.5375	-12.2324	-81.9763	-6.58666	-26.4797	-22.3089	-92.9635
21.5594	-12.1004	-83.2757	-6.65788	-28.7467	-22.4378	-97.4855
21.5813	-11.986	-84.6292	-6.73632	-31.0861	-22.5857	-101.913
21.6031	-11.8763	-85.9874	-6.81186	-33.3488	-22.749	-106.369
21.625	-11.7796	-87.3471	-6.89855	-35.6434	-22.9422	-110.692
21.6469	-11.6745	-88.7901	-6.97499	-37.9105	-23.1425	-115.018
21.6687	-11.5855	-90.1866	-7.06181	-40.1908	-23.3251	-119.164
21.6906	-11.474	-91.6145	-7.15435	-42.4797	-23.5545	-123.445
21.7125	-11.417	-93.329	-7.24637	-44.7698	-23.7714	-127.378
21.7344	-11.3367	-94.8621	-7.3494	-47.0064	-23.9942	-131.427
21.7563	-11.2682	-96.4456	-7.45252	-49.2222	-24.2418	-135.249
21.7781	-11.1914	-98.1536	-7.55654	-51.501	-24.4481	-139.136
21.8	-11.1389	-99.8018	-7.68367	-53.7307	-24.6786	-142.861
21.8219	-11.069	-101.599	-7.79683	-55.9034	-24.9119	-146.485
21.8438	-11.017	-103.472	-7.92532	-58.0762	-25.1477	-149.799
21.8656	-10.966	-105.368	-8.05315	-60.2505	-25.3681	-153.148
21.8875	-10.9219	-107.317	-8.19408	-62.3699	-25.5906	-156.317
21.9094	-10.8876	-109.277	-8.33498	-64.4542	-25.784	-159.44
21.9312	-10.8648	-111.298	-8.48701	-66.4763	-25.9664	-162.521
21.9531	-10.8358	-113.468	-8.63379	-68.5034	-26.0993	-165.415
21.975	-10.8252	-115.664	-8.79215	-70.4887	-26.2633	-167.964
21.9969	-10.8069	-117.882	-8.95121	-72.3523	-26.3455	-170.539
22.0188	-10.8016	-120.218	-9.10396	-74.2773	-26.4279	-173.366
22.0406	-10.8203	-122.627	-9.27251	-76.0601	-26.5046	-175.799
22.0625	-10.8375	-125.066	-9.43117	-77.8533	-26.4942	-178.658
22.0844	-10.854	-127.591	-9.60463	-79.4939	-26.4558	179.17
22.1062	-10.8815	-130.205	-9.76415	-81.1601	-26.3974	176.584
22.1281	-10.9316	-132.881	-9.92932	-82.7895	-26.2762	173.911
22.15	-10.9811	-135.379	-10.096	-84.3608	-26.1508	171.056
22.1719	-11.0349	-138.385	-10.2522	-85.9206	-25.9759	168.178
22.1938	-11.1135	-141.176	-10.417	-87.3945	-25.7925	165.345
22.2156	-11.2102	-144.093	-10.5693	-88.8315	-25.5691	161.874
22.2375	-11.3047	-147.099	-10.7296	-90.2645	-25.352	158.865
22.2594	-11.4009	-150.107	-10.8844	-91.6639	-25.1136	155.111
22.2812	-11.5218	-153.12	-11.0411	-93.0193	-24.87	151.861
22.3031	-11.6418	-156.287	-11.1904	-94.2856	-24.5943	148.194
22.325	-11.7573	-159.423	-11.3443	-95.6044	-24.3378	144.462
22.3469	-11.8766	-162.301	-11.5173	-97.2653	-24.0841	138.788
22.3687	-12.0643	-166.398	-11.615	-97.2669	-23.7541	139.023
22.3906	-12.1702	-169.294	-11.8002	-99.3008	-23.5081	132.263
22.4125	-12.3225	-172.754	-11.9308	-100.294	-23.1963	128.761
22.4344	-12.4842	-176.214	-12.076	-101.382	-22.9023	124.605
22.4563	-12.6296	-179.73	-12.1997	-102.414	-22.6308	120.425
22.4781	-12.7791	176.671	-12.3315	-103.415	-22.3361	116.301
22.5	-12.9252	173.036	-12.4484	-104.408	-22.0494	112.239
22.5219	-13.0798	169.266	-12.5811	-105.347	-21.7585	107.874
22.5437	-13.2178	165.451	-12.6892	-106.262	-21.467	103.779
22.5656	-13.3682	161.575	-12.8013	-107.215	-21.182	99.5455
22.5875	-13.5039	157.578	-12.8922	-108.063	-20.9081	95.3278
22.6094	-13.5814	153.859	-12.991	-108.991	-20.5749	91.0309
22.6313	-13.7333	149.617	-13.0816	-109.83	-20.3045	86.8671
22.6531	-13.8406	145.386	-13.1595	-110.794	-20.0193	82.6507
22.675	-13.9315	141.154	-13.2406	-111.719	-19.7343	78.5469
22.6969	-14.0077	136.791	-13.3176	-112.661	-19.4272	74.2411
22.7188	-14.0755	132.379	-13.4031	-113.619	-19.1123	70.0068
22.7406	-14.1188	127.832	-13.4853	-114.593	-18.8382	65.7267
22.7625	-14.1799	123.357	-13.575	-115.499	-18.5053	61.3963
22.7844	-14.2011	118.662	-13.6725	-116.399	-18.2079	57.0571
22.8062	-14.2567	114.225	-13.7811	-117.301	-17.8835	52.5102
22.8281	-14.5175	108.647	-13.6933	-118.351	-17.4803	50.6328
22.85	-14.3749	105.798	-14.0458	-119.396	-17.0955	42.8485
22.8719	-14.3546	99.9511	-14.048	-119.163	-17.0786	39.4305
22.8938	-14.4278	95.4517	-14.1297	-119.814	-16.7421	34.8787
22.9156	-14.4771	90.9245	-14.1871	-120.193	-16.4585	30.339
22.9375	-14.526	86.6547	-14.2394	-120.515	-16.1871	25.6749
22.9594	-14.6001	82.3478	-14.2637	-120.849	-15.9249	21.055
22.9812	-14.6649	78.3428	-14.2768	-121.07	-15.6821	16.2961
23.0031	-14.7288	74.513	-14.2553	-121.37	-15.4392	11.5979
23.025	-14.8046	70.927	-14.2067	-121.779	-15.2199	6.84922
23.0469	-14.884	67.5779	-14.1509	-122.133	-15.0114	2.07072
23.0688	-14.9587	64.4786	-14.0695	-122.628	-14.8201	-2.68001
23.0906	-15.0161	61.6309	-13.9855	-123.286	-14.6418	-7.41791
23.1125	-15.0868	58.9735	-13.8786	-124.008	-14.4797	-12.1846
23.1344	-15.1429	56.7288	-13.7698	-124.909	-14.3269	-16.8111
23.1562	-15.1924	55.0011	-13.6875	-126.214	-14.183	-21.439
23.1781	-15.204	52.731	-13.5563	-126.999	-14.0516	-26.1063
23.2	-15.2141	51.0833	-13.4424	-128.133	-13.9347	-30.7067
23.2219	-15.2013	49.6482	-13.3379	-129.406	-13.8214	-35.2831
23.2437	-15.1573	48.3843	-13.2328	-130.801	-13.7257	-39.7934
23.2656	-15.0783	47.2015	-13.1402	-132.197	-13.6295	-44.2433
23.2875	-15.0023	46.3177	-13.0381	-133.708	-13.5476	-48.6532
23.3094	-14.9113	45.4663	-12.9499	-135.298	-13.4568	-53.0696
23.3313	-14.7798	44.5685	-12.8748	-136.96	-13.3861	-57.3522
23.3531	-14.6624	43.7599	-12.8009	-138.64	-13.3033	-61.6765
23.375	-14.4639	43.1571	-12.7199	-140.498	-13.2332	-65.8588
23.3969	-14.5211	42.7451	-12.6847	-142.311	-13.1914	-70.1558
23.4187	-14.0948	41.8646	-12.634	-144.318	-13.0931	-74.3131
23.4406	-13.8742	41.3307	-12.6016	-146.274	-13.0152	-78.4525
23.4625	-13.6405	40.802	-12.592	-148.246	-12.9444	-82.6434
23.4844	-13.3754	40.326	-12.6129	-150.299	-12.8749	-86.8041
23.5063	-13.0906	39.8354	-12.6505	-152.251	-12.7965	-90.9939
23.5281	-12.7727	39.421	-12.7015	-154.161	-12.7295	-95.2278
23.55	-12.4182	38.7984	-12.7653	-155.991	-12.6567	-99.5307
23.5719	-12.0406	38.0836	-12.8525	-157.578	-12.5972	-103.796
23.5938	-11.6445	37.1821	-12.9482	-159.129	-12.5347	-108.104
23.6156	-11.2334	36.0071	-13.0573	-160.483	-12.4854	-112.496
23.6375	-10.8149	34.574	-13.1534	-161.588	-12.4431	-116.807
23.6594	-10.3882	33.0637	-13.247	-162.543	-12.4008	-121.212
23.6812	-9.97759	31.2108	-13.3255	-163.297	-12.3729	-125.585
23.7031	-9.5708	29.1922	-13.3788	-163.949	-12.3412	-130.026
23.725	-9.18059	26.9365	-13.3887	-164.459	-12.3268	-134.542
23.7469	-8.81691	24.4775	-13.374	-164.939	-12.32	-139.039
23.7688	-8.48607	21.9881	-13.3177	-165.326	-12.3268	-143.488
23.7906	-8.16413	19.3108	-13.2273	-165.893	-12.3446	-148.071
23.8125	-7.88454	16.5317	-13.1054	-166.538	-12.3767	-152.628
23.8344	-7.62658	13.7471	-12.9522	-167.361	-12.4149	-157.1
23.8562	-7.39176	10.9051	-12.7896	-168.374	-12.462	-161.607
23.8781	-7.19117	8.07878	-12.6163	-169.6	-12.5336	-166.07
23.9	-7.00364	5.25687	-12.4421	-171.018	-12.6142	-170.513
23.9219	-6.84281	2.45155	-12.2581	-172.676	-12.694	-174.926
23.9438	-6.6802	-0.32785	-12.176	-174.573	-12.8423	-179.353
23.9656	-6.57655	-2.98917	-11.9234	-177.043	-12.8829	175.867
23.9875	-6.46439	-5.91233	-11.8002	-178.444	-12.9946	172.036
24.0094	-6.37115	-8.63069	-11.6569	179.505	-13.0954	167.829
24.0312	-6.30119	-11.2825	-11.5465	177.301	-13.2081	163.608
24.0531	-6.2367	-13.9807	-11.4403	174.987	-13.3228	159.412
24.075	-6.1946	-16.5953	-11.3549	172.639	-13.4426	155.231
24.0969	-6.15922	-19.1615	-11.2795	170.27	-13.556	151.13
24.1187	-6.13893	-21.6939	-11.2238	167.886	-13.6751	146.961
24.1406	-6.13275	-24.1786	-11.189	165.466	-13.8002	142.816
24.1625	-6.15143	-26.6722	-11.1564	163.074	-13.9233	138.713
24.1844	-6.16345	-29.0142	-11.1338	160.695	-14.0625	134.592
24.2063	-6.19573	-31.4197	-11.1421	158.348	-14.1696	130.472
24.2281	-6.25957	-33.7147	-11.144	156.067	-14.3148	126.197
24.25	-6.33333	-35.9477	-11.1597	153.781	-14.4574	121.987
24.2719	-6.43462	-37.8353	-11.2111	151.584	-14.6713	118.331
24.2937	-6.51606	-40.0767	-11.2122	149.506	-14.7676	113.491
24.3156	-6.62434	-41.9322	-11.2441	147.428	-14.9545	109.276
24.3375	-6.74074	-43.6795	-11.2785	145.403	-15.138	105.086
24.3594	-6.86869	-45.2487	-11.3115	143.451	-15.3387	100.886
24.3813	-6.9883	-46.7371	-11.3418	141.556	-15.5441	96.7601
24.4031	-7.09059	-47.8686	-11.3091	139.657	-15.8763	92.9157
24.425	-7.21008	-49.6756	-11.4535	137.192	-15.8912	89.5657
24.4469	-7.29108	-50.8888	-11.4638	135.031	-16.1299	86.3935
24.4688	-7.46213	-51.1251	-11.4388	134.47	-16.4825	80.9405
24.4906	-7.5327	-51.9171	-11.4114	132.812	-16.7636	77.1953
24.5125	-7.59519	-52.5817	-11.3893	131.165	-17.0181	73.5968
24.5344	-7.63964	-53.1899	-11.3586	129.494	-17.2641	70.0711
24.5562	-7.66593	-53.8837	-11.3237	127.744	-17.5263	66.5521
24.5781	-7.67033	-54.5022	-11.2665	126.022	-17.7932	63.2982
24.6	-7.66095	-55.2277	-11.1994	124.154	-18.0569	59.9543
24.6219	-7.64788	-55.9431	-11.1444	122.207	-18.3062	56.7598
24.6438	-7.61585	-56.7585	-11.072	120.286	-18.57	53.6936
24.6656	-7.57159	-57.6598	-10.998	118.124	-18.8112	50.7538
24.6875	-7.52957	-58.6099	-10.9309	116.028	-19.057	47.9499
24.7094	-7.49081	-59.6309	-10.8674	113.862	-19.2952	45.1804
24.7312	-7.44513	-60.705	-10.7946	111.63	-19.5098	42.5619
24.7531	-7.41492	-61.874	-10.7218	109.346	-19.7092	40.0589
24.775	-7.37565	-63.0595	-10.6537	107.006	-19.9264	37.6859
24.7969	-7.35823	-64.2785	-10.5827	104.774	-20.0676	35.1896
24.8188	-7.31855	-65.4406	-10.5123	102.244	-20.2491	33.2574
24.8406	-7.3073	-66.686	-10.4492	99.724	-20.365	31.2292
24.8625	-7.29338	-67.9572	-10.3765	97.1738	-20.4501	29.1881
24.8844	-7.29295	-69.1676	-10.3087	94.5448	-20.5215	27.1165
24.9062	-7.29416	-70.3243	-10.2439	91.9264	-20.5408	25.1673
24.9281	-7.29631	-71.5169	-10.1713	89.1486	-20.5276	23.0182
24.95	-7.30104	-72.6342	-10.1083	86.2896	-20.4827	21.0026
24.9719	-7.31305	-73.7571	-10.0573	83.3674	-20.4242	18.8168
24.9937	-7.35881	-75.2961	-9.96543	80.1212	-20.4463	16.8432
25.0156	-7.31961	-75.8317	-9.95479	77.2495	-20.1753	13.9676
25.0375	-7.31834	-76.8071	-9.92371	74.0642	-20.0408	11.2124
25.0594	-7.31057	-77.7811	-9.90647	70.789	-19.8715	8.38196
25.0813	-7.29517	-78.6308	-9.9021	67.4236	-19.6885	5.18121
25.1031	-7.26775	-79.5789	-9.91243	63.9837	-19.4941	1.875
25.125	-7.23092	-80.5015	-9.95352	60.5619	-19.3162	-1.78405
25.1469	-7.18392	-81.4927	-9.99965	57.0963	-19.1488	-5.55421
25.1687	-7.137	-82.5044	-10.0735	53.6351	-18.9657	-9.35972
25.1906	-7.06203	-83.579	-10.1587	50.2848	-18.8231	-13.4817
25.2125	-7.00533	-84.6997	-10.2503	46.9024	-18.6876	-17.6102
25.2344	-6.92318	-85.9125	-10.3662	43.6064	-18.5555	-21.9483
25.2563	-6.86999	-87.236	-10.4936	40.3151	-18.4543	-26.35
25.2781	-6.80973	-88.5766	-10.6186	37.1049	-18.3638	-30.708
25.3	-6.742	-89.9622	-10.7576	33.9762	-18.2925	-35.2133
25.3219	-6.69293	-91.4552	-10.8949	30.847	-18.2107	-39.6321
25.3438	-6.65007	-92.8938	-11.0308	27.8188	-18.1634	-44.0893
25.3656	-6.61081	-94.5313	-11.1933	24.7165	-18.1336	-48.7385
25.3875	-6.57848	-96.1157	-11.3417	21.7603	-18.0973	-53.1794
25.4094	-6.55255	-97.7171	-11.4892	18.8136	-18.0876	-57.6455
25.4312	-6.53556	-99.3221	-11.6485	15.8753	-18.0693	-62.1066
25.4531	-6.52398	-100.99	-11.8043	13.0509	-18.0702	-66.4662
25.475	-6.52504	-102.604	-11.9536	10.1836	-18.082	-70.9532
25.4969	-6.53192	-104.222	-12.1028	7.39656	-18.0823	-75.2983
25.5188	-6.55109	-105.792	-12.2525	4.65555	-18.0538	-79.8173
25.5406	-6.56158	-107.67	-12.3386	1.47858	-18.2567	-83.669
25.5625	-6.63594	-109.048	-12.5739	-1.13186	-18.0032	-87.2112
25.5844	-6.63134	-110.592	-12.6323	-3.74844	-18.138	-92.8461
25.6062	-6.68019	-112.123	-12.7615	-6.59017	-18.1476	-97.1874
25.6281	-6.7319	-113.641	-12.8836	-9.44714	-18.1724	-101.632
25.65	-6.78916	-115.042	-12.9897	-12.3372	-18.1954	-106.027
25.6719	-6.84112	-116.442	-13.0932	-15.3234	-18.2226	-110.55
25.6938	-6.91724	-117.734	-13.1899	-18.3472	-18.2669	-115.046
25.7156	-6.97532	-119.023	-13.2827	-21.504	-18.3306	-119.673
25.7375	-7.03671	-120.287	-13.3944	-24.6683	-18.355	-124.248
25.7594	-7.11709	-121.355	-13.4991	-28.0798	-18.4127	-128.92
25.7812	-7.24114	-122.165	-13.6009	-31.4666	-18.5025	-133.49
25.8031	-7.25507	-123.353	-13.711	-35.195	-18.5958	-138.35
25.825	-7.29934	-124.254	-13.8452	-38.9242	-18.7132	-143.158
25.8469	-7.35051	-125.078	-13.9946	-42.797	-18.8617	-147.916
25.8687	-7.38818	-125.782	-14.158	-47.1532	-18.9614	-153.091
25.8906	-7.39852	-126.592	-14.372	-50.8092	-19.2221	-157.495
25.9125	-7.40121	-127.319	-14.6018	-55.0128	-19.4637	-162.162
25.9344	-7.382	-128.03	-14.8513	-59.0709	-19.7153	-166.785
25.9563	-7.36869	-128.854	-15.1567	-63.2225	-19.9898	-171.163
25.9781	-7.33021	-129.619	-15.4783	-67.2031	-20.2897	-175.526
26	-7.27456	-130.665	-15.8247	-71.2711	-20.5811	-179.445
26.0219	-7.15581	-131.429	-16.0889	-75.0507	-21.0635	177.606
26.0437	-7.17885	-132.956	-16.6263	-79.0075	-21.1885	173.087
26.0656	-7.13754	-133.644	-17.013	-81.9695	-21.653	169.455
26.0875	-7.08572	-134.818	-17.4212	-85.3352	-22.0185	166.192
26.1094	-7.0452	-136.014	-17.8467	-88.4143	-22.3742	163.154
26.1313	-7.00176	-137.219	-18.2784	-91.3774	-22.7101	160.41
26.1531	-6.96742	-138.442	-18.6785	-94.0938	-23.052	158.027
26.175	-6.9355	-139.642	-19.076	-96.756	-23.3581	155.675
26.1969	-6.90486	-140.809	-19.4406	-99.2216	-23.6269	153.656
26.2188	-6.8768	-142.002	-19.7896	-101.725	-23.8832	151.591
26.2406	-6.84175	-143.039	-20.0847	-103.834	-24.2147	149.966
26.2625	-6.82178	-144.375	-20.4908	-106.765	-24.2285	147.008
26.2844	-6.79253	-145.63	-20.8005	-109.35	-24.4122	144.813
26.3062	-6.74809	-146.696	-21.0964	-111.873	-24.5655	142.559
26.3281	-6.70341	-147.985	-21.375	-114.951	-24.6939	140.11
26.35	-6.67115	-149.543	-21.7577	-118.315	-24.9229	137.545
26.3719	-6.64214	-150.305	-21.9853	-120.155	-24.9827	134.917
26.3938	-6.66387	-151.828	-22.274	-123.318	-24.6409	133.298
26.4156	-6.55556	-152.749	-22.5453	-125.86	-25.2737	129.257
26.4375	-6.512	-153.972	-22.8266	-128.76	-25.4663	126.691
26.4594	-6.47848	-155.302	-23.1333	-131.857	-25.6511	123.734
26.4812	-6.42732	-156.553	-23.4042	-135.045	-25.8528	120.862
26.5031	-6.40269	-157.815	-23.7198	-138.313	-26.0776	118.106
26.525	-6.35694	-159.132	-23.9903	-141.525	-26.3268	115.438
26.5469	-6.32565	-160.455	-24.2941	-144.855	-26.5813	112.626
26.5688	-6.38912	-162.282	-24.6259	-149.22	-26.7517	111.335
26.5906	-6.18924	-162.346	-24.9165	-150.981	-27.1528	106.285
26.6125	-6.23578	-164.439	-25.1953	-155.515	-27.4435	105.441
26.6344	-6.21182	-165.726	-25.5193	-159.216	-27.7824	103.262
26.6562	-6.18256	-167.109	-25.8616	-163.148	-28.073	101.233
26.6781	-6.16801	-168.336	-26.1942	-167.121	-28.4207	99.6742
26.7	-6.14942	-169.624	-26.5211	-171.195	-28.7152	98.0528
26.7219	-6.12306	-170.906	-26.9015	-175.57	-29.0167	97.0531
26.7437	-6.10993	-172.182	-27.2869	-179.946	-29.2678	95.8986
26.7656	-6.09441	-173.578	-27.5556	174.96	-29.4578	95.2485
26.7875	-6.06834	-174.715	-28.2543	171.071	-29.7546	94.8114
26.8094	-6.05414	-175.994	-28.6255	166.726	-29.9127	93.3512
26.8313	-6.03952	-177.141	-29.1508	162.268	-30.0173	92.9968
26.8531	-6.01362	-178.452	-29.7048	157.858	-30.111	92.3905
26.875	-5.99919	-179.695	-30.2504	153.432	-30.1617	91.8242
26.8969	-5.98913	179.06	-30.8113	148.862	-30.2165	90.6299
26.9187	-5.96493	177.87	-31.1669	145.244	-30.5409	89.3803
26.9406	-5.96231	176.54	-32.0722	140.573	-30.2102	88.6932
26.9625	-5.95147	175.335	-32.6628	136.867	-30.1785	87.1348
26.9844	-5.93946	174.192	-33.3503	133.117	-30.1215	85.4991
27.0063	-5.93598	172.871	-33.9245	129.52	-30.117	83.5695
27.0281	-5.9283	171.67	-34.59	126.136	-30.1142	81.6999
27.05	-5.93806	170.481	-35.1868	123.003	-30.0803	79.6383
27.0719	-5.93498	169.324	-35.7056	120.467	-30.0982	77.4174
27.0938	-5.93777	168.178	-36.2539	116.948	-30.0881	75.0366
27.1156	-5.94395	166.95	-37.2159	109.834	-30.3369	74.3049
27.1375	-6.16466	167.004	-36.2724	139.747	-29.0159	71.9369
27.1594	-5.93577	164.862	-36.2874	102.274	-30.6804	64.4511
27.1812	-5.96531	163.76	-37.9436	103.763	-30.2278	65.7446
27.2031	-5.98166	162.695	-38.1453	100.626	-30.3964	63.4051
27.225	-5.98377	161.725	-38.3555	98.3084	-30.4431	61.2699
27.2469	-5.98992	160.711	-38.6702	94.3594	-30.5441	58.9637
27.2688	-6.00877	159.766	-38.7233	90.4074	-30.6531	56.7474
27.2906	-6.00796	158.796	-38.953	86.1529	-30.7663	54.3917
27.3125	-6.01528	157.854	-39.0008	81.9185	-30.8954	52.1012
27.3344	-6.03135	156.99	-39.0805	76.8121	-30.981	49.7891
27.3562	-6.03464	156.128	-39.2148	72.7349	-31.0815	47.4673
27.3781	-5.94567	155.13	-38.9159	64.5564	-31.2817	45.6788
27.4	-6.03917	154.495	-39.3105	63.3006	-31.3276	43.0884
27.4219	-6.04317	153.66	-39.2012	56.7278	-31.4935	41.046
27.4438	-6.04573	152.886	-39.412	52.6807	-31.6572	38.6371
27.4656	-6.04641	152.118	-39.1235	43.1218	-32.2982	35.5111
27.4875	-6.02823	151.405	-39.5337	42.7382	-31.8929	34.1718
27.5094	-6.02664	150.672	-39.6359	37.4388	-32.0807	32.3969
27.5312	-6.01001	149.955	-39.5987	32.751	-32.2476	30.3923
27.5531	-5.99378	149.23	-39.6335	27.5835	-32.3427	28.658
27.575	-5.98026	148.507	-39.6805	24.207	-32.4888	27.2435
27.5969	-5.99346	147.832	-41.0985	18.3041	-32.6034	29.1095
27.6187	-6.00549	146.219	-38.4929	-13.7364	-35.1561	29.8256
27.6406	-5.94945	146.712	-41.0982	20.9092	-32.2253	25.4339
27.6625	-5.89604	145.667	-39.475	7.98699	-33.0013	20.7377
27.6844	-5.8637	145.035	-39.3564	4.24844	-32.9943	19.2321
27.7063	-5.83728	144.345	-39.3168	1.03496	-33.0443	17.6594
27.7281	-5.80961	143.675	-39.0786	-3.73036	-33.0629	15.7676
27.75	-5.78241	143.006	-38.9571	-7.39063	-33.0432	14.2576
27.7719	-5.74031	142.376	-38.6824	-11.7684	-33.0013	11.7522
27.7937	-5.71467	141.68	-38.5023	-15.4912	-33.0412	10.0542
27.8156	-5.67979	141.001	-38.2278	-20.0439	-32.9735	7.73769
27.8375	-5.6518	140.231	-37.5273	-23.5628	-32.3128	6.73343
27.8594	-5.60227	139.709	-37.8839	-29.4947	-33.062	2.11491
27.8813	-5.5633	139.062	-37.8199	-34.5137	-33.0994	-0.585111
27.9031	-5.52292	138.414	-37.6859	-39.4931	-33.1637	-3.04476
27.925	-5.46141	137.548	-37.6952	-47.1155	-33.1912	-6.9812
27.9469	-5.44717	136.754	-37.9748	-49.9677	-33.3489	-9.88401
27.9688	-5.38474	136.339	-37.4651	-54.0163	-33.3929	-12.0476
27.9906	-5.32054	135.531	-36.7189	-59.6246	-33.4071	-8.18903
28.0125	-5.28567	134.956	-37.5291	-62.5585	-33.6506	-18.1254
28.0344	-5.23796	134.218	-37.4861	-67.4254	-33.7678	-21.6573
28.0562	-5.17895	133.49	-37.4814	-72.1185	-34.0031	-24.7993
28.0781	-5.13647	132.704	-37.4804	-76.4987	-34.1695	-27.2678
28.1	-5.09273	131.959	-37.4735	-81.1594	-34.4198	-30.4602
28.1219	-5.04108	131.147	-37.5463	-85.2821	-34.6676	-33.63
28.1438	-5.00412	130.392	-37.5782	-89.6184	-34.9442	-36.2678
28.1656	-5.03821	129.522	-37.3587	-94.4469	-35.2839	-40.7754
28.1875	-4.93684	129.185	-37.7129	-99.9773	-35.6851	-41.624
28.2094	-4.87543	128.03	-37.7901	-103.253	-35.8181	-44.2876
28.2312	-4.84109	127.234	-37.8598	-107.293	-36.1954	-46.3153
28.2531	-4.80402	126.401	-37.9187	-111.363	-36.4004	-48.3771
28.275	-4.77987	125.673	-38.0339	-116.472	-36.7186	-50.0405
28.2969	-4.73961	124.891	-38.1491	-121.178	-37.0723	-52.1862
28.3188	-4.71351	124.082	-38.3535	-125.57	-37.3743	-53.3767
28.3406	-4.69194	123.324	-38.4388	-129.802	-37.662	-55.3463
28.3625	-4.58874	122.558	-37.2867	-137.644	-37.5437	-59.4749
28.3844	-4.63856	121.827	-39.0324	-139.632	-38.0358	-57.6331
28.4062	-4.61634	120.995	-39.2741	-144.206	-38.3617	-58.6258
28.4281	-4.59519	120.298	-39.6512	-148.213	-38.5129	-59.6303
28.45	-4.57116	119.59	-39.8719	-152.788	-38.6435	-60.8199
28.4719	-4.55329	118.812	-40.2775	-156.501	-38.7488	-62.6356
28.4937	-4.5406	118.103	-40.5681	-160.296	-38.9261	-63.7206
28.5156	-4.52064	117.362	-41.027	-164.64	-39.0415	-65.3235
28.5375	-4.50514	116.656	-41.6057	-167.421	-39.0652	-66.646
28.5594	-4.49077	115.963	-42.0302	-171.123	-39.2025	-68.6289
28.5813	-4.47406	115.279	-42.4135	-173.724	-39.1991	-70.8341
28.6031	-4.4663	114.596	-42.8331	-175.128	-39.3191	-73.0459
28.625	-4.45977	113.936	-43.3597	-178.172	-39.4896	-75.0752
28.6469	-4.44847	113.286	-43.9174	-179.488	-39.4905	-78.1418
28.6687	-4.4409	112.613	-44.2477	178.752	-39.595	-80.3491
28.6906	-4.43605	112.024	-44.482	177.775	-39.8542	-82.7762
28.7125	-4.44094	111.402	-43.7784	176.94	-40.2441	-87.3125
28.7344	-4.32523	111.438	-44.3508	-170.392	-38.7453	-84.0305
28.7563	-4.42408	110.221	-45.1521	176.227	-40.4195	-90.1777
28.7781	-4.4135	109.674	-45.4997	174.881	-40.6568	-92.1338
28.8	-4.40918	109.078	-45.3907	174.198	-40.8651	-94.8949
28.8219	-4.40803	108.539	-45.4478	173.959	-41.1332	-96.988
28.8438	-4.40838	107.994	-45.5482	172.425	-41.3846	-98.9981
28.8656	-4.39811	107.534	-45.6042	171.701	-41.5872	-100.934
28.8875	-4.40196	106.877	-45.3586	-178.067	-44.4708	-106.23
28.9094	-4.39049	106.543	-45.0894	167.689	-42.2454	-103.598
28.9312	-4.37863	106.096	-45.1634	166.287	-42.44	-105.235
28.9531	-4.36946	105.652	-45.0037	164.58	-42.6524	-106.342
28.975	-4.35887	105.236	-44.7696	162.266	-42.9182	-107.426
28.9969	-4.35661	104.782	-44.764	159.173	-43.1902	-108.75
29.0188	-4.34286	104.349	-44.5719	156.873	-43.4974	-110.585
29.0406	-4.33204	103.946	-44.4274	154.136	-43.6825	-111.306
29.0625	-4.31836	103.551	-44.4355	152.186	-43.8081	-113.474
29.0844	-4.302	103.133	-44.2625	146.549	-43.9416	-112.025
29.1062	-4.27981	102.788	-44.287	143.511	-44.0724	-113.249
29.1281	-4.264	102.382	-44.1827	141.189	-44.2511	-112.608
29.15	-4.24695	101.944	-43.9744	136.563	-44.407	-113.204
29.1719	-4.21719	101.587	-43.8582	134.367	-44.236	-111.802
29.1938	-4.16847	101.457	-49.7342	154.6	-49.6125	-95.0554
29.2156	-4.21477	101.007	-42.5555	90.0003	-43.3727	-148.461
29.2375	-4.1438	100.477	-43.8331	126.111	-44.5262	-113.967
29.2594	-4.12775	100.076	-43.485	117.942	-44.0004	-116.628
29.2812	-4.09452	99.6791	-43.4479	114.687	-43.8472	-118.836
29.3031	-4.07365	99.3124	-43.323	110.171	-43.8153	-120.144
29.325	-4.03656	98.9355	-43.2825	105.958	-43.4599	-121.83
29.3469	-4.01264	98.5254	-43.1255	100.379	-43.3447	-124.457
29.3687	-3.97653	98.1317	-43.1622	96.3558	-43.157	-126.401
29.3906	-3.953	97.7831	-43.0776	92.3268	-43.0193	-130.4
29.4125	-3.91843	97.339	-43.1553	86.5129	-42.8108	-133.228
29.4344	-3.88541	97.0822	-42.3035	84.4629	-43.1046	-143.572
29.4563	-3.85332	96.5813	-43.1021	76.8087	-42.7191	-139.096
29.4781	-3.82034	96.1543	-43.1078	72.6419	-42.6771	-142.944
29.5	-3.78773	95.7696	-43.2781	65.8412	-42.6736	-146.892
29.5219	-3.79744	95.2694	-43.6695	68.4072	-43.2719	-149.603
29.5437	-3.71732	94.9706	-43.202	57.8566	-42.6697	-152.65
29.5656	-3.68084	94.4614	-43.5861	51.3596	-42.8172	-157.294
29.5875	-3.65449	94.0782	-44.1269	47.3815	-43.3242	-161.342
29.6094	-3.61725	93.6336	-43.9852	42.2645	-43.0129	-164.317
29.6313	-3.58184	93.171	-44.1688	36.9197	-43.0172	-167.693
29.6531	-3.54399	92.711	-44.2401	32.0904	-43.2088	-171.43
29.675	-3.51806	92.2621	-44.5583	27.4263	-43.287	-175.758
29.6969	-3.48335	91.8031	-44.6862	23.6977	-43.5313	-178.521
29.7188	-3.44868	91.2982	-44.8911	17.8184	-43.9337	176.922
29.7406	-3.4256	90.84	-45.361	13.876	-44.0098	173.554
29.7625	-3.40125	90.5568	-44.9602	8.75777	-44.0085	171.377
29.7844	-3.39391	90.009	-45.2075	5.20609	-44.4607	168.736
29.8062	-3.34365	89.3815	-45.8049	-0.158266	-44.6946	163.672
29.8281	-3.31592	88.882	-46.0653	-4.94371	-45.1903	161.243
29.85	-3.29858	88.4273	-46.2484	-8.94839	-45.5278	158.858
29.8719	-3.27406	87.9566	-46.5752	-13.7503	-45.8608	155.212
29.8938	-3.25957	87.4649	-46.8161	-19.0908	-45.8887	153.291
29.9156	-3.24206	86.9598	-47.0562	-23.4717	-46.3677	150.126
29.9375	-3.22025	86.4959	-47.5302	-27.5651	-46.6241	148.281
29.9594	-3.22026	86.0122	-46.9292	-29.0545	-46.0173	145.028
29.9812	-3.18822	85.5716	-48.1518	-36.6453	-47.1783	144.505
30.0031	-3.16716	85.0985	-48.792	-42.2138	-47.3732	142.99
30.025	-3.16385	84.6911	-48.8849	-44.5146	-47.2889	141.767
30.0469	-3.15334	84.2249	-49.7605	-50.1931	-47.8327	138.865
30.0688	-3.14049	83.7608	-50.0121	-52.3096	-47.9774	137.672
30.0906	-3.13386	83.3594	-50.7008	-55.4812	-47.9118	135.636
30.1125	-3.12464	82.8494	-52.3483	-61.9346	-48.0293	136.038
30.1344	-3.11203	82.4928	-51.847	-63.8272	-48.1397	130.66
30.1562	-3.10624	82.0388	-52.3554	-65.3158	-48.237	130.416
30.1781	-3.09897	81.6459	-52.5797	-66.5949	-48.2441	127.612
30.2	-3.08942	81.2675	-53.1948	-67.6723	-48.4743	124.402
30.2219	-3.08424	80.849	-54.201	-66.5272	-48.8056	119.945
30.2437	-3.08016	80.445	-54.7263	-68.7135	-48.7355	116.739
30.2656	-3.07649	80.0811	-54.3699	-69.1392	-49.1732	113.925
30.2875	-3.07076	79.6766	-55.8307	-56.8565	-48.8471	116.042
30.3094	-3.09487	79.4954	-44.8896	-31.6234	-42.4274	103.056
30.3313	-3.04611	78.6426	-49.0006	94.1876	-46.2289	176.221
30.3531	-3.06242	78.6312	-59.4473	-94.3286	-52.6622	110.498
30.375	-3.06401	78.279	-54.4961	-71.0907	-50.6352	98.078
30.3969	-3.05825	77.9949	-54.5053	-68.459	-51.031	93.5043
30.4187	-3.05266	77.6715	-54.2613	-71.0541	-51.7462	91.5782
30.4406	-3.04999	77.3746	-53.8984	-71.2093	-51.8467	88.7922
30.4625	-3.04554	77.027	-53.6053	-72.6841	-53.0421	87.1217
30.4844	-3.0396	76.7364	-51.6244	-71.2893	-49.9393	92.1998
30.5063	-3.03498	76.4633	-53.111	-78.7842	-53.1985	80.7104
30.5281	-3.02709	76.2546	-52.688	-79.1188	-54.3442	81.9001
30.55	-3.02361	75.9531	-52.7396	-83.8359	-54.7323	82.3096
30.5719	-3.01113	75.702	-52.0524	-85.7777	-55.864	79.0797
30.5938	-3.00039	75.4336	-52.0075	-86.7414	-56.245	78.9426
30.6156	-2.99064	75.1941	-51.6972	-93.0496	-57.1788	81.5649
30.6375	-2.98368	74.9452	-51.5906	-96.0253	-58.3748	81.5257
30.6594	-2.96548	74.6691	-51.215	-99.1116	-58.5874	80.9595
30.6812	-2.95723	74.4224	-51.3658	-105.583	-58.2233	93.9911
30.7031	-2.94406	74.1924	-50.7658	-107.709	-59.3273	101.375
30.725	-2.92684	73.9514	-50.6409	-111.654	-59.5829	100.51
30.7469	-2.91348	73.6907	-50.2429	-115.482	-59.3195	108.771
30.7688	-2.89219	73.4722	-51.0188	-123.027	-57.9846	109.488
30.7906	-2.89545	73.3049	-47.3437	-136.98	-55.7531	158.135
30.8125	-2.84903	73.0104	-52.0149	-141.452	-53.7093	106.723
30.8344	-2.8458	72.7608	-49.5921	-143.219	-54.5401	126.639
30.8562	-2.82508	72.4708	-49.3053	-140.084	-55.5978	115.376
30.8781	-2.80861	72.2145	-49.6511	-142.652	-55.1804	115.048
30.9	-2.7835	71.9502	-49.1672	-148.385	-54.7294	110.706
30.9219	-2.76661	71.7203	-49.1292	-153.473	-53.9702	109.928
30.9438	-2.7473	71.4259	-48.9941	-157.965	-53.1568	106.678
30.9656	-2.72191	71.1937	-48.7834	-164.031	-52.8425	102.975
30.9875	-2.70619	70.9563	-48.9765	-168.745	-52.5974	100.252
31.0094	-2.68335	70.6628	-48.5694	-175.051	-51.8166	94.6235
31.0312	-2.66397	70.3455	-48.6818	-178.961	-51.8715	95.4698
31.0531	-2.64056	70.0854	-48.8507	175.582	-51.6864	86.2032
31.075	-2.61781	69.8361	-49.0188	170.853	-51.4179	81.3221
31.0969	-2.59606	69.5331	-48.961	165.344	-51.5214	78.2919
31.1187	-2.56643	69.1543	-49.5016	155.546	-51.0683	69.9766
31.1406	-2.5576	68.9693	-49.0062	155.358	-51.4945	69.5757
31.1625	-2.53307	68.6476	-49.2648	149.732	-51.3692	65.446
31.1844	-2.51329	68.4078	-49.6663	142.979	-51.4565	62.0071
31.2063	-2.49035	68.0768	-49.5574	140.347	-51.2945	57.6365
31.2281	-2.46853	67.7694	-49.7377	135.29	-51.2951	55.0164
31.25	-2.4482	67.4659	-49.804	130.555	-51.2522	48.6135
31.2719	-2.42727	67.1427	-50.1932	127.19	-51.1694	45.1851
31.2937	-2.41201	66.8613	-50.5686	122.228	-51.9525	39.6584
31.3156	-2.39583	66.5292	-50.2492	116.332	-51.7425	37.1783
31.3375	-2.37651	66.2157	-51.0222	113.97	-52.0022	31.9594
31.3594	-2.37353	65.964	-51.2553	111.081	-52.064	25.0329
31.3813	-2.34273	65.5738	-51.2881	104.635	-52.2479	22.7035
31.4031	-2.33143	65.223	-51.6126	99.239	-52.6133	17.3978
31.425	-2.31584	64.9133	-51.9413	97.4295	-52.7605	16.7561
31.4469	-2.30205	64.6012	-51.8926	93.3366	-53.0067	10.7709
31.4688	-2.29036	64.2598	-52.4251	89.3329	-53.6593	9.75272
31.4906	-2.28354	63.9675	-52.4705	84.3665	-53.8996	5.5448
31.5125	-2.27443	63.6281	-52.9222	82.1995	-54.2952	3.80167
31.5344	-2.26282	63.3201	-53.0993	75.8176	-54.7145	1.02281
31.5562	-2.24777	62.9913	-53.1959	72.5647	-55.1651	-9.47402
31.5781	-2.24277	62.702	-53.9678	69.0199	-54.7567	-6.94497
31.6	-2.23137	62.4033	-54.2896	65.7489	-55.4036	-7.13639
31.6219	-2.22952	62.0921	-54.9709	65.4926	-55.4689	-11.3288
31.6438	-2.22474	61.8134	-55.3169	58.4325	-55.65	-16.532
31.6656	-2.22171	61.4993	-55.9787	60.1242	-56.0208	-19.6222
31.6875	-2.21252	61.2313	-56.0504	57.4031	-56.3678	-21.3113
31.7094	-2.20948	60.8941	-56.5994	62.7855	-56.5458	-24.1106
31.7312	-2.20987	60.687	-57.8344	55.9073	-55.9491	-28.2814
31.7531	-2.20113	60.3823	-57.7138	54.2382	-56.3103	-34.2321
31.775	-2.19898	60.1007	-57.2439	53.6858	-56.5262	-38.5351
31.7969	-2.20025	59.8161	-57.8905	53.6839	-56.5386	-41.5244
31.8188	-2.19297	59.5967	-58.6026	49.8368	-56.7903	-42.1248
31.8406	-2.18726	59.3334	-58.5654	54.9527	-57.3256	-47.1094
31.8625	-2.18737	59.0517	-58.6829	56.5557	-56.6849	-52.6831
31.8844	-2.19234	58.8009	-57.2069	88.7911	-55.5943	-33.0984
31.9062	-2.1586	58.6575	-46.6504	-41.6709	-49.8756	-162.306
31.9281	-2.17893	58.3259	-57.429	0.232668	-57.0039	-107.571
31.95	-2.19225	58.1831	-51.0803	73.7877	-52.3268	-58.9849
31.9719	-2.17951	57.9106	-57.7616	51.9807	-57.7161	-81.9698
31.9937	-2.17751	57.7061	-57.9904	50.0342	-58.3538	-95.0009
32.0156	-2.17581	57.4817	-57.6508	43.2132	-58.7993	-99.7666
32.0375	-2.17207	57.274	-57.3675	47.0888	-58.4377	-103.069
32.0594	-2.17189	57.0536	-56.3909	41.3877	-59.117	-121.886
32.0812	-2.16709	56.8849	-54.1871	41.0329	-54.706	-129.771
32.1031	-2.1591	56.7114	-56.9635	37.2621	-59.5134	-125.274
32.125	-2.15873	56.5422	-57.0549	37.1655	-60.6407	-132.356
32.1469	-2.15172	56.3045	-56.3785	30.3166	-60.5149	-136.286
32.1688	-2.14252	56.1605	-56.6033	27.358	-61.1875	-147.405
32.1906	-2.1393	55.9574	-56.1438	25.9889	-62.3031	-162.98
32.2125	-2.13016	55.7922	-55.6622	24.4024	-62.0313	-162.134
32.2344	-2.12116	55.5943	-55.5929	17.2278	-61.8292	-172.686
32.2563	-2.11559	55.4358	-55.5595	11.3875	-62.795	171.487
32.2781	-2.10354	55.2918	-55.8608	4.72251	-65.4602	-173.88
32.3	-2.09517	55.1067	-55.3729	10.8889	-63.3106	155.817
32.3219	-2.08771	54.9374	-54.9104	0.96311	-63.6676	148.328
32.3438	-2.07541	54.768	-54.9936	-1.99732	-62.976	138.357
32.3656	-2.06103	54.5412	-53.356	-25.0147	-59.2354	140.969
32.3875	-2.03405	54.4385	-49.557	-28.533	-56.2946	-173.45
32.4094	-2.03576	54.2714	-50.3883	-19.5062	-62.4394	-162.835
32.4312	-2.03287	54.0163	-55.3892	-11.3426	-61.9256	63.7077
32.4531	-2.01414	53.8567	-54.0752	-26.0482	-64.9992	67.6808
32.475	-2.00292	53.6595	-53.7859	-32.2699	-63.3527	69.8696
32.4969	-1.98806	53.4994	-54.2817	-33.3367	-65.8311	61.6452
32.5187	-1.97363	53.284	-55.5504	-53.6608	-65.6909	45.4192
32.5406	-1.95852	53.1368	-54.0902	-48.3064	-64.2023	21.2681
32.5625	-1.94947	52.9023	-54.2185	-52.2287	-64.1245	22.7921
32.5844	-1.93358	52.7073	-53.7939	-56.7369	-64.4709	6.77611
32.6063	-1.91822	52.5018	-53.7977	-59.92	-63.5477	-1.01424
32.6281	-1.90624	52.2966	-54.368	-67.8723	-64.7797	-14.4704
32.65	-1.895	52.0826	-54.2447	-72.6522	-64.7193	-17.5963
32.6719	-1.87895	51.8986	-53.9178	-78.105	-64.7506	-33.0285
32.6938	-1.86048	51.7056	-53.2186	-88.53	-63.8623	-32.4581
32.7156	-1.84922	51.4515	-54.8156	-88.3715	-64.1471	-50.5762
32.7375	-1.84012	51.2857	-54.8564	-97.4714	-63.0786	-54.0195
32.7594	-1.83023	51.0408	-54.9234	-100.539	-62.2373	-72.1476
32.7812	-1.81178	50.8124	-55.4526	-106.386	-62.6209	-68.6875
32.8031	-1.80224	50.576	-55.7474	-113.388	-61.6634	-83.4745
32.825	-1.78843	50.395	-56.0424	-118.797	-61.5495	-82.6075
32.8469	-1.77465	50.1877	-55.7168	-123.524	-61.5221	-104.202
32.8687	-1.76621	49.9594	-56.3015	-129.313	-62.4006	-108.282
32.8906	-1.75365	49.7293	-56.0332	-131.962	-61.5548	-109.684
32.9125	-1.73897	49.5187	-56.2517	-138.327	-60.7129	-125.988
32.9344	-1.73117	49.2426	-57.0948	-140.76	-61.4728	-129.691
32.9562	-1.71867	49.0432	-57.2839	-148.482	-60.9709	-131.017
32.9781	-1.7137	48.798	-57.2936	-146.555	-61.4502	-142.407
33	-1.70531	48.5819	-57.8143	-152.848	-60.279	-148.006
33.0219	-1.69783	48.3509	-57.9952	-159.872	-61.062	-148.857
33.0438	-1.68964	48.1101	-58.1091	-160.73	-59.6815	-156.026
33.0656	-1.6805	47.9006	-58.883	-167.61	-60.684	-162.669
33.0875	-1.67774	47.6522	-58.781	-169.247	-61.2003	-164.814
33.1094	-1.67504	47.4336	-59.2707	-172.361	-61.0976	-165.839
33.1313	-1.66584	47.2254	-59.0454	179.53	-60.2934	-170.551
33.1531	-1.65749	47.0092	-59.7742	178.389	-60.9458	176.384
33.175	-1.65918	46.7867	-59.1768	172.584	-61.2777	179.6
33.1969	-1.65023	46.5591	-60.5715	170.9	-61.1692	173.493
33.2188	-1.6515	46.3376	-60.364	167.255	-60.0257	163.454
33.2406	-1.64397	46.1566	-62.6153	168.564	-60.5958	164.155
33.2625	-1.64049	45.9299	-61.4379	161.921	-60.1167	159.286
33.2844	-1.63903	45.7144	-61.3639	163.462	-59.9635	157.657
33.3062	-1.64388	45.5065	-62.2644	157.682	-59.5837	156.941
33.3281	-1.64122	45.3165	-61.9027	150.646	-58.5816	143.518
33.35	-1.63657	45.1399	-62.2987	163.479	-59.1586	150.495
33.3719	-1.63654	44.9392	-62.9745	160.788	-59.0412	147.946
33.3937	-1.6325	44.7554	-62.6152	156.843	-59.7321	143.275
33.4156	-1.63221	44.5647	-63.1664	158.244	-58.4734	138.436
33.4375	-1.63151	44.393	-62.7504	158.544	-58.5602	132.326
33.4594	-1.62686	44.2149	-62.1787	157.869	-58.697	126.81
33.4813	-1.63133	44.0681	-58.783	128.719	-55.5836	117.504
33.5031	-1.64825	43.9316	-48.5444	135.044	-48.3225	127.22
33.525	-1.61754	43.6164	-58.198	-64.8318	-69.6791	-12.5155
33.5469	-1.62669	43.5384	-61.0532	146.175	-56.8301	116.071
33.5688	-1.6246	43.3874	-66.7645	124.609	-56.9395	115.42
33.5906	-1.62285	43.2415	-61.5018	140.889	-57.364	106.249
33.6125	-1.62593	43.0947	-61.2444	151.307	-57.8592	104.051
33.6344	-1.62093	42.9115	-61.9579	141.026	-57.1872	96.4887
33.6562	-1.61618	42.7416	-60.2541	146.016	-57.8599	92.0516
33.6781	-1.61413	42.6171	-61.8693	135.057	-57.1484	85.1079
33.7	-1.61038	42.4977	-60.3447	134.006	-57.8832	78.571
33.7219	-1.60953	42.2735	-60.4912	137.017	-57.2323	76.6052
33.7437	-1.60721	42.1805	-59.5317	129.6	-57.7673	74.5062
33.7656	-1.60601	42.073	-59.6061	130.144	-57.1816	69.8814
33.7875	-1.59956	41.9414	-59.3675	125.188	-57.96	60.6784
33.8094	-1.5933	41.8137	-59.1461	122.699	-57.941	54.462
33.8312	-1.58572	41.679	-58.811	122.038	-57.6265	55.7036
33.8531	-1.57773	41.5478	-59.4042	120.008	-58.6216	52.1092
33.875	-1.56999	41.4093	-58.0993	114.039	-60.121	73.9198
33.8969	-1.56414	41.2617	-58.8591	106.135	-58.6821	36.0476
33.9188	-1.56072	41.1521	-58.3161	110.6	-59.3678	33.3843
33.9406	-1.54901	40.9912	-57.9011	101.177	-60.2795	27.6577
33.9625	-1.54975	40.8672	-57.0698	71.2357	-59.2783	58.3489
33.9844	-1.54606	40.7755	-63.7782	6.44951	-53.6066	42.3535
34.0063	-1.5387	40.5928	-55.1695	54.3828	-59.1995	63.7817
34.0281	-1.5177	40.443	-57.2407	87.0525	-63.8194	3.17256
34.05	-1.50879	40.3149	-56.5431	81.4114	-64.0742	0.964519
34.0719	-1.49921	40.165	-57.4418	72.0871	-64.5143	-8.50369
34.0938	-1.49545	40.0214	-57.0462	70.8151	-63.801	-20.3868
34.1156	-1.48616	39.8904	-57.0929	66.4075	-65.6056	-18.8166
34.1375	-1.47173	39.7335	-57.1854	63.8655	-67.8653	-19.1276
34.1594	-1.46386	39.5674	-57.2442	62.7333	-69.1992	-31.4798
34.1812	-1.45155	39.4166	-56.5682	50.0816	-72.0793	-44.2047
34.2031	-1.44547	39.2885	-56.9742	48.4545	-78.3357	-8.77413
34.225	-1.43585	39.1213	-57.2368	44.1492	-78.8456	-48.3513
34.2469	-1.42699	38.9512	-57.23	37.7217	-83.946	-53.2468
34.2687	-1.41672	38.8307	-57.8649	36.3685	-86.981	94.2825
34.2906	-1.41398	38.6515	-56.9021	33.1105	-77.2514	116.149
34.3125	-1.40257	38.4915	-57.2722	20.6476	-74.471	167.516
34.3344	-1.39203	38.3158	-58.0808	21.4461	-71.0493	125.399
34.3563	-1.38731	38.1216	-58.2072	12.3444	-69.0583	116.347
34.3781	-1.37596	37.9707	-58.651	11.8041	-69.2507	96.5752
34.4	-1.36777	37.8199	-58.718	9.87765	-69.958	100.713
34.4219	-1.36294	37.6558	-59.0166	2.53145	-67.9073	81.6488
34.4438	-1.3519	37.4853	-59.8277	-4.53087	-67.645	94.4856
34.4656	-1.34917	37.2885	-59.9129	-10.0274	-65.995	94.8251
34.4875	-1.3348	37.1549	-60.192	-17.129	-63.4611	94.0432
34.5094	-1.32704	36.9362	-59.9864	-7.98895	-71.1578	82.3597
34.5312	-1.33085	36.769	-60.2928	-16.8536	-64.0476	79.9408
34.5531	-1.31923	36.6219	-60.7139	-19.4067	-63.8749	73.3708
34.575	-1.31452	36.4279	-61.2417	-25.9823	-63.3341	66.1972
34.5969	-1.30228	36.2526	-60.979	-28.3802	-64.0843	61.2636
34.6187	-1.30887	36.1087	-62.0729	-28.4226	-62.2417	60.8859
34.6406	-1.29791	35.9205	-62.5556	-35.494	-63.8196	52.8623
34.6625	-1.29518	35.7464	-63.7643	-42.6119	-62.6313	59.2473
34.6844	-1.29573	35.5663	-64.8139	-41.648	-61.4999	46.2548
34.7062	-1.28984	35.4212	-64.2845	-47.6355	-62.1739	50.5219
34.7281	-1.29201	35.2532	-64.327	-44.2582	-62.6246	44.5389
34.75	-1.28593	35.0702	-64.1983	-47.9749	-61.9504	42.0251
34.7719	-1.2756	34.9326	-65.0999	-55.7228	-60.7408	36.9009
34.7938	-1.27954	34.7565	-65.5219	-53.4596	-61.8745	33.5374
34.8156	-1.27689	34.5816	-65.5213	-59.8221	-62.0579	32.0662
34.8375	-1.27698	34.448	-66.6066	-45.3516	-61.704	20.6015
34.8594	-1.27707	34.2713	-66.2841	-61.8172	-61.835	29.2061
34.8813	-1.27712	34.1352	-67.0888	-39.639	-59.5808	28.4098
34.9031	-1.2708	33.9732	-67.8744	-63.4106	-60.5213	22.0285
34.925	-1.27611	33.8465	-69.7105	-46.0735	-61.4002	16.7666
34.9469	-1.27315	33.67	-68.1006	-67.2639	-61.3159	18.6526
34.9688	-1.2667	33.5231	-70.3859	-73.5645	-61.238	8.98208
34.9906	-1.27198	33.4023	-67.3671	-63.163	-60.5391	6.05075
35.0125	-1.26674	33.2635	-64.3282	-73.9172	-60.3902	4.38202
35.0344	-1.26935	33.1194	-67.0757	-71.257	-60.6335	0.301174
35.0562	-1.26874	32.98	-68.0808	-80.3436	-59.4805	-0.496576
35.0781	-1.26947	32.8489	-58.7946	-72.9056	-56.4104	17.3294
35.1	-1.29707	32.7433	-47.5278	-39.3087	-48.4805	75.5571
35.1219	-1.26585	32.5691	-63.5437	-63.2268	-59.3283	2.09307
35.1437	-1.26737	32.4581	-75.2578	-68.584	-60.4281	-24.8501
35.1656	-1.26315	32.3536	-65.9587	-89.5799	-60.3992	-23.202
35.1875	-1.2688	32.2021	-67.4883	-88.8032	-59.3771	-29.0096
35.2094	-1.26264	32.0758	-68.3743	-88.9273	-59.2957	-30.0812
35.2313	-1.26615	31.9685	-69.2111	-103.344	-59.8277	-37.5212
35.2531	-1.26127	31.8645	-67.4694	-92.452	-59.0511	-46.2229
35.275	-1.2586	31.7637	-68.5566	-91.1707	-59.8897	-43.0047
35.2969	-1.26542	31.6359	-66.111	-101.172	-58.7858	-51.629
35.3188	-1.25815	31.5186	-65.3692	-99.9246	-60.0407	-55.0411
35.3406	-1.25262	31.4256	-65.3081	-109.696	-58.8524	-60.0459
35.3625	-1.25119	31.3068	-65.0712	-107.908	-60.0979	-62.0165
35.3844	-1.24574	31.2126	-65.0053	-126.781	-59.9029	-67.7383
35.4062	-1.23874	31.0986	-65.2633	-122.996	-59.4236	-78.2926
35.4281	-1.23636	30.9802	-64.8601	-132.845	-60.9164	-84.2966
35.45	-1.23986	30.8965	-63.9538	-132.73	-60.0836	-86.6255
35.4719	-1.22933	30.814	-63.5572	-131.059	-60.5594	-95.137
35.4937	-1.22618	30.6606	-63.4132	-138.852	-61.19	-95.6319
35.5156	-1.21756	30.5842	-64.2325	-143.246	-61.2872	-109.809
35.5375	-1.21268	30.4485	-63.9556	-149.989	-61.8738	-112.858
35.5594	-1.20574	30.3239	-62.5755	-110.866	-61.6795	-87.7175
35.5812	-1.20379	30.2442	-55.0963	-158.1	-55.715	-131.297
35.6031	-1.20071	30.1137	-58.8043	-143.556	-58.4242	-126.622
35.625	-1.19096	30.0262	-64.114	-160.19	-64.6359	-134.161
35.6469	-1.18447	29.896	-63.7332	-173.938	-63.8207	-141.938
35.6688	-1.17918	29.7968	-62.7867	177.639	-64.5182	-149.39
35.6906	-1.16721	29.6583	-62.6227	-175.781	-63.1237	-140.776
35.7125	-1.16351	29.482	-63.761	148.43	-69.5854	-132.201
35.7344	-1.15449	29.4396	-62.786	172.09	-67.0669	-146.651
35.7563	-1.15361	29.3197	-61.5891	168.021	-67.8877	-171.898
35.7781	-1.14674	29.2011	-62.0137	147.099	-66.5056	-169.197
35.8	-1.13779	29.063	-61.3458	157.291	-67.9917	173.319
35.8219	-1.13263	28.9335	-61.2905	144.568	-69.2101	176.943
35.8438	-1.1224	28.7769	-60.7813	141.547	-72.4718	172.147
35.8656	-1.11981	28.6549	-61.7153	135.424	-71.9097	177.592
35.8875	-1.11444	28.5326	-62.7313	134.525	-77.4749	165.714
35.9094	-1.11229	28.4146	-62.4673	124.615	-77.6494	169.178
35.9312	-1.10479	28.2979	-61.8268	118.225	-88.8451	58.3491
35.9531	-1.10016	28.1498	-62.0903	110.111	-80.7923	100.678
35.975	-1.09314	28.0194	-62.0641	116.942	-84.4435	-102.024
35.9969	-1.08229	27.8817	-62.3112	115.189	-84.1424	13.2487
36.0187	-1.08078	27.7471	-63.2463	97.1012	-80.8806	-34.4455
36.0406	-1.07329	27.6488	-62.4933	110.714	-76.5653	-74.1448
36.0625	-1.0692	27.4715	-63.1208	98.5816	-76.3623	-53.6825
36.0844	-1.07427	27.3849	-77.8185	156.688	-70.1702	101.452
36.1063	-1.06828	27.2224	-63.6639	87.0308	-70.8981	-62.997
36.1281	-1.0585	27.0793	-64.3796	95.8548	-72.2708	-70.3707
36.15	-1.05546	26.9526	-65.0716	85.0827	-69.5295	-79.7923
36.1719	-1.04966	26.801	-64.1081	77.7578	-70.0869	-67.4219
36.1938	-1.04912	26.6869	-64.3199	71.8819	-69.0338	-88.8641
36.2156	-1.04531	26.5057	-64.7913	76.7598	-69.2379	-69.8155
36.2375	-1.05015	26.3375	-63.1425	71.5626	-60.3865	179.338
36.2594	-1.04035	26.2694	-65.2355	70.3038	-70.7646	-95.6087
36.2812	-1.03668	26.1564	-65.0714	76.5636	-67.9975	-83.6517
36.3031	-1.03842	25.9959	-67.0965	78.9187	-66.6962	-101
36.325	-1.03473	25.8819	-64.8563	57.1437	-65.6388	-103.527
36.3469	-1.03605	25.7335	-65.98	56.1234	-69.0191	-109.76
36.3687	-1.03366	25.6061	-66.184	46.9972	-66.428	-109.816
36.3906	-1.03138	25.4833	-66.9276	67.2516	-66.4685	-117.199
36.4125	-1.03285	25.3737	-67.372	39.9611	-66.3694	-110.736
36.4344	-1.02972	25.237	-69.5893	46.7976	-64.5437	-117.888
36.4562	-1.02888	25.1115	-67.9111	45.2427	-66.6883	-118.321
36.4781	-1.03361	25.0067	-67.1973	51.6732	-66.1561	-128.143
36.5	-1.03003	24.857	-66.5711	46.7095	-65.3131	-132.924
36.5219	-1.02279	24.7605	-68.3941	70.0476	-62.6567	-143.96
36.5438	-1.03459	24.6459	-66.6402	57.3394	-63.7967	-130.516
36.5656	-1.03115	24.5422	-68.4978	45.6541	-64.9004	-149.866
36.5875	-1.0275	24.383	-67.5006	36.9563	-63.6141	-150.208
36.6094	-1.02481	24.3333	-61.044	-55.1797	-60.4467	-110.527
36.6313	-1.02604	24.1742	-66.9124	37.8436	-63.4295	-148.761
36.6531	-1.02301	24.0932	-65.9139	31.7911	-63.5832	-143.325
36.675	-1.02178	23.9862	-66.3036	-43.55	-60.2616	-173.722
36.6969	-1.02564	23.8575	-72.0225	-116.297	-61.7725	152.933
36.7188	-1.02733	23.7462	-61.2564	39.3628	-61.275	-146.98
36.7406	-1.02906	23.6855	-65.0439	2.46285	-61.2902	-164.679
36.7625	-1.02651	23.5623	-67.7535	14.8724	-61.664	-173.268
36.7844	-1.0157	23.4376	-66.539	20.8769	-62.491	-176.048
36.8062	-1.02577	23.3862	-68.4573	24.2587	-61.3538	-178.841
36.8281	-1.02533	23.2981	-67.3836	30.876	-61.1663	178.377
36.85	-1.02033	23.1554	-65.7334	17.8479	-60.5212	173.414
36.8719	-1.02148	23.1677	-66.3989	28.0794	-61.1876	168.215
36.8937	-1.02459	23.0574	-67.8807	16.3085	-60.959	169.402
36.9156	-1.02085	22.8882	-68.9325	18.3919	-60.2263	163.863
36.9375	-1.0109	22.8395	-68.0191	4.58222	-61.0064	162.078
36.9594	-1.01459	22.7685	-65.7557	7.51501	-60.4277	147.616
36.9813	-1.00857	22.6591	-66.2295	-1.5997	-60.1768	145.285
37.0031	-1.00852	22.5411	-66.433	5.55	-59.9925	147.269
37.025	-1.00325	22.4916	-67.6695	-3.40273	-59.9871	148.847
37.0469	-1.00449	22.3885	-67.3039	3.01771	-60.4289	135.395
37.0688	-0.995972	22.2839	-65.8737	-12.7075	-60.7673	136.091
37.0906	-0.996596	22.21	-67.7054	-4.49538	-60.655	128.633
37.1125	-0.989214	22.1145	-65.3922	-5.00094	-60.999	121.768
37.1344	-0.987084	22.0354	-65.804	-18.0436	-61.4418	133.134
37.1562	-0.982019	21.9066	-67.5963	39.8771	-61.1189	82.8917
37.1781	-0.981483	21.8117	-69.0093	64.759	-61.339	82.2267
37.2	-0.981758	21.747	-72.3021	22.0992	-61.7481	72.1004
37.2219	-0.969847	21.6601	-65.8533	-26.9437	-63.4669	104.194
37.2437	-0.968443	21.5319	-66.8153	-41.5837	-62.7157	102.407
37.2656	-0.965903	21.4358	-65.9247	-57.2624	-61.045	101.997
37.2875	-0.956814	21.3435	-65.6875	-44.0343	-63.4043	87.4291
37.3094	-0.950216	21.2818	-66.2348	-72.5429	-62.3718	104.351
37.3312	-0.943298	21.1586	-67.3124	-69.8158	-64.4462	84.8301
37.3531	-0.943067	21.0206	-64.8885	-73.573	-63.9807	82.4815
37.375	-0.934935	20.9568	-66.7603	-60.7392	-65.3665	83.4605
37.3969	-0.935221	20.8213	-65.836	-78.1667	-64.7621	79.5969
37.4188	-0.928759	20.7304	-66.7431	-92.6577	-65.712	90.2873
37.4406	-0.92727	20.6134	-68.9246	-91.5576	-68.0091	84.9989
37.4625	-0.91743	20.5422	-67.3076	-103.125	-68.7649	70.0817
37.4844	-0.913189	20.3955	-67.0879	-115.974	-70.3119	48.9585
37.5063	-0.913876	20.3227	-66.2079	-101.656	-69.3512	72.917
37.5281	-0.904292	20.1993	-66.0583	-113.697	-71.5801	77.2713
37.55	-0.906069	20.0898	-69.4008	-126.235	-71.2375	98.9535
37.5719	-0.901391	20.0212	-71.1941	-128.149	-70.6041	98.3361
37.5938	-0.896007	19.8762	-70.7322	-154.472	-75.2762	98.9232
37.6156	-0.895978	19.7754	-68.2563	-133.577	-72.1087	97.6444
37.6375	-0.889098	19.6689	-68.048	-146.077	-69.7646	92.7353
37.6594	-0.888892	19.5416	-75.9809	-147.886	-70.0523	131.115
37.6812	-0.887005	19.4745	-63.1286	-103.921	-64.0489	144.578
37.7031	-0.8766	19.3189	-69.7596	-142.102	-69.6995	119.756
37.725	-0.880956	19.2096	-72.5963	-160.39	-67.1477	99.4382
37.7469	-0.87831	19.0962	-72.8852	-140.92	-67.0764	120.851
37.7687	-0.874841	18.989	-73.5427	-177.896	-68.1614	124.847
37.7906	-0.875259	18.893	-69.3332	-156.233	-68.8799	115.254
37.8125	-0.873518	18.7734	-72.9732	-166.945	-68.4121	128.396
37.8344	-0.870086	18.6889	-69.9041	104.883	-60.1088	131.124
37.8563	-0.873696	18.5646	-69.6208	151.094	-66.0173	111.628
37.8781	-0.867482	18.4248	-72.3818	-173.713	-65.2542	101.922
37.9	-0.865911	18.3501	-73.7037	160.14	-66.0479	103.868
37.9219	-0.864265	18.1943	-75.4302	169.155	-64.5033	106.7
37.9438	-0.866922	18.1366	-70.1901	176.204	-64.6282	109.567
37.9656	-0.864934	18.0244	-71.5604	134.386	-66.8574	104.423
37.9875	-0.858804	17.9326	-74.6378	145.443	-65.4661	105.256
38.0094	-0.85949	17.8251	-73.7246	140.426	-65.6873	101.265
38.0312	-0.862693	17.7097	-74.0024	135.214	-64.146	101.699
38.0531	-0.863392	17.5949	-74.8194	131.289	-65.8463	98.9331
38.075	-0.860983	17.5258	-80.0045	-67.2048	-66.1573	74.5021
38.0969	-0.861938	17.4201	-73.8256	171.839	-65.5252	95.8198
38.1187	-0.859306	17.3707	-68.505	137.246	-62.8135	93.2713
38.1406	-0.860391	17.2407	-71.7547	128.564	-62.2735	84.3931
38.1625	-0.862255	17.1519	-75.863	153.297	-63.9319	96.6689
38.1844	-0.859556	17.0388	-73.8305	162.385	-62.5736	89.3802
38.2062	-0.86044	16.9603	-67.0265	117.205	-62.0234	87.7521
38.2281	-0.86051	16.8694	-71.0205	152.306	-62.7593	74.2529
38.25	-0.860517	16.7873	-71.7828	136.584	-61.3758	79.6971
38.2719	-0.860842	16.6801	-72.7951	153.26	-63.1064	74.0615
38.2938	-0.861547	16.621	-56.6631	96.6163	-55.478	84.5071
38.3156	-0.858564	16.5026	-72.0055	160.917	-63.172	73.8109
38.3375	-0.860175	16.4424	-70.1882	121.942	-61.6636	70.2324
38.3594	-0.860908	16.3565	-62.2076	107.939	-63.3831	47.0896
38.3813	-0.859175	16.2902	-67.8821	114.774	-60.5016	64.0204
38.4031	-0.855181	16.2043	-69.3773	108.824	-61.2072	61.841
38.425	-0.8537	16.1095	-72.8317	97.5518	-61.1506	59.5083
38.4469	-0.857409	16.019	-68.5069	111.549	-60.2503	53.7339
38.4688	-0.868948	15.9764	-71.7869	96.817	-60.9947	52.4792
38.4906	-0.842425	15.8947	-69.6648	91.4063	-61.0112	47.8028
38.5125	-0.850245	15.8365	-71.5633	106.441	-60.2064	44.3663
38.5344	-0.856073	15.7205	-71.4378	89.9136	-61.0169	35.242
38.5562	-0.846516	15.6506	-71.6456	101.846	-60.9039	32.1776
38.5781	-0.849291	15.5787	-69.7841	79.1739	-61.2242	30.8709
38.6	-0.84706	15.5099	-69.7156	91.1439	-60.7726	30.2092
38.6219	-0.841183	15.4155	-70.989	108.468	-60.0596	35.8867
38.6437	-0.839803	15.3634	-67.8398	87.8649	-60.8106	21.6432
38.6656	-0.836841	15.3	-68.7253	66.9412	-61.6905	16.1461
38.6875	-0.833689	15.2109	-70.2772	73.2842	-60.542	11.2616
38.7094	-0.838473	15.127	-70.1206	59.953	-62.1369	14.3375
38.7313	-0.829746	15.0753	-67.73	58.3849	-63.0722	11.9163
38.7531	-0.824202	14.9417	-61.7226	52.0196	-69.1184	13.1964
38.775	-0.819389	14.8973	-63.7457	113.287	-58.5391	-24.9318
38.7969	-0.82279	14.763	-66.8977	7.74195	-62.1901	19.7541
38.8188	-0.815935	14.7124	-66.7742	63.8204	-63.7893	-18.2164
38.8406	-0.815538	14.6542	-68.6128	53.9057	-63.6291	-4.92632
38.8625	-0.814797	14.5458	-67.9586	71.6415	-64.7146	-10.9374
38.8844	-0.804095	14.4481	-72.0234	67.3345	-67.1861	-14.1149
38.9062	-0.804948	14.3818	-80.0354	47.4433	-65.8489	-60.5221
38.9281	-0.803201	14.2894	-69.7013	52.1765	-68.9427	-12.7058
38.95	-0.797936	14.2031	-67.3637	33.2949	-66.2181	-19.1925
38.9719	-0.801281	14.141	-66.7245	26.79	-69.4569	-10.6908
38.9937	-0.785847	14.0286	-67.4013	27.3732	-67.4798	-18.951
39.0156	-0.784659	13.9221	-66.2399	27.9357	-69.99	-38.1593
39.0375	-0.785045	13.8287	-66.2603	23.4141	-70.201	-14.0473
39.0594	-0.779134	13.7598	-66.4881	17.3232	-70.1698	-24.821
39.0812	-0.777885	13.6646	-67.2302	16.1237	-68.2106	-9.23277
39.1031	-0.776912	13.5676	-65.9657	3.30945	-67.8086	-12.0759
39.125	-0.76878	13.4961	-67.4192	-3.21826	-73.4077	-18.3334
39.1469	-0.770409	13.3696	-65.9153	-4.8579	-67.7938	-31.3964
39.1688	-0.766325	13.2873	-66.7485	8.25303	-72.1979	-25.2664
39.1906	-0.760084	13.2182	-68.5421	-6.97437	-68.5492	14.5798
39.2125	-0.761375	13.1104	-67.9655	-16.556	-67.4245	15.3487
39.2344	-0.758799	13.0146	-67.6632	-26.8762	-71.2526	18.7978
39.2563	-0.760781	12.9564	-68.2359	-23.7833	-69.1939	13.3637
39.2781	-0.756123	12.8396	-68.3926	-26.7274	-71.965	29.4191
39.3	-0.758157	12.7583	-70.5563	-13.0669	-70.3451	26.4204
39.3219	-0.750469	12.6423	-71.1909	-15.8285	-68.4892	19.4723
39.3438	-0.751535	12.5462	-76.9491	-46.4133	-68.0707	4.70622
39.3656	-0.749764	12.4481	-72.4016	-20.9402	-68.6702	25.2968
39.3875	-0.748962	12.3768	-72.1643	-25.9484	-69.0892	0.456169
39.4094	-0.745814	12.2754	-69.5843	-39.364	-66.3944	7.78564
39.4312	-0.747209	12.2146	-63.0887	-57.9606	-61.3275	-52.3012
39.4531	-0.743676	12.0902	-70.3367	-39.1085	-64.7009	4.0504
39.475	-0.746568	12.0002	-73.7801	-63.1918	-65.7873	-0.918492
39.4969	-0.743956	11.9033	-75.6395	-4.38482	-66.6619	-1.79642
39.5187	-0.739456	11.8205	-72.2355	-51.668	-69.3986	-8.98293
39.5406	-0.742123	11.7482	-75.8105	-49.8779	-66.36	4.39095
39.5625	-0.741268	11.6708	-70.4018	-57.7061	-63.5357	-1.38869
39.5844	-0.740262	11.584	-69.9849	-51.9576	-67.8155	-11.0355
39.6063	-0.746524	11.4876	-70.4505	-47.9333	-66.0305	-0.927743
39.6281	-0.745581	11.4207	-71.651	-42.8883	-65.6896	-4.54273
39.65	-0.740469	11.3142	-77.7987	-75.5706	-64.7781	-9.4628
39.6719	-0.744512	11.2399	-74.5196	-36.2635	-67.4319	-30.689
39.6938	-0.739706	11.1687	-70.8907	-58.5807	-65.8466	-23.5806
39.7156	-0.738058	11.1258	-70.3537	-60.7227	-64.8386	-16.1965
39.7375	-0.738973	11.006	-76.0122	-97.7298	-64.7897	-18.5391
39.7594	-0.741818	10.8989	-80.1947	-77.4963	-63.5084	-21.2434
39.7812	-0.742792	10.8761	-79.2681	-59.8619	-63.1135	-33.5791
39.8031	-0.756247	10.8049	-64.8603	-52.6101	-65.7562	-26.7851
39.825	-0.741402	10.6846	-72.698	-88.8672	-63.6568	-37.5299
39.8469	-0.743307	10.6258	-74.5278	-84.8695	-64.0459	-33.2216
39.8687	-0.744367	10.555	-69.4012	-84.0724	-62.8646	-37.786
39.8906	-0.749268	10.4308	-56.9857	-2.42412	-62.8452	114.42
39.9125	-0.749228	10.4099	-68.4662	-40.4103	-65.0552	-23.9885
39.9344	-0.748424	10.3349	-73.9934	-110.322	-64.582	-54.7566
39.9562	-0.739812	10.2434	-71.8715	-116.492	-64.289	-44.3992
39.9781	-0.742836	10.1899	-71.3597	-126.774	-65.1941	-45.3503
40	-0.742275	10.1173	-74.23	-113.063	-63.7145	-50.4586
