# Supplementary material for: A Generalized Model for Linear-Periodically-Time-Variant Circulators
Source: Sci Rep. 2019 Jun 18;9:8718. doi: 10.1038/s41598-019-45013-5 (PMC6582053; doi:10.1038/s41598-019-45013-5)
Supplement: Supplementary file 5 — Dataset 3B [file 41598_2019_45013_MOESM5_ESM.xlsx]

## Sheet: Sheet1
f_MHz	S11_dB	S11_deg	S21_dB	S21_deg	S31_dB	S31_deg
5	-0.0830461	-17.1982	-74.0317	144.614	-68.9456	-18.2697
5.02187	-0.0899813	-17.3251	-87.3811	-172.167	-76.647	-42.183
5.04375	-0.0975469	-17.4532	-88.0358	58.2574	-72.4234	-76.8706
5.06562	-0.108964	-17.5424	-82.4959	0.740128	-71.2113	-85.2763
5.0875	-0.117725	-17.6532	-80.4214	37.1486	-69.6265	-89.9022
5.10938	-0.13037	-17.6735	-83.7052	25.3701	-67.1968	-93.6548
5.13125	-0.140741	-17.8019	-79.4027	-66.8617	-66.254	-102.375
5.15313	-0.149191	-17.8765	-83.7164	-29.5361	-65.4364	-103.348
5.175	-0.155195	-17.9351	-77.663	-43.2352	-65.0661	-107.49
5.19688	-0.165034	-17.9845	-109.847	39.3539	-66.1794	-122.272
5.21875	-0.172992	-18.0842	-63.3109	-132.821	-60.8325	-140.293
5.24062	-0.183218	-18.1148	-85.1223	106.052	-67.0663	-139.102
5.2625	-0.186316	-18.1501	-93.0699	176.31	-66.5019	-150.506
5.28437	-0.196077	-18.2254	-74.4598	-27.6082	-64.2645	160.721
5.30625	-0.199731	-18.228	-79.4919	39.2735	-64.9434	-175.84
5.32812	-0.203169	-18.2531	-88.453	52.1078	-65.5195	174.3
5.35	-0.207228	-18.1621	-77.5283	121.68	-64.6745	-176.624
5.37188	-0.210244	-18.3476	-87.9621	-101.553	-66.9841	158.742
5.39375	-0.211037	-18.3511	-67.2562	25.3074	-63.0827	176.429
5.41563	-0.213263	-18.3702	-83.6945	171.312	-69.1623	143.692
5.4375	-0.212598	-18.4001	-91.1825	-162.3	-71.1744	134.027
5.45937	-0.214137	-18.4214	-70.7134	108.54	-66.1394	98.9546
5.48125	-0.203055	-18.4586	-80.2635	-4.59858	-71.0704	105.645
5.50312	-0.201003	-18.5179	-65.0546	-152.051	-60.4678	84.4497
5.525	-0.199081	-18.5521	-74.2386	-44.9539	-65.5838	131.162
5.54688	-0.194282	-18.5939	-81.2533	-29.4449	-76.4861	103.48
5.56875	-0.184639	-18.6723	-81.9851	-42.4523	-72.9971	104.327
5.59063	-0.184012	-18.6781	-63.7516	122.222	-66.8935	-122.474
5.6125	-0.182917	-18.8409	-73.9535	36.4208	-72.9476	-72.4561
5.63438	-0.150404	-18.7074	-82.8784	-121.816	-70.0988	118.181
5.65625	-0.159927	-18.8717	-87.0561	-80.5028	-75.9695	67.0664
5.67812	-0.160185	-18.9773	-82.2073	-37.8845	-77.3715	-2.37414
5.7	-0.156961	-19.0626	-76.3443	-74.8493	-82.3387	142.959
5.72187	-0.144499	-19.1582	-85.3011	-73.6051	-76.1434	136.684
5.74375	-0.142082	-19.2428	-84.6605	30.2289	-87.8344	119.977
5.76562	-0.134984	-19.3757	-76.9727	41.465	-76.2387	78.1563
5.7875	-0.13177	-19.4941	-79.5045	173.272	-85.3003	89.2901
5.80938	-0.12776	-19.574	-77.595	-90.7723	-92.0609	61.002
5.83125	-0.1246	-19.6886	-80.8536	-73.7875	-80.7882	-158.537
5.85313	-0.121928	-19.7923	-81.301	-22.506	-82.4263	7.12944
5.875	-0.114475	-19.9212	-82.5005	-165.563	-82.4983	-82.4418
5.89687	-0.118108	-20.0455	-76.9173	-42.6771	-77.0465	-49.9154
5.91875	-0.117216	-20.1605	-83.9317	-54.3316	-84.3367	-58.4466
5.94062	-0.118647	-20.2894	-81.5802	-94.5381	-80.4011	-110.241
5.9625	-0.117301	-20.4025	-86.2872	148.847	-77.1058	-111.944
5.98438	-0.118619	-20.5092	-76.3276	8.69921	-73.616	-64.2517
6.00625	-0.12725	-20.6654	-103.534	-21.4572	-73.393	-114.836
6.02813	-0.131005	-20.7733	-84.8448	-151.932	-73.5212	-144.883
6.05	-0.134194	-20.8581	-74.0844	-87.678	-74.281	-157.325
6.07188	-0.137929	-21.0015	-89.4114	43.3084	-68.2313	-164.653
6.09375	-0.145231	-21.0738	-66.6284	152.165	-61.7771	-170.703
6.11562	-0.144205	-21.2012	-77.3619	-73.3231	-65.8007	-155.79
6.1375	-0.154209	-21.2901	-83.763	73.6355	-64.0394	174.611
6.15937	-0.159937	-21.3744	-80.3469	-25.2407	-64.7482	172.93
6.18125	-0.14351	-21.364	-75.8209	-120.854	-67.5275	-160.998
6.20312	-0.161443	-21.5518	-75.604	152.517	-63.3186	150.28
6.225	-0.177181	-21.6409	-60.9654	-9.2477	-58.5409	126.758
6.24688	-0.179354	-21.7017	-81.8165	-90.8116	-65.0138	125.966
6.26875	-0.184537	-21.7468	-79.521	-173.449	-64.6465	127.395
6.29063	-0.196481	-21.8131	-69.2202	-48.8036	-63.7805	106.839
6.3125	-0.193322	-21.8772	-58.8307	-142.873	-67.4829	1.11606
6.33437	-0.196996	-21.9373	-76.2276	-26.6758	-64.1589	91.2516
6.35625	-0.201437	-21.9914	-89.4612	-129.026	-66.7999	84.4836
6.37812	-0.19726	-22.0493	-80.413	175.304	-65.0778	79.477
6.4	-0.20036	-22.1501	-89.6103	-141.684	-67.5763	76.4346
6.42188	-0.202178	-22.1594	-71.2691	-13.9494	-67.8705	67.9612
6.44375	-0.207128	-22.2211	-77.0283	89.9743	-70.1758	53.5933
6.46563	-0.207924	-22.3441	-85.9366	-149.968	-69.1681	43.9083
6.4875	-0.206108	-22.3681	-110.713	-103.188	-72.692	30.2788
6.50938	-0.204073	-22.4373	-85.0299	171.741	-77.9666	12.6458
6.53125	-0.205995	-22.5051	-74.0459	72.4054	-75.4748	8.76063
6.55312	-0.204764	-22.5785	-79.1059	-136.287	-75.1098	-33.4844
6.575	-0.195128	-22.6836	-80.6647	175.146	-80.9925	-6.76216
6.59687	-0.197788	-22.7515	-74.739	85.7969	-75.0821	49.483
6.61875	-0.196323	-22.8502	-78.671	64.4957	-81.3066	-46.5016
6.64062	-0.194263	-22.9334	-89.1588	160.63	-85.122	1.94774
6.6625	-0.196912	-22.9811	-89.1465	170.122	-80.933	155.066
6.68438	-0.194592	-23.0798	-95.5798	163.765	-80.0455	-127.793
6.70625	-0.190145	-23.1591	-81.7214	-1.9948	-83.5902	166.553
6.72813	-0.19456	-23.2511	-92.4278	131.652	-81.365	171.691
6.75	-0.189245	-23.2837	-86.4763	48.6983	-79.107	-147.956
6.77187	-0.193643	-23.43	-85.9486	81.3419	-84.9395	157.933
6.79375	-0.193	-23.525	-81.9235	62.0291	-78.4279	144.778
6.81562	-0.194346	-23.6068	-69.9798	62.2368	-74.4118	119.525
6.8375	-0.191758	-23.7355	-77.458	-148.265	-69.5082	118.743
6.85938	-0.214528	-23.6999	-49.3314	-12.7433	-49.8704	-122.546
6.88125	-0.163371	-23.8834	-47.7967	-147.015	-48.4795	107.164
6.90313	-0.199189	-23.987	-87.7607	-10.7948	-72.0305	168.848
6.925	-0.201153	-24.0827	-79.8966	81.5517	-71.5373	172.832
6.94688	-0.203273	-24.1921	-80.7199	43.1001	-69.2411	155.395
6.96875	-0.203579	-24.2601	-73.4513	8.0689	-67.726	169.594
6.99062	-0.203618	-24.366	-83.6973	118.797	-70.9007	160.862
7.0125	-0.207666	-24.4321	-81.8895	-169.613	-69.573	142.138
7.03437	-0.211011	-24.5233	-86.736	101.586	-68.5106	131.667
7.05625	-0.213393	-24.5946	-76.8381	70.3696	-68.2557	140.109
7.07812	-0.208068	-24.6323	-86.9067	-129.794	-68.2431	129.802
7.1	-0.213904	-24.7739	-79.9576	93.5584	-65.7516	124.663
7.12188	-0.21182	-24.8388	-91.1402	-82.8262	-67.7697	98.4459
7.14375	-0.217442	-24.9089	-76.94	46.2422	-66.5954	109.677
7.16563	-0.219576	-24.9977	-79.2989	-79.8658	-64.6856	93.0073
7.1875	-0.221042	-25.0672	-82.7339	-17.0375	-65.2683	82.5997
7.20937	-0.221925	-25.1391	-86.7279	-71.1676	-65.9146	81.6025
7.23125	-0.223316	-25.2084	-78.4877	-14.5529	-67.9135	72.3017
7.25312	-0.210205	-25.2576	-61.5364	15.1899	-57.5256	32.7886
7.275	-0.216363	-25.3678	-80.2461	-63.1533	-64.096	44.603
7.29688	-0.219891	-25.44	-80.9959	-146.02	-65.1032	34.629
7.31875	-0.216257	-25.55	-77.2732	-108.843	-65.7327	39.7126
7.34063	-0.217368	-25.5614	-86.6329	-30.6465	-65.1592	13.8933
7.3625	-0.207753	-25.6644	-72.1163	-138.219	-65.4	40.208
7.38438	-0.214278	-25.771	-80.3261	-164.027	-66.9846	-16.2199
7.40625	-0.208967	-25.8493	-75.3362	175.876	-71.8235	-6.18525
7.42812	-0.212495	-25.9583	-50.0799	-148.648	-53.7678	-174.57
7.45	-0.196787	-26.0377	-57.3362	73.0931	-58.9496	34.9155
7.47187	-0.203504	-26.1512	-81.3459	178.742	-77.6649	-59.5432
7.49375	-0.19808	-26.2614	-82.7371	-20.0499	-72.1399	-23.5742
7.51562	-0.195736	-26.3514	-77.0619	-16.9429	-73.9495	-90.4682
7.5375	-0.194657	-26.4991	-83.7911	-80.6595	-81.6316	-33.4557
7.55938	-0.19148	-26.5928	-80.9429	-148.841	-75.2905	-26.0447
7.58125	-0.190479	-26.6917	-72.9134	-34.8753	-71.5114	-86.019
7.60313	-0.194242	-26.8409	-75.8966	-80.3812	-81.429	-42.863
7.625	-0.191863	-26.9593	-80.8473	-67.2049	-81.397	-121.499
7.64687	-0.198515	-27.0819	-83.3851	-11.424	-82.8589	158.459
7.66875	-0.192728	-27.2135	-81.561	-45.5613	-83.9478	84.5471
7.69062	-0.199771	-27.3399	-82.7716	-163.37	-79.6931	-99.308
7.7125	-0.202282	-27.4669	-75.7233	-52.6829	-77.3201	123.444
7.73438	-0.205521	-27.5783	-80.5334	-110.125	-78.2109	61.9901
7.75625	-0.213752	-27.7162	-76.6033	155.786	-76.4101	152.647
7.77813	-0.220352	-27.8154	-83.0284	-136.933	-84.1571	167.527
7.8	-0.226285	-27.9135	-76.3291	-143.205	-76.5816	107.919
7.82188	-0.229248	-28.0654	-89.7517	-157.099	-71.7023	105.821
7.84375	-0.235952	-28.1363	-75.275	-134.056	-72.7101	141.189
7.86562	-0.230556	-28.4208	-74.2323	155.055	-77.135	76.002
7.8875	-0.250108	-28.3003	-80.5295	-36.7331	-75.663	91.0409
7.90937	-0.262922	-28.4064	-79.1074	-68.7593	-66.0525	89.9674
7.93125	-0.271217	-28.4592	-79.0653	177.544	-66.4628	91.2612
7.95312	-0.279241	-28.5709	-87.1177	-72.2743	-68.3882	89.435
7.975	-0.280816	-28.6533	-84.908	139.407	-68.3695	85.2512
7.99688	-0.292982	-28.6949	-74.3047	148.809	-71.9321	32.5686
8.01875	-0.292389	-28.7984	-73.9302	169.898	-63.1017	68.3348
8.04063	-0.306578	-28.8276	-80.9839	-44.6037	-68.4691	51.8951
8.0625	-0.305996	-28.8674	-93.0725	-108.071	-64.1385	30.4994
8.08437	-0.311795	-28.885	-93.1059	-10.9734	-64.531	25.8474
8.10625	-0.312143	-28.9633	-68.6723	-13.4849	-65.2252	17.3142
8.12813	-0.325232	-28.9264	-82.38	127.034	-63.5966	17.4707
8.15	-0.314554	-29.1994	-80.7019	139.381	-66.3883	7.2909
8.17188	-0.314225	-29.0433	-85.2751	25.7538	-63.6314	1.12459
8.19375	-0.317917	-29.1783	-74.5381	162.678	-65.0927	-0.527163
8.21562	-0.355882	-29.3917	-76.359	163.513	-62.0349	-22.8128
8.2375	-0.307669	-29.2184	-80.7425	105.401	-64.0982	-20.7798
8.25938	-0.310697	-29.3433	-58.5016	157.629	-65.5518	-137.635
8.28125	-0.296743	-29.3012	-64.7782	-165.559	-63.3466	-79.5212
8.30312	-0.297811	-29.4142	-78.1306	160.729	-64.7159	-38.7124
8.325	-0.293108	-29.4405	-78.0316	87.0436	-64.2901	-46.7417
8.34688	-0.288368	-29.5161	-78.9167	84.5672	-67.3597	-57.9649
8.36875	-0.274208	-29.5962	-63.2806	-148.47	-64.9602	-45.7849
8.39062	-0.274002	-29.6734	-84.67	86.9117	-67.2495	-80.2095
8.4125	-0.258761	-29.7556	-77.8749	39.7213	-68.9434	-90.3082
8.43437	-0.251244	-29.8515	-87.2593	125.126	-70.3385	-101.969
8.45625	-0.244349	-29.9593	-74.3237	72.2201	-72.8264	-121.066
8.47813	-0.239769	-30.0819	-83.5673	-141.379	-69.2882	-101.161
8.5	-0.237897	-30.3788	-78.0211	69.0918	-75.3356	-71.127
8.52187	-0.224661	-30.338	-86.9427	-68.9151	-82.6575	-151.104
8.54375	-0.219173	-30.4826	-84.7458	-49.3213	-80.3061	-160.927
8.56563	-0.214003	-30.5977	-71.4943	-126.308	-80.122	-159.443
8.5875	-0.206897	-30.8477	-58.402	-142.683	-59.6827	-140.11
8.60938	-0.209197	-30.9234	-80.2673	-18.3341	-78.6013	-18.5641
8.63125	-0.207314	-31.0679	-86.0771	120.513	-79.9492	-159.095
8.65312	-0.206754	-31.1733	-58.515	29.9896	-62.8073	-113.352
8.675	-0.204462	-31.4354	-93.3099	-164.254	-94.8959	-76.2368
8.69688	-0.206317	-31.601	-72.1176	152.734	-79.2263	-61.7084
8.71875	-0.205771	-31.7321	-84.374	122.884	-90.4399	63.6456
8.74062	-0.212839	-31.9245	-79.1958	133.847	-87.4861	-122.626
8.7625	-0.220009	-32.0396	-75.6611	19.9401	-92.2269	126.798
8.78438	-0.218902	-32.3785	-77.6024	46.3108	-89.0057	127.895
8.80625	-0.234433	-32.3591	-78.7634	119.375	-77.353	58.9628
8.82812	-0.247227	-32.5266	-79.0935	9.13992	-71.7109	35.3795
8.85	-0.252954	-32.6461	-74.9624	-50.1899	-73.3998	10.7975
8.87187	-0.271505	-32.7979	-70.4931	30.0976	-70.1149	67.8162
8.89375	-0.283195	-32.9357	-65.1287	-99.3914	-61.183	32.8796
8.91563	-0.289506	-33.0546	-75.1966	-63.8161	-67.9377	11.9258
8.9375	-0.302134	-33.1324	-89.927	35.5913	-67.7465	22.6381
8.95937	-0.318159	-33.2423	-75.9617	-79.5102	-67.9618	5.15152
8.98125	-0.324279	-33.3188	-85.0137	-146.21	-65.6112	-1.87157
9.00313	-0.339281	-33.3708	-78.145	-67.5218	-63.9221	-15.0511
9.025	-0.356546	-33.4632	-83.8562	-121.282	-62.9382	-21.5675
9.04688	-0.362826	-33.5085	-82.516	-118.249	-63.8139	-42.8347
9.06875	-0.36721	-33.6663	-56.2581	-178.814	-63.3612	-151.322
9.09062	-0.380429	-33.6477	-69.2767	-118.867	-63.1719	-64.6356
9.1125	-0.389941	-33.6683	-69.1282	-159.507	-64.9536	-81.8195
9.13438	-0.389996	-33.6621	-76.3321	-99.7115	-62.9105	-81.1113
9.15625	-0.406129	-33.7017	-80.6972	-39.6488	-62.7842	-88.6638
9.17812	-0.408633	-33.7793	-78.7567	-44.9095	-63.1384	-96.6591
9.2	-0.409964	-33.7837	-77.6164	-89.0778	-62.8781	-96.8841
9.22188	-0.407546	-33.8053	-82.7056	-133.004	-64.1702	-115.563
9.24375	-0.405009	-33.8143	-78.9241	-119.244	-64.2215	-113.485
9.26562	-0.405063	-33.8455	-68.9504	-122.645	-67.4807	138.307
9.2875	-0.404653	-33.8952	-75.2711	-99.6643	-66.0258	-134.46
9.30937	-0.395408	-33.9363	-86.7755	158.23	-65.9642	-139.097
9.33125	-0.395079	-33.9528	-80.1088	-134.917	-66.0191	-143.486
9.35313	-0.386388	-34.0408	-73.9306	-132.363	-67.8456	-149.637
9.375	-0.374259	-34.0776	-76.8546	-116.707	-68.6073	-156.165
9.39687	-0.393208	-34.167	-79.7446	-148.636	-73.3691	-156.971
9.41875	-0.361253	-34.6687	-81.5123	157.403	-66.235	163.177
9.44063	-0.365039	-34.359	-72.5621	85.5228	-64.1537	179.81
9.4625	-0.339761	-34.4035	-72.4108	-153.036	-71.888	161.625
9.48438	-0.332008	-34.5179	-79.5135	137.309	-75.3929	157.521
9.50625	-0.32142	-34.63	-73.4743	-171.292	-72.6385	-159.956
9.52812	-0.310622	-34.7333	-77.8569	169.674	-75.5355	152.541
9.55	-0.303568	-34.8719	-80.1228	156.568	-91.2186	171.227
9.57188	-0.29744	-35.0277	-78.4952	-163.147	-78.723	148.905
9.59375	-0.286738	-35.1575	-79.2429	174.079	-80.0349	169.343
9.61562	-0.282026	-35.3144	-77.0951	-178.747	-78.1198	-148.256
9.6375	-0.280707	-35.5151	-67.9331	-40.0284	-66.5117	79.0147
9.65938	-0.25404	-35.6313	-52.0326	86.5773	-52.2244	-156.479
9.68125	-0.26982	-35.8652	-66.3221	-38.6561	-64.1859	84.5032
9.70312	-0.273784	-36.0354	-76.0071	127.813	-79.8077	-158.165
9.725	-0.277033	-36.1679	-83.4172	119.764	-79.1092	63.2965
9.74687	-0.266829	-36.3621	-73.4586	-175.681	-78.7558	37.9356
9.76875	-0.274696	-36.5337	-77.4215	156.712	-87.5743	69.1914
9.79063	-0.277432	-36.7311	-76.3269	125.137	-73.8898	23.3145
9.8125	-0.290865	-36.8659	-74.317	179.098	-66.5506	-18.8821
9.83437	-0.292838	-37.0677	-76.3008	115.95	-73.9364	-3.14434
9.85625	-0.294387	-37.219	-74.9917	157.013	-68.7989	-33.5914
9.87813	-0.308172	-37.3739	-83.637	174.802	-67.9269	-53.2115
9.9	-0.316084	-37.5736	-65.9148	127.862	-62.8775	-77.307
9.92188	-0.328618	-37.6771	-72.9703	91.7466	-66.3993	-48.8372
9.94375	-0.334543	-37.8481	-74.3021	103.577	-65.3018	-64.1148
9.96562	-0.334298	-37.9799	-80.2307	130.992	-62.8367	-79.8188
9.9875	-0.370519	-37.9841	-77.7573	105.624	-63.8371	-73.3905
10.0094	-0.376468	-38.1808	-75.4531	82.0664	-62.1995	-90.5752
10.0312	-0.391418	-38.2995	-69.2553	9.78744	-59.8233	-117.442
10.0531	-0.395532	-38.3732	-78.9062	103.625	-63.9225	-112.851
10.075	-0.4083	-38.4786	-80.573	85.6682	-61.9202	-129.557
10.0969	-0.426151	-38.6028	-74.9303	95.1296	-62.1577	-129.577
10.1188	-0.455846	-38.7154	-77.3241	33.1674	-62.3302	-140.369
10.1406	-0.439484	-38.6378	-77.6635	44.2958	-61.4105	-149.04
10.1625	-0.449517	-38.7676	-78.385	148.971	-62.0343	-163.762
10.1844	-0.455201	-38.8244	-74.9329	40.6591	-61.5524	-164.69
10.2063	-0.464647	-38.8528	-77.9381	92.8995	-63.111	-172.304
10.2281	-0.465195	-38.8883	-81.2232	-39.635	-62.712	172.331
10.25	-0.470174	-38.9835	-75.0827	68.634	-63.0738	150.314
10.2719	-0.474451	-39.0107	-76.7164	-78.8675	-62.9903	141.374
10.2937	-0.477789	-39.0664	-82.0385	-4.92086	-67.421	149.167
10.3156	-0.469989	-39.1066	-106.691	31.3136	-68.2664	136.249
10.3375	-0.473728	-39.1352	-81.7595	15.4492	-67.7195	116.306
10.3594	-0.471948	-39.2285	-77.854	51.2278	-71.3033	120.43
10.3812	-0.464218	-39.3021	-73.3413	5.23335	-71.8179	70.5908
10.4031	-0.464924	-39.3612	-78.1345	64.0679	-71.8828	72.9601
10.425	-0.458636	-39.4668	-75.893	3.96509	-91.2053	137.292
10.4469	-0.454479	-39.5175	-88.8929	-22.7455	-82.4605	40.4459
10.4688	-0.44978	-39.6198	-81.0357	54.7502	-78.5774	173.73
10.4906	-0.431491	-39.7054	-63.6197	-162.786	-64.1981	68.2485
10.5125	-0.430622	-39.9489	-53.0754	113.895	-53.4914	2.76678
10.5344	-0.432226	-39.9158	-66.9638	-50.796	-70.5991	-158.423
10.5563	-0.424597	-40.063	-73.1478	-46.3586	-76.7115	-68.4863
10.5781	-0.421504	-40.1674	-83.0568	-75.9873	-84.6046	-137.989
10.6	-0.415796	-40.3146	-79.53	-83.4176	-76.7535	-71.6893
10.6219	-0.411641	-40.4367	-78.171	-94.2718	-72.6017	-29.0127
10.6438	-0.40648	-40.5954	-73.4663	-39.2128	-72.7014	-40.0497
10.6656	-0.404578	-40.7509	-79.1094	-175.364	-70.9533	-65.173
10.6875	-0.402754	-40.8695	-72.5073	-102.167	-70.2595	-54.1986
10.7094	-0.400272	-41.0285	-73.7074	-95.7123	-72.04	-72.8714
10.7312	-0.400983	-41.2079	-74.8658	-119.271	-70.5959	-83.8824
10.7531	-0.398448	-41.3724	-75.1779	-82.7651	-67.9794	-78.6374
10.775	-0.399232	-41.4998	-77.8673	-70.5651	-66.8742	-97.7322
10.7969	-0.405092	-41.6205	-68.0726	-146.769	-64.6776	-84.7277
10.8187	-0.403188	-41.8847	-86.1029	-92.416	-64.8527	-94.891
10.8406	-0.405239	-41.9911	-72.5217	163.765	-61.9863	-98.4323
10.8625	-0.412837	-42.1292	-71.9893	-110.138	-66.4969	-120.276
10.8844	-0.421034	-42.3166	-78.1043	-130.127	-63.0749	-123.794
10.9062	-0.428598	-42.44	-76.2649	173.888	-63.6279	-139.519
10.9281	-0.428245	-42.6227	-70.0588	-60.2245	-64.3259	-175.967
10.95	-0.432209	-42.7553	-77.822	-112.936	-62.5492	-142.995
10.9719	-0.439115	-42.9083	-79.028	-135.165	-60.7633	-148.698
10.9938	-0.445474	-43.0542	-71.0295	-80.6554	-63.1665	-152.405
11.0156	-0.453511	-43.1409	-67.6507	-137.38	-59.6248	-165.706
11.0375	-0.461161	-43.3101	-64.8256	-178.656	-59.5489	-178.261
11.0594	-0.456785	-43.331	-55.6198	-18.1001	-56.4794	-30.6199
11.0813	-0.459255	-43.575	-54.5988	-85.4868	-53.1036	-108.882
11.1031	-0.479956	-43.647	-77.6763	71.4477	-66.4897	164.17
11.125	-0.48747	-43.7829	-74.0958	164.902	-61.8615	151.692
11.1469	-0.491601	-43.8317	-72.1563	164.064	-63.7203	144.036
11.1687	-0.497638	-43.9562	-79.9671	178.402	-62.6217	126.334
11.1906	-0.501687	-44.0455	-72.3386	168.868	-62.6776	128.587
11.2125	-0.4962	-44.1601	-65.9683	107.735	-61.2802	51.1314
11.2344	-0.508474	-44.2594	-73.3926	-176.019	-63.4718	112.922
11.2562	-0.509661	-44.3525	-68.761	96.8551	-65.9622	87.8993
11.2781	-0.512565	-44.2135	-67.4283	137.502	-57.516	98.236
11.3	-0.515959	-44.5116	-74.0189	134.449	-64.453	72.458
11.3219	-0.516718	-44.7131	-84.146	-158.855	-69.1242	71.6084
11.3438	-0.519308	-44.8175	-72.304	163.24	-73.2895	43.2929
11.3656	-0.524581	-44.938	-75.3412	-173.12	-73.1126	-17.4481
11.3875	-0.523056	-45.0289	-73.0198	105.594	-83.7428	20.9847
11.4094	-0.51624	-45.1498	-76.8602	-137.827	-83.6114	2.8462
11.4313	-0.523415	-45.2732	-75.1588	130.674	-73.5655	-99.0361
11.4531	-0.522529	-45.4258	-70.8402	146.451	-71.4957	-101.711
11.475	-0.536826	-45.5014	-56.6754	86.1716	-60.47	86.434
11.4969	-0.526507	-45.8336	-50.1084	-147.26	-50.153	-145.898
11.5188	-0.526031	-45.8518	-70.6226	124.789	-68.1436	-134.134
11.5406	-0.530443	-45.9438	-68.24	-159.14	-67.7559	126.323
11.5625	-0.545405	-46.3118	-65.5502	-72.024	-58.0975	-9.71156
11.5844	-0.536437	-46.2245	-62.6198	123.342	-68.135	-142.688
11.6062	-0.533204	-46.4246	-67.5044	114.33	-67.3669	-147.221
11.6281	-0.539718	-46.56	-62.5846	-80.4779	-72.3081	159.184
11.65	-0.543779	-46.6906	-63.2954	68.4444	-65.4046	-163.748
11.6719	-0.548333	-46.824	-70.5124	55.4204	-65.895	-164.109
11.6937	-0.552632	-46.9776	-71.0436	81.4831	-65.5977	-169.506
11.7156	-0.558365	-47.1343	-67.6512	59.7557	-66.2122	-173.134
11.7375	-0.562224	-47.2295	-65.9449	97.9483	-62.0788	-157.551
11.7594	-0.571669	-47.3938	-72.819	71.1413	-60.8272	179.855
11.7812	-0.576428	-47.4984	-76.4415	70.9725	-61.8653	173.875
11.8031	-0.580227	-47.6563	-68.9536	40.5009	-61.5266	174.875
11.825	-0.584333	-47.7719	-79.7945	32.3607	-60.9551	167.709
11.8469	-0.58175	-48.1386	-60.7814	76.2943	-61.5177	-164.181
11.8688	-0.590573	-48.006	-74.133	37.3748	-59.7356	151.93
11.8906	-0.60369	-48.1586	-68.9141	19.5887	-58.8902	135.024
11.9125	-0.599936	-48.3657	-52.0961	-124.072	-54.0312	-164.166
11.9344	-0.615308	-48.3332	-69.4855	-7.43747	-60.1166	131.36
11.9563	-0.617809	-48.4762	-74.839	-25.9725	-60.587	119.9
11.9781	-0.619821	-48.557	-75.918	-39.1812	-59.6089	108.004
12	-0.623315	-48.6636	-73.9781	5.49303	-59.9098	110.111
12.0219	-0.622714	-48.7815	-73.0261	-141.332	-58.0171	91.654
12.0437	-0.618997	-49.1521	-48.5271	87.22	-49.792	-24.3257
12.0656	-0.592113	-49.0943	-46.708	-167.537	-44.4229	73.5583
12.0875	-0.621353	-49.1258	-82.3429	139.975	-59.6263	81.7951
12.1094	-0.623361	-49.1986	-74.0288	-53.6467	-62.2045	95.7584
12.1312	-0.618696	-49.2862	-75.6078	-0.298586	-61.7388	66.5467
12.1531	-0.619443	-49.4406	-75.6631	-30.5491	-62.9408	53.9578
12.175	-0.615315	-49.6066	-71.3673	-18.2634	-63.5314	60.6363
12.1969	-0.617822	-49.7067	-87.3965	137.663	-60.3098	37.526
12.2188	-0.610136	-49.8638	-79.8326	-35.5845	-63.0651	40.9558
12.2406	-0.608517	-49.9496	-70.9774	-48.621	-64.5123	39.8803
12.2625	-0.60636	-50.1604	-78.2639	-167.015	-66.5058	33.9386
12.2844	-0.598415	-50.3148	-71.5399	-138.746	-65.4554	0.18317
12.3063	-0.595383	-50.4617	-82.2883	-89.3917	-69.2819	14.5836
12.3281	-0.579017	-50.7654	-72.3162	-64.2084	-79.6825	-26.6219
12.35	-0.58545	-50.8633	-84.0437	-36.7142	-72.3299	26.1568
12.3719	-0.587176	-50.9734	-78.2233	-92.9295	-78.1637	2.14765
12.3938	-0.586329	-51.2004	-80.2714	-88.9447	-79.615	72.6344
12.4156	-0.582389	-51.3891	-74.2092	-34.5327	-77.0294	3.15825
12.4375	-0.587297	-51.5932	-77.5341	-124.057	-83.3129	3.09062
12.4594	-0.586405	-51.7916	-76.1078	-87.6992	-80.6855	161.253
12.4812	-0.58622	-51.9919	-77.5822	-81.7559	-78.548	135.66
12.5031	-0.591896	-52.2224	-89.6465	-83.6172	-78.2082	162.739
12.525	-0.596886	-52.4344	-72.8997	-95.1779	-73.0842	169.885
12.5469	-0.604967	-52.6194	-68.9605	-96.7011	-69.9043	138.043
12.5687	-0.610744	-52.8542	-70.0827	-91.9387	-70.7379	137.915
12.5906	-0.607589	-53.1278	-56.3757	-9.82735	-53.8807	128.915
12.6125	-0.608561	-53.5418	-42.5977	-49.7111	-42.7836	69.1962
12.6344	-0.603317	-53.3489	-48.1553	104.131	-47.4815	-150.481
12.6562	-0.647876	-53.6339	-76.813	-166.662	-64.0974	155.808
12.6781	-0.670295	-53.8151	-68.953	-137.089	-65.0922	130.897
12.7	-0.678137	-54.0319	-67.0962	-150.632	-63.6213	125.082
12.7219	-0.69357	-54.198	-67.0201	-175.277	-64.0519	111.609
12.7438	-0.710715	-54.3496	-67.6842	-157.956	-62.9566	110.232
12.7656	-0.730232	-54.5522	-65.5989	177.519	-61.3243	101.972
12.7875	-0.743078	-54.6603	-66.5192	175.918	-60.52	91.0335
12.8094	-0.75767	-54.7788	-65.6014	166.734	-59.354	91.149
12.8313	-0.769909	-54.9228	-66.2158	168.297	-59.1167	85.5729
12.8531	-0.789435	-55.0285	-63.959	154.693	-57.8627	64.6192
12.875	-0.799399	-55.1341	-65.6544	149.331	-58.548	60.944
12.8969	-0.842106	-55.4713	-65.631	139.693	-58.0135	62.629
12.9187	-0.828945	-55.3302	-65.2286	137.458	-57.414	41.389
12.9406	-0.841313	-55.4055	-64.2991	126.478	-58.1888	30.3708
12.9625	-0.847794	-55.5013	-64.3417	113.362	-57.6851	25.9225
12.9844	-0.857986	-55.5422	-66.3215	99.9369	-58.1194	10.7692
13.0062	-0.862341	-55.5709	-66.4041	91.8199	-58.507	-4.39032
13.0281	-0.866675	-55.669	-66.5436	85.5955	-59.2851	-8.63686
13.05	-0.870273	-55.7404	-66.1497	81.4021	-59.9234	-23.8876
13.0719	-0.868739	-55.7936	-68.9407	69.897	-61.0389	-28.0875
13.0938	-0.863117	-55.8677	-68.4236	58.3246	-60.8565	-49.9439
13.1156	-0.860905	-55.9834	-70.9556	92.8415	-62.9457	-51.6319
13.1375	-0.85358	-56.0738	-74.545	23.6746	-63.8895	-55.9133
13.1594	-0.847163	-56.1506	-68.8727	26.7575	-62.4033	-65.2309
13.1813	-0.829153	-56.2014	-53.2427	-48.2883	-52.8702	-56.3365
13.2031	-0.833062	-56.4056	-67.9546	123.411	-68.6093	-143.498
13.225	-0.817379	-56.5123	-70.9934	57.1348	-67.5269	-94.4363
13.2469	-0.808048	-56.6879	-74.4159	35.058	-68.8687	-114.12
13.2688	-0.791121	-56.819	-78.0236	79.4712	-70.9846	-129.533
13.2906	-0.788084	-57.0122	-79.3692	57.5317	-78.626	-134.407
13.3125	-0.776731	-57.2141	-64.0378	12.8335	-70.5761	-63.326
13.3344	-0.764569	-57.3973	-72.2488	72.8211	-68.0785	-144.413
13.3562	-0.75645	-57.6312	-74.4104	39.1655	-69.0917	-162.37
13.3781	-0.751762	-57.8285	-72.8455	58.7573	-74.1953	-154.511
13.4	-0.737567	-58.1023	-75.7012	92.4791	-70.8061	-163.156
13.4219	-0.736665	-58.3148	-64.5278	98.6204	-68.6662	108.062
13.4437	-0.727872	-58.5973	-69.5567	75.3316	-65.7297	153.192
13.4656	-0.720515	-58.867	-73.3282	58.7594	-67.4178	146.813
13.4875	-0.722605	-59.1387	-78.4999	72.2697	-65.6225	155.912
13.5094	-0.725061	-59.3984	-69.9846	62.4676	-66.095	152.292
13.5312	-0.721907	-59.7445	-70.091	64.9107	-66.6713	172.313
13.5531	-0.732443	-60.0034	-70.372	48.6088	-64.3191	134.577
13.575	-0.737925	-60.2751	-66.5976	59.8799	-63.3903	133.964
13.5969	-0.744264	-60.5791	-71.5938	38.1777	-63.2936	130.621
13.6188	-0.757351	-60.8616	-67.5194	34.8891	-60.8677	111.921
13.6406	-0.770739	-61.1144	-68.9676	13.171	-60.0757	105.31
13.6625	-0.786913	-61.3747	-67.1213	9.19917	-60.6135	95.2677
13.6844	-0.80451	-61.6577	-66.1948	18.8647	-59.1027	94.9397
13.7063	-0.821337	-61.9172	-62.6758	-17.1678	-58.5511	95.0404
13.7281	-0.843108	-62.1517	-63.7692	-23.4229	-60.3066	81.0787
13.75	-0.870459	-62.4197	-59.1134	5.83757	-65.5758	55.8475
13.7719	-0.888053	-62.6561	-58.6471	-82.5529	-53.0718	43.0065
13.7937	-0.905598	-62.8771	-63.9736	-39.7015	-59.0661	46.0347
13.8156	-0.931999	-63.0272	-63.0291	-44.9271	-58.1616	33.3877
13.8375	-0.951421	-63.2511	-64.0164	-58.2926	-59.415	33.0642
13.8594	-0.966597	-63.4306	-65.8249	-89.9527	-61.1804	30.8859
13.8812	-1.00228	-63.6242	-66.9967	9.25395	-57.3849	28.81
13.9031	-1.01632	-63.7038	-63.9243	-91.599	-61.7026	-4.59851
13.925	-1.04632	-63.8386	-64.0568	-74.1696	-60.351	-19.0771
13.9469	-1.05935	-63.9343	-62.6961	-93.1555	-62.5075	-22.4566
13.9688	-1.07859	-64.0353	-64.817	-94.1769	-61.5977	-45.9661
13.9906	-1.09758	-64.1121	-62.5299	-108.61	-63.5538	-80.5534
14.0125	-1.11296	-64.1643	-63.3244	-111.505	-63.1683	-92.9118
14.0344	-1.12171	-64.2817	-62.9176	-129.338	-63.7144	-116.127
14.0563	-1.14021	-64.3982	-63.2775	-134.2	-63.3364	-145.201
14.0781	-1.14697	-64.5243	-64.7162	-133.971	-61.4392	170.645
14.1	-1.15128	-64.5288	-63.8763	-157.018	-59.9852	175.895
14.1219	-1.15305	-64.6051	-63.7533	-170.227	-59.6479	149.651
14.1438	-1.13523	-64.7362	-53.1618	-109.008	-59.5943	-116.098
14.1656	-1.1476	-64.7462	-62.4515	159.132	-56.3631	126.01
14.1875	-1.14546	-64.8537	-61.8397	142.35	-55.404	111.685
14.2094	-1.13788	-64.953	-66.2146	139.755	-55.4549	101.434
14.2312	-1.13447	-65.0686	-66.4096	132.82	-55.4113	90.1117
14.2531	-1.11897	-65.2193	-69.3584	111.769	-55.8806	81.8312
14.275	-1.10262	-65.365	-71.7582	130.343	-54.7736	72.0603
14.2969	-1.09237	-65.5396	-72.6182	131.567	-55.1781	64.4923
14.3187	-1.08192	-65.7628	-75.0402	167.03	-55.3022	64.0566
14.3406	-1.06788	-65.9616	-76.3679	88.855	-54.8805	58.6952
14.3625	-1.06239	-66.1494	-79.7777	159.544	-54.6852	54.595
14.3844	-1.05164	-66.4006	-75.4556	-71.9547	-55.3337	62.7133
14.4062	-1.03777	-66.6538	-70.8949	170.452	-55.348	49.0481
14.4281	-1.03009	-66.9513	-70.0858	150.294	-56.7496	52.1918
14.45	-1.02363	-67.2158	-71.3853	175.55	-54.9553	50.7067
14.4719	-1.01661	-67.5396	-71.1354	148.14	-54.6529	39.242
14.4938	-1.01223	-67.833	-68.2072	136.43	-53.4865	40.3858
14.5156	-1.01027	-68.1317	-68.3617	119.428	-53.9919	37.896
14.5375	-1.00832	-68.4739	-69.6496	132.078	-53.5942	31.5129
14.5594	-1.0204	-68.856	-66.4754	-145.082	-51.1151	28.0888
14.5813	-1.01862	-69.1247	-67.4861	109.018	-51.9085	23.1366
14.6031	-1.01781	-69.4593	-69.4746	139.289	-52.5428	17.2501
14.625	-1.03788	-69.797	-66.9956	104	-52.2783	19.2221
14.6469	-1.04046	-70.1184	-66.2561	103.022	-51.5696	9.69666
14.6687	-1.05568	-70.4373	-68.117	134.674	-51.3672	7.4872
14.6906	-1.07374	-70.7597	-66.6539	110.408	-51.4542	1.22734
14.7125	-1.08966	-71.086	-66.9115	89.5147	-50.9854	-3.16326
14.7344	-1.10056	-71.4387	-68.5413	118.836	-51.3008	-14.156
14.7562	-1.13813	-71.6952	-52.4562	79.948	-50.2645	11.5308
14.7781	-1.14224	-71.9853	-66.166	79.8431	-51.3277	-17.922
14.8	-1.16524	-72.2845	-64.1436	82.7743	-51.9229	-22.989
14.8219	-1.17693	-72.5904	-66.0779	59.7571	-52.0721	-25.1077
14.8438	-1.20038	-72.9097	-59.8237	86.0874	-49.762	-28.2369
14.8656	-1.23027	-73.1258	-64.1195	70.2285	-52.4327	-37.3959
14.8875	-1.25379	-73.3614	-64.6102	57.5228	-52.9306	-40.511
14.9094	-1.27282	-73.6168	-63.4675	49.8542	-53.4545	-44.6839
14.9313	-1.30026	-73.8279	-62.0974	39.3208	-54.4391	-53.3151
14.9531	-1.32334	-74.0279	-59.8435	36.6692	-58.6749	-15.0133
14.975	-1.33364	-73.9311	-64.4406	16.6079	-55.8214	-40.1387
14.9969	-1.37259	-74.398	-64.4864	15.6163	-55.4179	-58.9753
15.0188	-1.38763	-74.6614	-63.6929	14.8417	-59.0637	-45.988
15.0406	-1.40713	-74.8613	-60.6608	-3.72705	-59.6579	-33.0622
15.0625	-1.42156	-74.9993	-60.7992	-0.905021	-60.0455	-8.79718
15.0844	-1.43646	-75.1524	-60.8957	-12.7164	-58.3684	-6.45847
15.1062	-1.45462	-75.3721	-61.0699	-27.7861	-57.5492	2.52544
15.1281	-1.46222	-75.5455	-61.3374	-26.7557	-54.966	-1.63822
15.15	-1.48174	-75.731	-60.2563	-32.4397	-54.1834	1.68627
15.1719	-1.49059	-75.8535	-59.4385	-44.7674	-52.8379	0.662832
15.1937	-1.49814	-76.051	-60.5574	-52.8673	-51.2604	-5.87578
15.2156	-1.49939	-76.221	-60.3417	-71.7351	-50.5285	-11.3058
15.2375	-1.50433	-76.3791	-59.6168	-85.8911	-49.0544	-14.2308
15.2594	-1.44955	-76.5308	-54.0497	-55.7818	-46.4634	-2.42885
15.2812	-1.49968	-76.8209	-59.7884	-98.9144	-47.4899	-28.2331
15.3031	-1.50799	-77.0197	-62.3585	-122.414	-47.3691	-35.9725
15.325	-1.50657	-77.251	-61.9528	-122.637	-47.5129	-43.3294
15.3469	-1.50493	-77.4881	-62.4434	-127.533	-47.0719	-49.0843
15.3688	-1.49712	-77.7616	-65.2132	-126.559	-47.3233	-53.4212
15.3906	-1.50017	-78.0599	-66.1128	-129.339	-47.3972	-59.945
15.4125	-1.49622	-78.364	-67.0619	-123.986	-47.5419	-63.2185
15.4344	-1.49963	-78.6795	-65.7948	-120.381	-47.3616	-67.5869
15.4563	-1.49416	-79.0103	-66.0638	-110.575	-47.4948	-72.0385
15.4781	-1.50029	-79.3686	-65.2538	-120.382	-47.3122	-73.3455
15.5	-1.50493	-79.6811	-61.9381	-123.687	-47.1926	-78.7006
15.5219	-1.50387	-79.8558	-61.3376	-120.556	-47.3105	-81.4486
15.5437	-1.35808	-80.5469	-58.079	-92.2578	-45.5575	-37.0084
15.5656	-1.50034	-80.8974	-59.6876	-133.706	-46.8854	-86.1598
15.5875	-1.54218	-81.0933	-58.3151	-138.378	-46.857	-92.0159
15.6094	-1.55103	-81.4867	-58.4818	-147.205	-46.6916	-98.0371
15.6312	-1.57289	-81.8168	-55.9891	-154.822	-46.4738	-105.739
15.6531	-1.58873	-82.2116	-56.277	-162.256	-46.5204	-111.149
15.675	-1.60561	-82.5402	-55.6534	-166.111	-46.7507	-118.857
15.6969	-1.62607	-82.9089	-54.7248	-172.343	-46.8223	-124.415
15.7188	-1.6418	-83.2421	-54.262	176.812	-47.1368	-133.133
15.7406	-1.66104	-83.5713	-53.6131	164.029	-47.4031	-137.654
15.7625	-1.68254	-83.8976	-53.2122	152.224	-47.8241	-148.114
15.7844	-1.70146	-84.2094	-52.9098	141.922	-48.6041	-157.406
15.8063	-1.71903	-84.4896	-51.7896	123.52	-49.3213	-163.577
15.8281	-1.71678	-84.7309	-50.5858	69.3825	-48.8066	-161.439
15.85	-1.75675	-85.1094	-53.3975	105.227	-52.218	-179.089
15.8719	-1.77435	-85.4246	-54.6002	89.8279	-54.6009	176.555
15.8938	-1.78762	-85.7301	-55.1251	74.6956	-56.3057	170.6
15.9156	-1.80544	-86.0785	-55.7094	62.0478	-58.663	167.764
15.9375	-1.80668	-86.3764	-56.5806	50.1932	-61.671	177.639
15.9594	-1.82971	-86.7643	-58.5431	36.5959	-62.5581	177.799
15.9812	-1.83169	-87.1267	-59.63	23.7533	-65.7591	-172.924
16.0031	-1.85057	-87.4395	-60.1024	14.7695	-67.8482	-165.749
16.025	-1.86017	-87.8374	-60.7236	8.33298	-71.7014	-64.5111
16.0469	-1.87531	-88.2362	-62.5459	-11.8856	-67.1788	-133.844
16.0688	-1.89633	-88.5872	-63.7417	-15.6447	-69.167	-98.4148
16.0906	-1.92083	-88.9227	-64.0069	-38.227	-66.9616	-30.1583
16.1125	-1.91023	-89.5034	-60.5555	-38.4393	-59.4198	-86.4245
16.1344	-1.93671	-89.7262	-59.5709	-52.5912	-65.3223	-84.311
16.1562	-1.96075	-90.1368	-60.6028	-62.3532	-60.8018	-78.8962
16.1781	-1.96296	-91.5666	-61.0888	-85.8019	-66.2127	-108.193
16.2	-1.99237	-91.0001	-60.5872	-74.9673	-57.6959	-71.5473
16.2219	-2.00051	-91.3892	-61.6986	-79.7533	-55.5728	-78.592
16.2437	-2.01891	-91.8047	-59.1097	-77.1298	-54.0528	-89.5323
16.2656	-2.04893	-92.3452	-59.0264	-86.1217	-54.2317	-93.8634
16.2875	-2.07365	-92.7217	-57.8382	-90.938	-53.8503	-104.94
16.3094	-2.09754	-93.1321	-56.8077	-89.484	-53.339	-109.715
16.3313	-2.11275	-93.6421	-55.3438	-110.077	-51.9162	-127.537
16.3531	-2.13697	-94.0659	-52.9613	-95.7952	-52.0596	-124.257
16.375	-2.1637	-94.5002	-52.9737	-94.9126	-51.8319	-149.079
16.3969	-2.19917	-95.0076	-51.616	-97.834	-52.209	-163.964
16.4187	-2.21845	-95.4566	-50.8677	-99.8646	-52.2049	177.376
16.4406	-2.25369	-96.0747	-49.5537	-107.365	-51.7093	165.107
16.4625	-2.31792	-96.3834	-49.4884	-110.635	-50.8275	145.876
16.4844	-2.29956	-97.0326	-47.9376	-111.218	-51.0219	131.937
16.5063	-2.33078	-97.5325	-47.5468	-112.275	-50.637	116.5
16.5281	-2.36193	-98.139	-46.6942	-110.599	-47.9905	110.05
16.55	-2.40697	-98.6697	-45.6137	-114.897	-48.3155	93.213
16.5719	-2.45392	-99.1912	-44.6966	-113.004	-46.8238	83.0427
16.5938	-2.49808	-99.753	-43.4861	-113.457	-45.5125	72.8999
16.6156	-2.54728	-100.311	-42.2259	-115.426	-44.1206	65.1479
16.6375	-2.60662	-100.904	-41.0371	-115.819	-42.7267	56.6757
16.6594	-2.64626	-101.324	-39.819	-118.705	-41.3518	50.6964
16.6812	-2.73287	-101.877	-38.669	-120.277	-40.0678	42.4378
16.7031	-2.79169	-102.398	-37.7055	-114.621	-39.6485	29.1217
16.725	-2.79607	-102.837	-35.9733	-126.234	-37.0678	24.6653
16.7469	-2.9414	-103.226	-34.654	-131.505	-35.8673	18.5877
16.7688	-3.0031	-103.915	-33.3456	-135.403	-34.7923	10.1377
16.7906	-3.10884	-104.14	-32.0263	-139.989	-33.4601	1.65276
16.8125	-3.19459	-104.919	-30.7374	-146.117	-32.2111	-7.07292
16.8344	-3.26278	-105.055	-29.4897	-151.576	-31.1169	-15.962
16.8562	-3.3596	-105.316	-28.3211	-158.626	-30.0309	-25.6548
16.8781	-3.45038	-105.441	-27.2212	-166.145	-28.9681	-36.222
16.9	-3.53858	-105.412	-26.2298	-174.157	-28.1462	-46.8409
16.9219	-3.60918	-105.308	-25.3853	176.969	-27.2905	-57.9668
16.9438	-3.644	-105.103	-24.6739	167.889	-26.6917	-69.4444
16.9656	-3.65084	-104.948	-24.1392	158.955	-26.221	-81.0444
16.9875	-3.62824	-104.921	-23.7564	150.475	-25.9229	-92.2341
17.0094	-3.58836	-105.072	-23.5056	142.167	-25.6766	-103.125
17.0312	-3.53506	-105.322	-23.3733	134.928	-25.6208	-113.118
17.0531	-3.47936	-105.842	-23.3123	128.033	-25.5965	-122.789
17.075	-3.43982	-106.514	-23.3204	122.199	-25.6298	-131.836
17.0969	-3.41438	-107.278	-23.2997	117.084	-25.6991	-140.113
17.1187	-3.39632	-108.227	-23.3118	112.168	-25.6611	-147.803
17.1406	-3.3888	-109.121	-23.2637	108.808	-25.7562	-155.358
17.1625	-3.40797	-110.114	-23.2175	105.45	-25.696	-162.393
17.1844	-3.43669	-111.189	-23.0894	102.34	-25.6339	-169.425
17.2063	-3.48779	-112.23	-22.9047	99.8169	-25.4782	-176.05
17.2281	-3.54186	-113.333	-22.6496	97.4615	-25.2867	177.15
17.25	-3.61878	-114.47	-22.3535	95.1187	-25.0596	170.115
17.2719	-3.71081	-115.601	-21.9637	92.9697	-24.7379	163.144
17.2937	-3.81975	-116.765	-21.4928	90.8112	-24.3292	155.735
17.3156	-3.96377	-117.851	-20.9527	87.838	-23.9886	147.682
17.3375	-4.12153	-118.718	-20.3451	85.4309	-23.5586	139.425
17.3594	-4.22058	-119.385	-19.667	81.9325	-23.0674	130.794
17.3813	-4.56911	-120.836	-19.0252	78.1631	-22.5348	120.991
17.4031	-4.74346	-121.312	-18.3076	73.6431	-22.0475	110.671
17.425	-4.99978	-121.702	-17.5903	68.2199	-21.5653	99.7467
17.4469	-5.26208	-121.562	-16.9389	62.1669	-21.1159	87.9334
17.4688	-5.49419	-121.005	-16.364	55.3844	-20.761	75.5252
17.4906	-5.67079	-120.043	-15.8986	48.0653	-20.5059	62.7978
17.5125	-5.76819	-118.925	-15.5662	40.4567	-20.3345	49.6575
17.5344	-5.78104	-117.809	-15.3779	32.7153	-20.2758	36.5479
17.5562	-5.70102	-116.996	-15.3117	25.0719	-20.3386	23.6243
17.5781	-5.58263	-116.643	-15.3875	17.9866	-20.4371	10.7193
17.6	-5.45727	-116.896	-15.5605	11.3104	-20.662	-1.73234
17.6219	-5.31237	-117.509	-15.8146	5.25399	-20.9084	-13.4597
17.6438	-5.21902	-118.428	-16.1292	0.0780689	-21.2174	-24.4114
17.6656	-5.16797	-119.67	-16.4563	-4.50018	-21.5519	-34.807
17.6875	-5.14207	-120.923	-16.759	-8.22109	-21.7735	-44.3927
17.7094	-5.15449	-122.29	-17.0363	-11.3901	-21.9865	-53.4665
17.7312	-5.19646	-123.66	-17.2835	-14.0697	-22.1595	-62.158
17.7531	-5.26342	-125.022	-17.4686	-16.4176	-22.2636	-70.4784
17.775	-5.33611	-126.39	-17.5695	-18.1716	-22.2228	-79.0133
17.7969	-5.44358	-127.64	-17.651	-20.1227	-22.3199	-86.5241
17.8188	-5.55473	-128.926	-17.6478	-21.9376	-22.2535	-94.2702
17.8406	-5.68248	-130.148	-17.5843	-23.6891	-22.1336	-102.085
17.8625	-5.81392	-131.342	-17.4692	-25.5117	-21.9802	-109.697
17.8844	-5.95673	-132.576	-17.3453	-27.8844	-21.764	-117.9
17.9062	-6.11114	-133.986	-17.1973	-29.9309	-21.5643	-126.814
17.9281	-6.26234	-135.185	-16.8827	-32.8684	-21.3325	-133.524
17.95	-6.47853	-135.89	-16.6672	-36.1598	-21.0547	-141.748
17.9719	-6.65587	-136.948	-16.4616	-39.7507	-20.7761	-150.301
17.9937	-6.85188	-137.877	-16.3101	-43.759	-20.5453	-159.066
18.0156	-7.04644	-138.703	-16.2084	-48.1133	-20.3491	-168.113
18.0375	-7.2245	-139.396	-16.182	-52.6305	-20.1793	-177.05
18.0594	-7.39627	-140.081	-16.2556	-57.1402	-20.0635	173.925
18.0813	-7.52418	-140.821	-16.4181	-61.4767	-20.02	165.109
18.1031	-7.63778	-141.671	-16.6638	-65.444	-20.0076	156.648
18.125	-7.74706	-142.828	-16.986	-68.9015	-19.9979	148.498
18.1469	-7.85803	-144.232	-17.3526	-71.6812	-20.0107	140.765
18.1687	-7.98856	-145.931	-17.7433	-73.773	-20	133.366
18.1906	-8.1502	-147.672	-18.1048	-74.863	-19.9611	126.367
18.2125	-8.35351	-149.954	-18.4488	-75.6466	-19.8341	119.646
18.2344	-8.60934	-152.245	-18.7107	-75.6514	-19.6823	112.964
18.2563	-8.93291	-154.644	-18.902	-75.0578	-19.4793	106.214
18.2781	-9.29434	-157.077	-18.9896	-74.098	-19.232	99.3469
18.3	-9.72802	-159.417	-18.9646	-73.0897	-18.9474	92.3997
18.3219	-10.2256	-161.725	-18.8038	-71.8803	-18.6412	85.3267
18.3438	-10.7955	-163.877	-18.5395	-71.0358	-18.3214	78.0361
18.3656	-11.4314	-165.759	-18.1787	-70.545	-18.0068	70.5876
18.3875	-12.1383	-167.381	-17.7514	-70.5746	-17.7002	63.1611
18.4094	-12.8873	-168.465	-17.2643	-71.2669	-17.3932	55.5732
18.4312	-13.6997	-168.974	-16.7634	-72.4005	-17.096	48.1331
18.4531	-14.4174	-169.491	-16.0645	-74.6916	-16.6073	40.4574
18.475	-15.6239	-166.866	-16.2378	-75.5641	-16.8873	33.1169
18.4969	-16.2085	-167.034	-15.3374	-79.5819	-16.1889	25.2757
18.5188	-17.0861	-164.563	-15.0138	-82.3437	-15.9857	17.8136
18.5406	-17.799	-161.837	-14.6733	-85.5583	-15.7207	10.3113
18.5625	-18.4071	-158.737	-14.3682	-88.9697	-15.4561	2.92966
18.5844	-18.8835	-155.641	-14.1082	-92.4372	-15.2044	-4.4233
18.6062	-19.2725	-152.969	-13.8845	-95.9666	-14.9541	-11.6913
18.6281	-19.586	-150.988	-13.6966	-99.5027	-14.7111	-18.8665
18.65	-19.8847	-150.066	-13.554	-103.019	-14.469	-26.0838
18.6719	-20.2436	-149.925	-13.4523	-106.349	-14.2253	-33.2487
18.6938	-20.7064	-150.656	-13.3713	-109.612	-13.9875	-40.3476
18.7156	-21.2807	-152.532	-13.3225	-112.762	-13.7476	-47.4525
18.7375	-22.1372	-155.417	-13.2789	-115.689	-13.52	-54.4568
18.7594	-23.2689	-159.446	-13.238	-118.443	-13.2973	-61.5669
18.7812	-24.7732	-166.178	-13.2217	-120.9	-13.0919	-68.6275
18.8031	-26.9608	-175.843	-13.1826	-123.203	-12.9001	-75.7202
18.825	-30.231	166.753	-13.0778	-125.312	-12.713	-82.6242
18.8469	-33.0737	129.013	-13.0238	-127.388	-12.5481	-89.8388
18.8687	-31.5859	77.6989	-12.9041	-129.403	-12.4045	-96.9251
18.8906	-27.3514	49.518	-12.7686	-131.541	-12.288	-103.989
18.9125	-24.0032	34.6104	-12.5702	-133.72	-12.1888	-110.965
18.9344	-21.2706	25.1633	-12.3752	-136.073	-12.1104	-117.869
18.9563	-19.1366	17.7108	-12.1638	-138.712	-12.0593	-124.713
18.9781	-17.389	11.4852	-11.9644	-141.492	-12.0264	-131.449
19	-15.9154	5.86113	-11.7596	-144.603	-12.0092	-138.183
19.0219	-14.664	1.42495	-11.6208	-147.528	-11.9521	-144.695
19.0437	-13.6715	-4.05573	-11.4762	-151.242	-12.0153	-150.99
19.0656	-12.6619	-8.90506	-11.2957	-154.704	-12.0631	-157.742
19.0875	-11.8477	-13.3327	-11.1995	-158.364	-12.1068	-164.156
19.1094	-11.1519	-17.7738	-11.1397	-161.979	-12.1818	-170.398
19.1313	-10.53	-21.9398	-11.1139	-165.638	-12.2606	-176.601
19.1531	-9.99465	-25.9578	-11.1089	-169.23	-12.3843	177.342
19.175	-9.53174	-30.1251	-11.1513	-172.762	-12.4904	171.252
19.1969	-9.11963	-33.9184	-11.1994	-176.263	-12.6162	165.43
19.2188	-8.78629	-37.6724	-11.2781	-179.64	-12.7494	159.729
19.2406	-8.51835	-41.2875	-11.3732	177.071	-12.8795	153.987
19.2625	-8.30496	-44.8399	-11.4766	173.623	-13.0007	148.423
19.2844	-8.12866	-48.0515	-11.6287	170.895	-13.1806	142.566
19.3062	-7.99937	-51.1153	-11.7808	168.049	-13.3535	136.926
19.3281	-7.90872	-54.0502	-11.9421	165.274	-13.5354	131.158
19.35	-7.8548	-56.6579	-12.1153	162.809	-13.7533	125.448
19.3719	-7.83229	-59.1142	-12.3025	160.563	-13.9756	119.676
19.3938	-7.81404	-61.2845	-12.4574	158.219	-14.2601	114.032
19.4156	-7.81121	-63.2292	-12.6236	156.139	-14.5495	108.356
19.4375	-7.81768	-64.9426	-12.777	154.217	-14.8791	102.8
19.4594	-7.81869	-66.4458	-12.925	152.332	-15.2545	97.3302
19.4812	-7.8061	-67.7805	-13.0681	150.528	-15.6506	91.9833
19.5031	-7.78869	-69.0175	-13.1923	148.691	-16.0689	86.9064
19.525	-7.75165	-70.2103	-13.3322	146.942	-16.5254	81.9099
19.5469	-7.69549	-71.3435	-13.4743	145.266	-17.0013	77.0903
19.5688	-7.6345	-72.4976	-13.6187	143.598	-17.4891	72.3568
19.5906	-7.58428	-73.7019	-13.7335	141.932	-17.9307	68.4607
19.6125	-7.49078	-74.9009	-13.9267	140.439	-18.5179	63.7592
19.6344	-7.39391	-76.2177	-14.0815	139.282	-19.1214	59.636
19.6562	-7.29578	-77.827	-14.235	138.679	-19.6115	56.1199
19.6781	-7.23263	-79.0625	-14.3904	137.083	-20.2279	52.3827
19.7	-7.15364	-80.6103	-14.546	136.19	-20.879	48.8239
19.7219	-7.03594	-82.3141	-14.7164	136.061	-21.6124	45.4922
19.7437	-7.06022	-83.8384	-14.7911	134.583	-22.0861	43.1904
19.7656	-6.99352	-85.5648	-14.9577	134.349	-22.7274	39.6972
19.7875	-6.9626	-87.2951	-15.0539	134.016	-23.3542	36.9567
19.8094	-6.94648	-89.0911	-15.1471	133.782	-23.9941	34.5804
19.8313	-6.93384	-90.8526	-15.2137	133.741	-24.6213	32.2514
19.8531	-6.95415	-92.7042	-15.2395	133.763	-25.2771	30.0842
19.875	-6.95167	-94.4763	-15.225	133.918	-25.8945	27.6356
19.8969	-7.00526	-96.3256	-15.2148	134.01	-26.6045	26.0664
19.9187	-7.05279	-98.1531	-15.1572	134.199	-27.3351	24.2672
19.9406	-7.11011	-100.427	-15.0459	134.123	-28.1127	19.4464
19.9625	-7.17154	-101.775	-14.9374	134.538	-28.7892	20.9297
19.9844	-7.24849	-103.581	-14.7876	134.59	-29.5327	19.6993
20.0063	-7.17617	-106.338	-14.6724	134.522	-29.9232	24.229
20.0281	-7.44391	-107.252	-14.3906	134.45	-31.1122	16.6973
20.05	-7.5394	-108.976	-14.164	134.01	-32.2111	15.5755
20.0719	-7.65131	-110.787	-13.9206	133.693	-33.1145	14.1574
20.0938	-7.77676	-112.617	-13.6625	133.055	-34.2924	12.9969
20.1156	-7.90964	-114.508	-13.3783	132.339	-35.5872	11.8508
20.1375	-8.07018	-116.293	-13.106	131.577	-37.5031	10.4128
20.1594	-8.22938	-118.187	-12.8155	130.46	-39.8781	10.8321
20.1812	-8.41251	-120.031	-12.5211	129.337	-43.2612	13.2736
20.2031	-8.60078	-121.923	-12.2147	127.955	-48.8148	28.7299
20.225	-8.83115	-123.823	-11.9313	126.518	-52.733	96.629
20.2469	-9.05623	-125.635	-11.6273	124.875	-45.8441	139.087
20.2688	-9.29351	-127.539	-11.2997	123.257	-41.2725	143.409
20.2906	-9.69548	-129.68	-11.1736	121.745	-37.9758	130.744
20.3125	-9.8963	-131.11	-10.794	119.453	-35.311	146.127
20.3344	-10.2186	-132.876	-10.5158	117.175	-33.5573	144.446
20.3562	-10.5685	-134.582	-10.2597	115.033	-31.8695	141.513
20.3781	-10.9387	-136.168	-10.0133	112.712	-30.4728	138.461
20.4	-11.3404	-137.678	-9.78728	110.433	-29.2523	135.096
20.4219	-11.7634	-139.145	-9.55936	108.051	-28.1709	131.366
20.4438	-12.2114	-140.4	-9.35577	105.656	-27.1986	127.755
20.4656	-12.6928	-141.564	-9.15136	103.197	-26.3611	123.851
20.4875	-13.1888	-142.569	-8.95102	100.717	-25.5925	119.82
20.5094	-13.7323	-143.454	-8.76832	98.1862	-24.8777	115.893
20.5312	-14.3048	-144.162	-8.58603	95.6299	-24.2306	111.672
20.5531	-14.8314	-144.455	-8.41492	93.1033	-23.6686	107.744
20.575	-15.2694	-146.895	-8.24883	90.7385	-23.1042	103.467
20.5969	-16.1585	-144.596	-8.09007	87.8698	-22.6822	99.3887
20.6187	-16.8315	-144.17	-7.93729	85.2159	-22.2391	95.2578
20.6406	-17.5416	-143.393	-7.78833	82.5016	-21.8519	91.1497
20.6625	-18.3032	-142.253	-7.65118	79.827	-21.4736	87.0484
20.6844	-19.0786	-140.319	-7.52412	77.1118	-21.1667	82.8763
20.7063	-19.8763	-137.532	-7.40377	74.3687	-20.8945	78.76
20.7281	-20.6623	-134.497	-7.28381	71.5855	-20.6005	74.7742
20.75	-21.4454	-130.174	-7.17849	68.8338	-20.3659	70.687
20.7719	-22.19	-124.955	-7.07856	66.0044	-20.1424	66.5813
20.7937	-22.8003	-118.67	-6.9796	63.1901	-19.9455	62.5393
20.8156	-23.2551	-111.32	-6.89671	60.4057	-19.7947	58.6161
20.8375	-23.7897	-104.876	-6.86723	57.4356	-19.4802	53.1649
20.8594	-23.2445	-93.9276	-6.69496	54.8868	-19.713	51.4135
20.8813	-23.2902	-86.921	-6.68169	51.9158	-19.4498	46.296
20.9031	-22.8558	-80.4405	-6.6254	48.9631	-19.3301	42.399
20.925	-22.3045	-74.3772	-6.57521	46.1086	-19.2663	38.5027
20.9469	-21.6312	-69.4762	-6.52904	43.2268	-19.2227	34.5288
20.9688	-20.9242	-65.5758	-6.50283	40.3784	-19.2022	30.5287
20.9906	-20.2476	-62.644	-6.4784	37.471	-19.2076	26.5274
21.0125	-19.5313	-60.2532	-6.45717	34.6541	-19.2446	22.7081
21.0344	-18.8531	-58.787	-6.44045	31.7794	-19.289	18.8254
21.0562	-18.2058	-57.616	-6.44231	28.9765	-19.3553	15.0324
21.0781	-17.6104	-57.0363	-6.45048	26.1346	-19.4476	11.3847
21.1	-17.0317	-56.6939	-6.4573	23.301	-19.5532	7.62369
21.1219	-16.4889	-56.6554	-6.4708	20.5338	-19.6779	3.95498
21.1438	-15.9765	-56.9565	-6.48987	17.7756	-19.8447	0.435617
21.1656	-15.5092	-57.424	-6.51816	14.9947	-20.032	-2.94007
21.1875	-15.0641	-58.0913	-6.55171	12.2214	-20.2179	-6.39747
21.2094	-14.6526	-58.9193	-6.59229	9.45233	-20.4279	-9.67809
21.2312	-14.2665	-59.7581	-6.64291	6.78297	-20.6585	-12.7599
21.2531	-13.9076	-60.8484	-6.68553	4.00843	-20.9159	-15.8118
21.275	-13.5614	-61.9739	-6.73987	1.34241	-21.1906	-18.7066
21.2969	-13.251	-63.1418	-6.80406	-1.3982	-21.4651	-21.688
21.3188	-12.9388	-64.4327	-6.87417	-4.06104	-21.7866	-24.2183
21.3406	-12.6816	-65.7569	-6.94715	-6.68255	-22.1053	-26.6874
21.3625	-12.4163	-67.1296	-7.02886	-9.36356	-22.4557	-28.8936
21.3844	-12.1456	-68.5658	-7.11203	-11.9701	-22.7507	-31.0341
21.4062	-11.9561	-70.0107	-7.22355	-14.5355	-23.22	-32.639
21.4281	-11.74	-71.2641	-7.32873	-16.9245	-23.545	-33.7205
21.45	-11.506	-72.9609	-7.42002	-19.5457	-23.8883	-35.4367
21.4719	-11.3279	-74.4623	-7.53826	-22.0294	-24.2414	-36.4565
21.4937	-11.1428	-76.0986	-7.65835	-24.445	-24.5953	-37.2177
21.5156	-10.9698	-77.7405	-7.77774	-26.8228	-24.915	-37.5339
21.5375	-10.8217	-79.4326	-7.90492	-29.1657	-25.2443	-37.7304
21.5594	-10.6642	-81.0807	-8.03459	-31.4143	-25.5113	-37.6207
21.5813	-10.5306	-82.7575	-8.17137	-33.6578	-25.7478	-37.1267
21.6031	-10.3928	-84.4925	-8.3033	-35.8271	-25.9337	-36.8327
21.625	-10.267	-86.3118	-8.44574	-38.0323	-26.0709	-36.058
21.6469	-10.1469	-88.0377	-8.57552	-40.0809	-26.1479	-35.4686
21.6687	-10.044	-89.8613	-8.71486	-42.1608	-26.1487	-34.7116
21.6906	-9.94871	-91.7265	-8.85468	-44.2176	-26.1366	-34.1013
21.7125	-9.85778	-93.5506	-8.99634	-46.1667	-26.0692	-33.5062
21.7344	-9.77989	-95.5183	-9.1364	-48.1321	-25.9547	-33.5449
21.7563	-9.71242	-97.4672	-9.28567	-50.0593	-25.863	-33.8233
21.7781	-9.63332	-99.4403	-9.41854	-51.9439	-25.6444	-33.639
21.8	-9.57276	-101.41	-9.56599	-53.8182	-25.4625	-34.2966
21.8219	-9.50517	-103.378	-9.71557	-55.5926	-25.2446	-34.6869
21.8438	-9.47899	-105.464	-9.85836	-57.3343	-25.0792	-35.9183
21.8656	-9.43651	-107.509	-9.99717	-59.0503	-24.8532	-36.8134
21.8875	-9.3967	-109.565	-10.1479	-60.6909	-24.6541	-38.5041
21.9094	-9.35956	-111.698	-10.2908	-62.3131	-24.47	-40.1805
21.9312	-9.34371	-113.849	-10.4408	-63.8635	-24.293	-41.9439
21.9531	-9.30656	-116.157	-10.5714	-65.4009	-24.0659	-43.7873
21.975	-9.28926	-118.336	-10.7031	-66.8843	-23.9473	-45.7478
21.9969	-9.27861	-120.684	-10.8329	-68.314	-23.7928	-47.9173
22.0188	-9.26892	-123.006	-10.9591	-69.7587	-23.6269	-50.4161
22.0406	-9.27804	-125.441	-11.0828	-71.1335	-23.5104	-52.6276
22.0625	-9.28333	-127.947	-11.1928	-72.409	-23.3695	-55.3796
22.0844	-9.30587	-130.474	-11.3096	-73.7352	-23.3004	-58.1335
22.1062	-9.33809	-133.023	-11.4099	-74.9899	-23.2182	-60.9531
22.1281	-9.37093	-135.602	-11.5014	-76.2656	-23.1686	-63.9268
22.15	-9.41566	-138.229	-11.5922	-77.5827	-23.1339	-66.9715
22.1719	-9.46865	-140.981	-11.6706	-78.8973	-23.1591	-70.0256
22.1938	-9.56832	-143.609	-11.738	-80.234	-23.1805	-73.6243
22.2156	-9.60755	-146.398	-11.8243	-81.4934	-23.2143	-76.2404
22.2375	-9.695	-149.175	-11.8997	-82.8156	-23.249	-79.3072
22.2594	-9.76276	-151.988	-11.9547	-84.1959	-23.3703	-82.4065
22.2812	-9.84654	-154.735	-12.0188	-85.5824	-23.4622	-85.4072
22.3031	-9.96054	-157.752	-12.0796	-86.9649	-23.5836	-88.3176
22.325	-10.0461	-160.381	-12.1372	-88.3869	-23.6932	-91.4435
22.3469	-10.1491	-163.385	-12.1995	-89.7846	-23.813	-94.1942
22.3687	-10.2566	-166.308	-12.2596	-91.259	-23.9579	-97.303
22.3906	-10.3733	-169.244	-12.3187	-92.7128	-24.109	-100.286
22.4125	-10.498	-172.247	-12.383	-94.1874	-24.2696	-103.388
22.4344	-10.6353	-175.296	-12.437	-95.6879	-24.3876	-106.118
22.4563	-10.7479	-178.245	-12.5109	-97.2469	-24.5784	-109.796
22.4781	-10.8729	178.775	-12.5766	-98.8036	-24.754	-113.184
22.5	-11.0121	175.74	-12.6629	-100.272	-24.9356	-116.506
22.5219	-11.1399	172.693	-12.7401	-101.844	-25.1275	-120.272
22.5437	-11.265	169.713	-12.8235	-103.326	-25.3104	-124.076
22.5656	-11.3938	166.777	-12.9134	-104.797	-25.5633	-128.015
22.5875	-11.5345	163.756	-12.9999	-106.267	-25.8716	-132.355
22.6094	-11.6328	160.767	-13.1115	-107.834	-26.2742	-137.041
22.6313	-11.7512	158.019	-13.1855	-109.144	-26.4564	-141.747
22.6531	-11.8187	154.432	-13.2767	-110.485	-26.8266	-147.107
22.675	-11.8398	151.794	-13.3637	-111.792	-27.2894	-152.828
22.6969	-11.9219	149.517	-13.4551	-113.166	-27.6635	-158.791
22.7188	-11.9528	146.631	-13.541	-114.417	-28.2152	-165.086
22.7406	-11.9395	143.709	-13.6196	-115.673	-28.7519	-172.117
22.7625	-11.9371	140.832	-13.7028	-116.942	-29.3121	-179.809
22.7844	-11.8937	137.765	-13.7738	-118.21	-29.936	172.092
22.8062	-11.8382	134.746	-13.8414	-119.55	-30.5344	162.666
22.8281	-11.7662	131.642	-13.9092	-120.857	-31.0884	152.706
22.85	-11.6805	128.346	-13.978	-122.187	-31.5181	141.408
22.8719	-11.5945	125.211	-14.0538	-123.543	-31.8248	129.071
22.8938	-11.4605	121.909	-14.1214	-124.927	-31.8127	116.822
22.9156	-11.3288	118.529	-14.1994	-126.316	-31.6111	104.253
22.9375	-11.1527	114.7	-14.2828	-127.636	-31.1986	92.554
22.9594	-11.059	111.597	-14.3569	-129.099	-30.4707	79.6914
22.9812	-10.9263	108.181	-14.456	-130.467	-29.7655	68.966
23.0031	-10.7626	104.595	-14.5525	-131.959	-28.8668	58.9392
23.025	-10.6111	101.027	-14.6676	-133.385	-27.9141	50.0747
23.0469	-10.4586	97.4778	-14.7921	-134.755	-27.0494	41.6702
23.0688	-10.3031	93.86	-14.9293	-136.074	-26.1243	34.0977
23.0906	-10.1526	90.2324	-15.0803	-137.314	-25.2748	27.021
23.1125	-10.0068	86.631	-15.2472	-138.374	-24.4082	20.3658
23.1344	-9.86263	83	-15.4088	-139.359	-23.6019	13.811
23.1562	-9.73802	79.3646	-15.5659	-140.125	-22.8535	7.71679
23.1781	-9.61367	75.7371	-15.7393	-140.705	-22.121	1.73184
23.2	-9.50856	72.0397	-15.8765	-141.105	-21.4475	-4.1287
23.2219	-9.29966	68.3889	-16.008	-141.456	-20.8145	-9.17287
23.2437	-9.3165	65.2651	-16.1131	-141.415	-20.1995	-15.5634
23.2656	-9.24246	61.8296	-16.1896	-141.478	-19.6276	-21.0467
23.2875	-9.17953	58.5808	-16.2241	-141.469	-19.1167	-26.593
23.3094	-9.12575	55.4651	-16.2327	-141.419	-18.6232	-31.9646
23.3313	-9.09334	52.4304	-16.2056	-141.488	-18.1627	-37.275
23.3531	-9.06929	49.5598	-16.1501	-141.65	-17.7315	-42.6186
23.375	-9.04221	46.8155	-16.084	-141.907	-17.3157	-47.769
23.3969	-9.02351	44.235	-15.9876	-142.29	-16.9418	-52.9282
23.4187	-9.0082	41.7962	-15.8894	-142.793	-16.5855	-58.0787
23.4406	-8.99453	39.5375	-15.7791	-143.49	-16.2514	-63.1689
23.4625	-8.97899	37.3626	-15.6628	-144.262	-15.942	-68.3121
23.4844	-8.97721	35.9837	-15.558	-145.272	-15.6568	-72.9421
23.5063	-9.02643	33.8846	-15.4312	-146.408	-15.4473	-78.1773
23.5281	-8.87119	31.8932	-15.3256	-147.425	-15.131	-83.5916
23.55	-8.80812	30.2857	-15.2258	-148.667	-14.9013	-88.6435
23.5719	-8.7331	28.8185	-15.1379	-149.911	-14.7016	-93.7407
23.5938	-8.6348	27.4043	-15.0608	-151.287	-14.516	-98.818
23.6156	-8.5221	26.0102	-14.9891	-152.628	-14.3548	-103.902
23.6375	-8.38827	24.5522	-14.9281	-153.988	-14.2196	-108.991
23.6594	-8.2399	23.1862	-14.8827	-155.251	-14.1079	-114.003
23.6812	-8.06471	21.7266	-14.8231	-156.547	-14.012	-119.037
23.7031	-7.88886	20.2162	-14.7724	-157.711	-13.94	-124.056
23.725	-7.69905	18.6552	-14.7111	-158.909	-13.8878	-129.04
23.7469	-7.49996	16.9826	-14.6366	-160.088	-13.8525	-133.997
23.7688	-7.29697	15.274	-14.5322	-161.209	-13.8317	-139.004
23.7906	-7.09223	13.3922	-14.4446	-162.384	-13.8439	-143.844
23.8125	-6.88411	11.304	-14.3415	-163.696	-13.887	-148.685
23.8344	-6.69302	9.24459	-14.2162	-165.034	-13.9417	-153.455
23.8562	-6.4987	7.14095	-14.1026	-166.577	-14.0382	-158.308
23.8781	-6.33358	4.80772	-13.9643	-168.047	-14.0881	-162.788
23.9	-6.16946	2.50677	-13.8462	-169.675	-14.1891	-167.359
23.9219	-6.01623	0.180311	-13.7118	-171.42	-14.2915	-171.842
23.9438	-5.88375	-2.23916	-13.6022	-173.189	-14.41	-176.223
23.9656	-5.76038	-4.68492	-13.4886	-175.101	-14.5321	179.342
23.9875	-5.65448	-7.2059	-13.3862	-177.115	-14.6672	175.01
24.0094	-5.5532	-9.66926	-13.2969	-179.113	-14.8424	170.537
24.0312	-5.49007	-12.0946	-13.2078	178.859	-14.9668	166.534
24.0531	-5.43405	-14.6066	-13.1184	176.874	-15.1218	162.134
24.075	-5.38147	-16.9923	-13.0476	174.713	-15.2955	158.052
24.0969	-5.35604	-19.4509	-12.9886	172.518	-15.4903	153.851
24.1187	-5.33706	-21.8076	-12.9324	170.413	-15.679	149.742
24.1406	-5.33536	-24.1558	-12.8879	168.219	-15.8778	145.538
24.1625	-5.34491	-26.4383	-12.8561	166.064	-16.0921	141.499
24.1844	-5.37332	-28.6599	-12.8198	163.821	-16.3279	137.26
24.2063	-5.40522	-30.7934	-12.8046	161.707	-16.5705	133.202
24.2281	-5.44937	-32.9677	-12.7908	159.665	-16.802	129.234
24.25	-5.51132	-35.0114	-12.7837	157.55	-17.0756	125.212
24.2719	-5.57914	-36.8978	-12.788	155.565	-17.3549	121.227
24.2937	-5.64879	-38.7486	-12.7831	153.562	-17.6596	117.154
24.3156	-5.72726	-40.4651	-12.7733	151.642	-17.9802	113.345
24.3375	-5.80705	-42.0516	-12.7727	149.74	-18.3277	109.546
24.3594	-5.89172	-43.6101	-12.7458	147.936	-18.681	105.783
24.3813	-5.93675	-45.2456	-12.7021	146.155	-18.7445	101.519
24.4031	-6.06989	-46.3459	-12.7382	144.436	-19.4756	98.9579
24.425	-6.12036	-47.6091	-12.6644	142.337	-19.8232	95.2213
24.4469	-6.19066	-48.7616	-12.6291	140.468	-20.2495	92.1012
24.4688	-6.27353	-49.8244	-12.5898	138.544	-20.6824	88.9281
24.4906	-6.27919	-50.7193	-12.5352	136.676	-21.0941	86.0944
24.5125	-6.33599	-51.7901	-12.4904	134.682	-21.5314	83.316
24.5344	-6.35149	-52.7963	-12.4359	132.72	-21.9687	80.6029
24.5562	-6.36211	-53.7048	-12.3803	130.634	-22.3874	77.8506
24.5781	-6.36176	-54.7349	-12.3149	128.63	-22.8459	75.6617
24.6	-6.35292	-55.7061	-12.2475	126.559	-23.2896	73.7279
24.6219	-6.32025	-56.8512	-12.2077	124.333	-23.7246	71.389
24.6438	-6.31317	-57.7562	-12.1155	122.136	-24.1238	69.9333
24.6656	-6.27855	-58.9139	-12.0394	119.872	-24.5339	68.1404
24.6875	-6.21103	-60.3336	-12.0141	117.774	-24.9775	66.3307
24.7094	-6.21196	-61.3252	-11.9192	115.238	-25.3207	65.4927
24.7312	-6.17533	-62.6367	-11.8557	112.818	-25.6784	64.1179
24.7531	-6.15549	-64.0837	-11.8182	110.465	-25.8164	62.5609
24.775	-6.12428	-65.4268	-11.7457	107.923	-26.35	62.2351
24.7969	-6.11094	-66.8739	-11.6813	105.503	-26.6939	61.6297
24.8188	-6.10389	-68.3669	-11.6301	103.079	-26.8337	61.4525
24.8406	-6.11324	-69.9232	-11.5671	100.537	-27.0726	61.0521
24.8625	-6.12815	-71.4539	-11.4902	98.0455	-27.1695	60.9558
24.8844	-6.16515	-72.92	-11.4168	95.5275	-27.1898	60.823
24.9062	-6.20965	-74.4103	-11.333	92.8886	-27.1159	60.6125
24.9281	-6.26259	-75.8139	-11.233	90.182	-27.0035	60.2121
24.95	-6.33494	-77.1271	-11.1443	87.3325	-26.7221	58.9876
24.9719	-6.41118	-78.3385	-11.0398	84.332	-26.4735	57.3962
24.9937	-6.47473	-79.539	-10.9396	81.2062	-26.0702	55.348
25.0156	-6.58071	-80.4128	-10.8552	77.893	-25.7758	52.2476
25.0375	-6.59243	-81.7719	-10.7669	74.5397	-25.4136	48.5468
25.0594	-6.70086	-82.3157	-10.7048	71.007	-25.108	44.4248
25.0813	-6.72889	-82.819	-10.6578	67.3554	-24.8201	39.6317
25.1031	-6.75712	-83.4748	-10.6196	63.622	-24.5323	34.3424
25.125	-6.76795	-84.1166	-10.6133	59.7573	-24.3703	28.7383
25.1469	-6.76507	-84.7381	-10.6233	55.8613	-24.1886	22.9431
25.1687	-6.751	-85.465	-10.653	51.92	-24.1318	16.8207
25.1906	-6.70425	-86.1606	-10.7053	47.96	-23.9887	10.0332
25.2125	-6.6566	-86.9853	-10.7697	43.9954	-23.9576	3.55354
25.2344	-6.60084	-87.821	-10.8643	40.0289	-23.9702	-3.43086
25.2563	-6.54871	-88.7916	-10.9703	36.072	-24.014	-10.3049
25.2781	-6.49893	-89.8812	-11.091	32.164	-24.0832	-17.3462
25.3	-6.44135	-90.9724	-11.2321	28.2889	-24.1839	-24.511
25.3219	-6.38912	-92.1669	-11.374	24.511	-24.2939	-31.9271
25.3438	-6.35037	-93.4059	-11.5219	20.7414	-24.4106	-39.1381
25.3656	-6.31236	-94.674	-11.6819	16.9467	-24.5976	-46.421
25.3875	-6.2823	-95.9702	-11.8485	13.3103	-24.7325	-54.0301
25.4094	-6.26697	-97.2988	-11.998	9.56896	-24.8724	-61.4679
25.4312	-6.25687	-98.6151	-12.1655	5.87861	-25.0409	-69.1664
25.4531	-6.24646	-99.9125	-12.3216	2.12331	-25.183	-77.2309
25.475	-6.25106	-101.172	-12.4874	-1.67821	-25.3631	-85.0478
25.4969	-6.2631	-102.377	-12.6558	-5.56492	-25.5186	-93.1208
25.5188	-6.27364	-103.584	-12.818	-9.57852	-25.6531	-101.439
25.5406	-6.28941	-104.642	-13.0106	-13.6153	-25.7966	-110.073
25.5625	-6.3104	-105.586	-13.2035	-18.0572	-26.0555	-119.074
25.5844	-6.3276	-106.782	-13.3523	-21.9251	-26.022	-126.29
25.6062	-6.31067	-107.77	-13.6404	-26.392	-26.3117	-135.734
25.6281	-6.29941	-108.561	-13.9084	-30.8347	-26.5746	-144.461
25.65	-6.27632	-109.423	-14.1964	-35.3503	-26.8252	-153.516
25.6719	-6.23547	-110.369	-14.5058	-39.8367	-27.0586	-162.402
25.6938	-6.20482	-111.24	-14.8625	-44.3639	-27.3541	-170.913
25.7156	-6.14857	-112.203	-15.2433	-48.7787	-27.6727	-179.572
25.7375	-6.08561	-113.217	-15.6574	-53.1692	-27.9791	171.775
25.7594	-6.02175	-114.314	-16.0917	-57.4994	-28.361	163.367
25.7812	-5.95554	-115.429	-16.5278	-61.8041	-28.7567	155.464
25.8031	-5.89168	-116.679	-17.0365	-65.9279	-29.1541	147.376
25.825	-5.827	-117.945	-17.5394	-69.9775	-29.5592	139.724
25.8469	-5.76284	-119.281	-18.0635	-73.9673	-30.0098	132.56
25.8687	-5.70434	-120.631	-18.6263	-77.7689	-30.3767	125.595
25.8906	-5.65304	-121.987	-19.1575	-81.3632	-30.9572	118.617
25.9125	-5.60205	-123.43	-19.7333	-84.9888	-31.5022	111.756
25.9344	-5.55558	-124.862	-20.3117	-88.3314	-31.9776	105.735
25.9563	-5.52332	-126.332	-20.9098	-91.8048	-32.4938	99.7772
25.9781	-5.4871	-127.81	-21.4941	-94.9265	-33.0827	93.9764
26	-5.45058	-129.3	-22.0965	-98.1459	-33.5663	88.427
26.0219	-5.4305	-130.77	-22.7178	-101.225	-34.1348	83.5766
26.0437	-5.40551	-132.252	-23.3437	-104.256	-34.7545	78.3524
26.0656	-5.38855	-133.76	-23.9863	-107.128	-35.2543	73.5292
26.0875	-5.37837	-135.223	-24.6382	-110.069	-35.791	68.8757
26.1094	-5.37216	-136.712	-25.2478	-113.066	-36.47	66.0749
26.1313	-5.37277	-137.958	-26.3612	-114.621	-36.2474	55.8156
26.1531	-5.35306	-139.652	-26.7378	-115.636	-37.6719	49.0176
26.175	-5.3622	-141.065	-27.2833	-121.809	-38.1048	55.5972
26.1969	-5.3662	-142.453	-28.1205	-123.579	-38.6869	49.2481
26.2188	-5.37007	-143.88	-28.9067	-126.203	-39.4217	46.1737
26.2406	-5.38078	-145.209	-29.6718	-128.106	-39.869	42.6411
26.2625	-5.39311	-146.594	-30.4398	-130.601	-40.4933	40.4629
26.2844	-5.40924	-147.948	-31.3232	-132.947	-41.0129	37.4407
26.3062	-5.41968	-149.27	-32.1714	-135.09	-41.8027	34.0822
26.3281	-5.43861	-150.575	-33.1484	-136.779	-42.1777	31.625
26.35	-5.45672	-151.852	-34.0276	-138.432	-42.7163	28.9612
26.3719	-5.47474	-153.116	-35.1169	-140.376	-43.3859	25.4842
26.3938	-5.48891	-154.355	-36.1518	-141.218	-43.7617	25.593
26.4156	-5.50564	-155.524	-37.2629	-141.726	-44.5612	20.9699
26.4375	-5.52573	-156.676	-38.5318	-142.705	-45.1232	18.2199
26.4594	-5.54971	-157.838	-39.8515	-141.443	-45.5708	15.6352
26.4812	-5.55376	-158.959	-41.2838	-141.173	-46.1243	13.339
26.5031	-5.56315	-160.045	-42.8951	-139.966	-46.7497	10.1613
26.525	-5.57748	-161.135	-44.7657	-136.075	-47.5972	8.27848
26.5469	-5.58206	-162.224	-46.5087	-129.741	-48.0306	4.14648
26.5688	-5.57941	-163.247	-48.3678	-118.028	-48.5351	0.142182
26.5906	-5.58543	-164.314	-50.1148	-100.451	-49.5686	-4.291
26.6125	-5.57859	-165.346	-50.3719	-77.8555	-49.7302	-7.0138
26.6344	-5.57233	-166.362	-48.8653	-59.9208	-50.405	-13.1094
26.6562	-5.56135	-167.378	-46.9961	-49.9034	-51.5142	-19.0745
26.6781	-5.55905	-168.483	-45.6761	-49.5889	-49.8433	-26.7306
26.7	-5.46464	-168.962	-38.8721	-25.6062	-48.7893	92.0145
26.7219	-5.52297	-170.638	-42.6178	-51.586	-48.2	-35.789
26.7437	-5.50433	-171.471	-41.4567	-40.9291	-52.2206	-48.753
26.7656	-5.48158	-172.603	-40.9968	-43.5363	-56.8352	-72.6271
26.7875	-5.4512	-173.556	-39.6209	-46.5285	-51.6673	-78.2334
26.8094	-5.4314	-174.542	-39.042	-49.8243	-50.9064	-91.7948
26.8313	-5.41125	-175.576	-38.6273	-53.3319	-50.2406	-98.2708
26.8531	-5.38195	-176.701	-37.868	-57.0402	-49.0684	-116.611
26.875	-5.35258	-177.757	-37.5489	-60.0308	-47.9313	-124.755
26.8969	-5.32342	-178.863	-37.2932	-64.428	-47.5351	-137.828
26.9187	-5.29194	-179.956	-37.0059	-67.4838	-46.7393	-146.308
26.9406	-5.21912	178.923	-37.4238	-67.7699	-43.8829	-157.085
26.9625	-5.24001	177.825	-36.6973	-75.8257	-45.3302	-163.188
26.9844	-5.2155	176.692	-36.6915	-78.8075	-44.6252	-171.131
27.0063	-5.19021	175.464	-36.6646	-82.5998	-44.0056	-177.502
27.0281	-5.16966	174.362	-36.6175	-86.3251	-43.5526	175.276
27.05	-5.14261	172.764	-36.7293	-90.1752	-43.2938	169.884
27.0719	-5.14315	172.065	-36.7225	-94.1381	-42.8254	164.029
27.0938	-5.13111	170.912	-36.8264	-97.5945	-42.3893	157.653
27.1156	-5.11678	169.778	-36.8448	-100.908	-42.1529	153.028
27.1375	-5.11419	168.692	-37.0005	-103.278	-41.8297	150.389
27.1594	-5.11008	167.516	-37.2538	-107.871	-41.5302	144.362
27.1812	-5.10544	166.413	-37.4313	-110.768	-41.1737	138.732
27.2031	-5.10895	165.354	-37.4892	-113.391	-41.2709	136.067
27.225	-5.10898	164.252	-37.8594	-117.261	-41.0812	131.393
27.2469	-5.11799	163.158	-37.8778	-118.394	-40.5364	129.675
27.2688	-5.13838	162.241	-37.3821	-129.437	-40.0213	115.904
27.2906	-5.1223	161.145	-38.1165	-123.033	-40.1217	122.907
27.3125	-5.14901	160.11	-39.0238	-125.987	-39.7676	111.994
27.3344	-5.06615	158.879	-38.5917	-132.111	-39.5323	111.709
27.3562	-5.13983	158.256	-39.0036	-140.028	-39.2965	109.733
27.3781	-5.1752	157.403	-39.2258	-141.841	-40.0446	107.61
27.4	-5.16133	156.473	-38.1712	-132.765	-39.1307	91.8235
27.4219	-5.16268	155.623	-38.9183	-140.1	-39.4122	92.4556
27.4438	-5.19038	154.835	-39.8133	-147.82	-39.6389	95.1823
27.4656	-5.19545	154.052	-40.0511	-151.492	-39.5183	91.5976
27.4875	-5.19625	153.234	-40.2499	-156.235	-39.5782	88.1305
27.5094	-5.20344	152.519	-40.4366	-158.704	-39.6001	85.3128
27.5312	-5.19989	151.757	-40.6495	-160.179	-39.49	81.9342
27.5531	-5.19942	151.027	-40.9996	-165.37	-39.483	80.0132
27.575	-5.18398	150.328	-41.1512	-169.043	-39.5249	77.3326
27.5969	-5.17267	149.642	-41.5119	-172.636	-39.6131	74.3311
27.6187	-5.1599	148.915	-41.7118	-177.015	-39.5619	72.8716
27.6406	-5.15256	148.276	-41.8843	178.828	-39.6358	68.8057
27.6625	-5.12964	147.623	-42.1416	174.673	-39.6147	66.5864
27.6844	-5.10426	147.038	-42.3556	169.985	-39.5302	64.6259
27.7063	-5.08068	146.258	-42.7674	164.814	-39.6922	61.6598
27.7281	-5.03737	145.712	-42.3029	176.482	-40.2953	53.3281
27.75	-5.01666	144.932	-43.2727	156.557	-39.7693	57.3346
27.7719	-4.99236	144.211	-43.7867	150.728	-39.6949	54.9349
27.7937	-4.95571	143.594	-43.7527	143.651	-39.8063	52.1252
27.8156	-4.91709	142.852	-44.2742	140.061	-39.6704	51.445
27.8375	-4.88076	142.166	-44.847	133.726	-39.7734	48.4476
27.8594	-4.8412	141.402	-45.03	126.849	-39.7399	46.0188
27.8813	-4.79924	140.738	-45.5197	120.419	-39.642	44.4
27.9031	-4.77303	139.96	-45.6004	117.193	-40.0993	42.0776
27.925	-4.7201	139.165	-46.0541	108.728	-39.5657	41.0704
27.9469	-4.7205	138.492	-48.8827	106.298	-40.6914	30.3479
27.9688	-4.64336	137.455	-44.6477	101.013	-38.4026	47.4378
27.9906	-4.61464	136.875	-47.8247	91.7999	-39.8829	33.491
28.0125	-4.58192	136.011	-48.2168	79.4754	-39.2372	28.9013
28.0344	-4.54351	135.234	-48.6718	72.6426	-39.17	26.3965
28.0562	-4.51255	134.427	-49.0148	64.8706	-39.1124	23.1046
28.0781	-4.48426	133.605	-49.0705	56.8986	-39.1133	20.0276
28.1	-4.44885	132.804	-49.3945	50.4409	-39.3124	13.8982
28.1219	-4.42406	131.954	-50.1005	42.0846	-39.2332	12.3451
28.1438	-4.4028	131.126	-50.1342	34.06	-39.2634	9.65096
28.1656	-4.38828	130.337	-51.0883	25.1335	-39.2525	6.5941
28.1875	-4.36427	129.525	-51.253	18.3421	-39.4112	3.64433
28.2094	-4.35078	128.725	-51.2685	9.20883	-39.578	0.386496
28.2312	-4.3311	128.113	-51.1274	4.73637	-39.5271	-1.45842
28.2531	-4.26216	127.473	-51.037	-5.61699	-39.4139	-4.11347
28.275	-4.31529	126.438	-51.7016	-7.56709	-39.7668	-7.85191
28.2969	-4.29891	125.713	-51.8975	-13.8696	-39.9068	-11.262
28.3188	-4.29727	124.979	-51.6938	-22.9098	-39.9832	-13.1836
28.3406	-4.28857	124.264	-52.1814	-27.8422	-40.1162	-17.099
28.3625	-4.28067	123.556	-52.3128	-32.7343	-40.2675	-20.3038
28.3844	-4.27942	122.916	-51.7682	-39.0972	-40.4223	-23.9782
28.4062	-4.27186	122.229	-51.9069	-45.1671	-40.4831	-26.6928
28.4281	-4.26432	121.617	-51.886	-48.5378	-40.7073	-29.3663
28.45	-4.2625	120.99	-52.0581	-53.7799	-40.7672	-32.5231
28.4719	-4.26038	120.385	-51.911	-58.3651	-40.9482	-35.0029
28.4937	-4.25964	119.802	-52.8445	-84.7232	-41.076	-33.5778
28.5156	-4.2841	119.165	-46.5079	-126.851	-42.1647	-21.4115
28.5375	-4.21358	118.549	-44.1237	-52.4516	-43.107	-62.4064
28.5594	-4.22703	118.119	-51.524	-82.1469	-41.8303	-45.6009
28.5813	-4.21044	117.558	-51.6144	-81.5963	-42.0296	-49.8848
28.6031	-4.20465	117.046	-50.9621	-84.3909	-42.4216	-51.6384
28.625	-4.19183	116.518	-50.8342	-91.0834	-42.663	-54.5095
28.6469	-4.17369	116.009	-50.9658	-91.2949	-42.8042	-56.4707
28.6687	-4.15695	115.476	-50.7332	-99.0355	-43.1032	-58.0669
28.6906	-4.13947	114.99	-50.7351	-102.868	-43.4401	-60.4309
28.7125	-4.12124	114.463	-50.7725	-107.687	-43.5484	-63.2297
28.7344	-4.09995	114.012	-50.3796	-111.629	-43.9148	-65.1127
28.7563	-4.08007	113.488	-50.5262	-115.624	-43.9096	-67.3299
28.7781	-4.05211	112.963	-50.4427	-119.706	-44.1826	-69.198
28.8	-4.03194	112.405	-51.0153	-122.975	-44.2357	-71.7064
28.8219	-4.00536	111.98	-50.5093	-129.925	-44.3981	-73.4903
28.8438	-3.9844	111.45	-50.101	-136.407	-44.5447	-75.9541
28.8656	-3.9562	110.972	-50.0113	-140.444	-44.7518	-78.3277
28.8875	-3.92863	110.47	-50.0641	-143.746	-44.9583	-80.1483
28.9094	-3.90419	109.934	-50.1407	-150.308	-45.0388	-82.3867
28.9312	-3.87589	109.425	-50.0971	-152.691	-45.1343	-85.7649
28.9531	-3.84951	108.893	-50.1961	-158.863	-45.2467	-88.1509
28.975	-3.82471	108.407	-49.9375	-164.012	-45.5205	-89.4415
28.9969	-3.79471	107.858	-50.7776	-171.09	-45.5807	-93.3677
29.0188	-3.76761	107.281	-50.5166	-174.184	-45.8217	-94.3152
29.0406	-3.74622	106.738	-50.2852	177.534	-45.7812	-98.2987
29.0625	-3.71478	106.26	-50.6448	172.209	-46.1591	-102.312
29.0844	-3.70932	105.651	-51.6496	165.305	-46.8105	-112.244
29.1062	-3.67529	105.187	-50.8648	164.422	-46.227	-106.93
29.1281	-3.65366	104.653	-51.0882	160.158	-46.2457	-107.716
29.15	-3.63131	104.096	-51.1096	156.179	-46.4696	-111.049
29.1719	-3.61038	103.552	-51.1304	149.681	-46.4775	-113.487
29.1938	-3.59489	103.052	-51.524	145.012	-46.7484	-116.205
29.2156	-3.57264	102.534	-51.8046	139.734	-46.7831	-119.683
29.2375	-3.55685	101.998	-51.7405	136.168	-47.0352	-123.001
29.2594	-3.54237	101.517	-51.9483	129.744	-47.1839	-127.241
29.2812	-3.5245	100.988	-52.0704	125.501	-47.3452	-131.16
29.3031	-3.51521	100.498	-52.0232	119.781	-47.6042	-132.098
29.325	-3.49965	100.023	-52.1775	115.074	-47.9754	-135.309
29.3469	-3.4864	99.4935	-52.6985	112.453	-47.9563	-141.76
29.3687	-3.46833	99.0173	-52.7969	107.007	-48.2864	-144.845
29.3906	-3.45292	98.5694	-53.2496	102.23	-48.452	-148.292
29.4125	-3.43975	98.1179	-53.7481	93.868	-48.7056	-153.293
29.4344	-3.42735	97.6589	-53.3689	91.9074	-49.0644	-155.087
29.4563	-3.4122	97.2197	-53.9118	86.9788	-49.6154	-160.216
29.4781	-3.40051	96.7915	-54.1041	83.4213	-49.6634	-163.615
29.5	-3.38899	96.3727	-54.3322	72.9709	-49.8294	-163.8
29.5219	-3.36964	95.8883	-54.9428	70.9666	-50.7062	-171.352
29.5437	-3.35386	95.4818	-54.9275	69.1935	-51.1127	-178.087
29.5656	-3.33512	95.0438	-54.722	62.4065	-51.7143	-178.731
29.5875	-3.31917	94.6329	-55.4791	61.8241	-52.1224	177.154
29.6094	-3.30704	94.2266	-55.5629	59.0959	-52.9266	173.057
29.6313	-3.28922	93.8023	-55.8004	55.2128	-53.3779	169.994
29.6531	-3.27072	93.3918	-56.2916	46.9862	-53.9862	169.796
29.675	-3.25483	92.952	-55.8315	22.0994	-51.9472	157.328
29.6969	-3.22988	92.5452	-55.3316	32.5746	-55.391	165.103
29.7188	-3.21604	92.1336	-56.3253	31.0034	-56.0886	164.442
29.7406	-3.19657	91.7078	-56.393	27.415	-56.9433	160.59
29.7625	-3.1827	91.3157	-56.6249	21.9267	-56.9631	161.308
29.7844	-3.16092	90.9116	-56.5167	18.1793	-57.39	162.335
29.8062	-3.14294	90.4761	-56.7473	15.4976	-57.3865	163.471
29.8281	-3.12458	90.024	-56.6928	6.28666	-58.2892	164.745
29.85	-3.10779	89.6216	-57.2038	1.36847	-58.9942	157.811
29.8719	-3.09086	89.2412	-58.9574	-6.69733	-57.994	161.582
29.8938	-3.07447	88.7918	-58.1219	-7.63521	-58.3981	155.621
29.9156	-3.06165	88.3889	-59.3263	-13.1985	-59.6773	164.275
29.9375	-3.04607	87.974	-57.6837	-19.0737	-59.7922	150.599
29.9594	-3.03109	87.5559	-57.6682	-22.206	-60.5833	155.284
29.9812	-3.00941	87.1434	-57.096	-29.4646	-61.5885	146.39
30.0031	-3.00255	86.7416	-58.2838	-30.5444	-60.0178	149.659
30.025	-2.99326	86.363	-58.1592	-40.3195	-60.9523	150.546
30.0469	-2.98076	85.9574	-57.8184	-43.2154	-61.4844	148.573
30.0688	-2.96591	85.5649	-58.1792	-47.7029	-61.8963	141.367
30.0906	-2.95315	85.1951	-58.3624	-48.4176	-61.4937	132.421
30.1125	-2.94468	84.7792	-57.9245	-59.0582	-64.151	145.867
30.1344	-2.93462	84.432	-58.6048	-64.4649	-63.1885	145.988
30.1562	-2.92384	84.0201	-58.3862	-71.7012	-63.4683	143.253
30.1781	-2.91231	83.6761	-58.129	-76.7103	-63.4604	151.545
30.2	-2.89842	83.2959	-57.9551	-79.3425	-63.1356	142.066
30.2219	-2.88926	82.9237	-58.2331	-87.6092	-64.4537	141.51
30.2437	-2.8804	82.5909	-57.2705	-98.905	-62.2931	140.149
30.2656	-2.87734	82.2832	-58.1242	-101.354	-63.7503	138.351
30.2875	-2.84999	81.9202	-53.0783	-101.5	-52.7167	112.545
30.3094	-2.84597	81.5501	-57.9092	-107.695	-64.1551	124.86
30.3313	-2.83118	81.2016	-57.6103	-117.366	-63.3034	136.582
30.3531	-2.82916	80.9189	-57.7111	-124.451	-65.3106	131.356
30.375	-2.81512	80.5838	-57.9327	-132.92	-64.5903	121.053
30.3969	-2.80337	80.2673	-57.2331	-134.357	-64.1023	118.794
30.4187	-2.78842	79.9738	-57.686	-140.442	-69.1093	94.842
30.4406	-2.77717	79.6753	-57.7447	-145.661	-65.7306	96.7173
30.4625	-2.75865	79.3284	-56.3997	-157.418	-73.9837	161.178
30.4844	-2.7482	79.0431	-57.4099	-160.511	-67.5813	81.4937
30.5063	-2.73668	78.7216	-57.8792	-164.34	-70.5356	56.4978
30.5281	-2.71597	78.4527	-58.5206	-175.596	-70.5336	22.5329
30.55	-2.7033	78.145	-57.3077	-177.199	-72.3242	21.5735
30.5719	-2.684	77.8442	-57.4739	179.748	-73.7854	3.84725
30.5938	-2.6647	77.5196	-57.8724	170.215	-70.7988	-38.6173
30.6156	-2.64642	77.2085	-57.6591	164.819	-70.5885	-65.1606
30.6375	-2.63365	76.9313	-58.3882	162.24	-68.9447	-52.9781
30.6594	-2.61019	76.6094	-58.4768	149.584	-66.1881	-106.046
30.6812	-2.58954	76.2696	-58.506	149.977	-65.8097	-95.3892
30.7031	-2.57422	75.9668	-58.1968	146.759	-64.4427	-112.924
30.725	-2.55448	75.6385	-59.6133	137.283	-64.8361	-112.202
30.7469	-2.53356	75.3016	-58.7273	141.011	-63.5325	-122.961
30.7688	-2.51578	74.9794	-59.0716	134.31	-63.4146	-129.836
30.7906	-2.49947	74.6251	-59.1802	125.532	-61.6992	-135.576
30.8125	-2.48563	74.2545	-58.8539	120.609	-60.9942	-143.045
30.8344	-2.46681	73.9228	-58.456	107.199	-60.7556	-155.341
30.8562	-2.44911	73.5682	-59.7075	117.124	-61.4686	-158.464
30.8781	-2.44013	73.1869	-59.8932	110.652	-61.161	-165.028
30.9	-2.42062	72.844	-59.8412	100.44	-59.7437	-166.551
30.9219	-2.4084	72.5462	-60.0165	102.611	-61.3734	-179.332
30.9438	-2.39214	72.1899	-60.2891	99.4015	-60.0083	-178.221
30.9656	-2.38964	71.8432	-60.589	100.016	-60.062	-174.808
30.9875	-2.37573	71.5135	-60.3781	94.5236	-60.2859	174.005
31.0094	-2.36844	71.1554	-60.9472	87.7308	-60.0413	167.852
31.0312	-2.35887	70.8045	-60.7853	87.022	-59.9811	172.831
31.0531	-2.35082	70.4687	-61.581	84.5557	-60.2709	167.866
31.075	-2.34377	70.1792	-60.3629	77.386	-60.2586	158.222
31.0969	-2.3363	69.8175	-61.225	78.4878	-60.4476	163.587
31.1187	-2.33147	69.4943	-60.9957	75.1565	-60.0355	161.023
31.1406	-2.32884	69.1938	-61.1409	66.1161	-59.5601	154.727
31.1625	-2.33576	68.8507	-60.8585	65.5426	-58.7169	157.004
31.1844	-2.31398	68.6119	-61.1774	63.112	-60.3962	150.692
31.2063	-2.31842	68.3182	-59.8523	58.8317	-59.0685	146.32
31.2281	-2.3123	68.0183	-61.0427	59.9246	-58.525	144.236
31.25	-2.30923	67.7414	-60.8166	47.3833	-58.5007	137.09
31.2719	-2.3044	67.4931	-60.5491	47.6498	-59.0705	130.849
31.2937	-2.30173	67.2481	-61.1998	38.3499	-58.9234	139.858
31.3156	-2.2975	66.9793	-61.2493	35.4115	-59.7051	135.774
31.3375	-2.29031	66.7307	-61.305	40.5375	-60.3306	124.114
31.3594	-2.29035	66.4698	-60.4309	26.8674	-59.7877	129.208
31.3813	-2.28003	66.2421	-60.0367	23.5899	-59.5388	119.663
31.4031	-2.27466	66.0139	-60.3503	16.6406	-60.7112	122.031
31.425	-2.25463	65.8322	-61.5485	12.8608	-60.7004	121.491
31.4469	-2.25265	65.766	-59.8133	6.10466	-60.9183	99.4331
31.4688	-2.24037	65.3228	-60.5487	-4.12892	-61.5998	117.146
31.4906	-2.24574	65.1033	-60.5722	-6.89681	-60.9092	115.62
31.5125	-2.2331	64.8759	-61.0966	-10.4922	-62.1737	114.677
31.5344	-2.21793	64.6805	-60.9697	-19.5595	-61.7012	114.609
31.5562	-2.20511	64.4584	-61.3756	-26.8151	-60.5808	121.247
31.5781	-2.19605	64.2308	-60.9813	-32.1637	-61.8342	122.427
31.6	-2.18064	64.0123	-61.7764	-35.86	-61.2111	118.291
31.6219	-2.16749	63.8103	-61.5908	-55.4224	-61.0884	115.106
31.6438	-2.15377	63.5895	-63.0173	-54.6823	-60.4653	111.346
31.6656	-2.14006	63.3323	-62.6608	-58.1483	-60.778	117.058
31.6875	-2.12654	63.1181	-61.9093	-74.2443	-60.0147	117.364
31.7094	-2.10723	62.8194	-63.3099	-64.3095	-59.8601	116.567
31.7312	-2.08874	62.7206	-62.5556	-78.7423	-59.289	114.776
31.7531	-2.07454	62.3675	-62.9709	-87.3717	-58.5445	108.448
31.775	-2.0585	62.114	-64.6243	-98.5534	-58.821	105.079
31.7969	-2.02841	61.9873	-64.3554	-105.179	-57.7996	95.4217
31.8188	-2.02878	61.6127	-64.2191	-112.306	-58.1954	102.608
31.8406	-2.00942	61.3315	-64.8935	-116.733	-58.8425	93.4838
31.8625	-1.99574	61.0595	-64.0482	-107.487	-58.4829	95.2829
31.8844	-1.98558	60.7986	-65.2691	-127.196	-57.2591	88.5819
31.9062	-1.96911	60.5095	-65.071	-126.367	-57.4687	89.4034
31.9281	-1.95971	60.2415	-64.6887	-125.023	-57.4432	83.4686
31.95	-1.94537	59.9843	-66.4771	-145.642	-58.0681	78.0972
31.9719	-1.93532	59.6847	-65.8903	-150.362	-57.4334	76.2706
31.9937	-1.92159	59.4183	-66.4216	-147.274	-57.6291	70.7393
32.0156	-1.9162	59.0798	-64.9835	-173.971	-58.2974	63.576
32.0375	-1.90695	58.8441	-65.6291	-167.364	-58.2336	62.2108
32.0594	-1.89339	58.5308	-65.4897	-179.515	-58.4443	63.4396
32.0812	-1.93926	58.0671	-66.2387	-160.038	-61.0444	59.809
32.1031	-1.88618	58.0355	-66.0214	174.285	-58.6659	53.0589
32.125	-1.88602	57.7734	-66.9319	-176.998	-58.7675	51.1743
32.1469	-1.86855	57.4358	-66.5717	170.605	-58.5514	53.606
32.1688	-1.87466	57.2183	-67.7275	166.241	-59.147	37.9053
32.1906	-1.87157	56.9582	-65.8057	164.875	-58.7099	36.8873
32.2125	-1.86903	56.7513	-68.3391	166.714	-59.2951	37.5545
32.2344	-1.86455	56.4724	-71.3545	154.211	-60.4458	38.9044
32.2563	-1.86199	56.2459	-65.2017	152.201	-59.4134	35.6609
32.2781	-1.85843	56.0112	-65.993	162.732	-58.4966	26.3288
32.3	-1.85862	55.8109	-66.4283	152.649	-58.9817	27.6924
32.3219	-1.85776	55.5832	-67.1262	143.571	-59.2277	19.2424
32.3438	-1.85625	55.3812	-65.301	145.834	-59.9885	18.0015
32.3656	-1.86827	55.0134	-65.1964	149.481	-60.7781	5.61914
32.3875	-1.8479	54.9257	-65.1546	142.982	-60.2038	14.0443
32.4094	-1.84774	54.7275	-65.8165	146.088	-61.418	8.16011
32.4312	-1.84807	54.5117	-59.3162	127.647	-59.6359	-23.3805
32.4531	-1.83958	54.3405	-64.6007	128.245	-61.2442	-2.0665
32.475	-1.8379	54.1666	-61.3166	122.55	-59.0742	-9.75687
32.4969	-1.83106	53.9878	-63.8843	118.09	-63.1071	-2.42604
32.5187	-1.82304	53.7969	-63.0314	117.227	-63.713	-0.630931
32.5406	-1.81447	53.6316	-64.0515	108.399	-63.4471	-2.75629
32.5625	-1.80871	53.4434	-64.1658	106.657	-65.8355	-6.17107
32.5844	-1.80821	53.2372	-63.5632	105.31	-64.0908	-4.84313
32.6063	-1.79717	53.0651	-63.4627	93.0716	-65.714	0.423144
32.6281	-1.79031	52.8615	-63.6089	94.0342	-63.4799	-12.7109
32.65	-1.78277	52.7167	-63.4328	84.847	-66.2873	-16.3534
32.6719	-1.77067	52.5117	-62.9442	77.8839	-64.836	10.5893
32.6938	-1.75661	52.3424	-63.0209	78.3551	-66.547	-6.80181
32.7156	-1.73533	52.237	-62.0685	79.0456	-65.978	-31.5263
32.7375	-1.7413	51.9934	-63.2103	55.9122	-65.2724	-8.56085
32.7594	-1.72997	51.783	-62.3846	62.0425	-65.9427	-16.3887
32.7812	-1.71401	51.5667	-64.7101	57.7508	-65.8844	-9.45388
32.8031	-1.7045	51.3863	-63.2451	49.2787	-64.7792	-10.4961
32.825	-1.69836	51.1955	-63.2939	39.4897	-64.9486	-23.6801
32.8469	-1.67643	51.0211	-62.1455	1.77907	-60.4895	-7.37216
32.8687	-1.67531	50.8291	-64.0785	32.488	-65.6967	-30.7263
32.8906	-1.6628	50.6297	-64.7822	19.9654	-63.7185	-39.5214
32.9125	-1.65556	50.4042	-63.2569	24.9824	-65.3267	-43.026
32.9344	-1.64311	50.1805	-63.4237	16.7411	-65.8519	-37.0736
32.9562	-1.62646	49.9644	-66.8288	8.32756	-64.5041	-52.574
32.9781	-1.6239	49.7601	-65.7183	5.79254	-65.1685	-50.9977
33	-1.61651	49.5209	-64.8753	11.9416	-65.0987	-58.6741
33.0219	-1.60542	49.3245	-61.6588	-6.82763	-70.9267	-141.619
33.0438	-1.59678	49.106	-66.4916	0.772215	-66.0436	-56.9431
33.0656	-1.59248	48.87	-68.6764	-0.858817	-65.4594	-71.6309
33.0875	-1.58223	48.6655	-68.2328	-18.3013	-64.265	-70.4496
33.1094	-1.57823	48.4545	-67.9886	-29.5547	-63.5992	-75.498
33.1313	-1.57136	48.2193	-68.1709	-24.6334	-65.867	-71.5426
33.1531	-1.56149	48.0312	-67.7928	-35.2826	-63.4981	-85.5527
33.175	-1.56427	47.8055	-71.7339	-25.5592	-65.5394	-96.815
33.1969	-1.55851	47.6311	-72.4628	-43.7082	-64.0902	-93.5643
33.2188	-1.5542	47.4217	-71.5265	-14.765	-67.0113	-96.7225
33.2406	-1.54315	47.1548	-70.0082	-21.7965	-63.6594	-118.521
33.2625	-1.53097	46.9235	-65.5659	-89.4452	-68.0351	-68.0727
33.2844	-1.53734	46.8739	-68.9437	-81.4652	-65.9783	-107.666
33.3062	-1.54149	46.6313	-73.8522	-42.0163	-66.1225	-132.006
33.3281	-1.53279	46.4243	-72.7542	-92.4667	-63.8441	-135.107
33.35	-1.53221	46.2355	-75.9124	-57.7705	-65.5133	-128.221
33.3719	-1.5316	46.0635	-71.6797	-83.4395	-64.1034	-141.998
33.3937	-1.52713	45.8819	-79.0102	-110.123	-63.956	-147.626
33.4156	-1.52584	45.6869	-75.7567	-77.218	-66.3698	-149.829
33.4375	-1.52317	45.5427	-74.5149	-104.698	-64.9317	-150.067
33.4594	-1.51464	45.3645	-76.7248	-116.821	-63.004	-170.844
33.4813	-1.51181	45.1803	-72.6823	-102.034	-65.747	-166.503
33.5031	-1.50975	45.0079	-82.8764	-112.309	-65.7036	-167.981
33.525	-1.50717	44.8195	-71.6968	-127.863	-66.1662	176.646
33.5469	-1.49774	44.6939	-73.0446	-97.5788	-66.8363	179.783
33.5688	-1.4925	44.5126	-72.5751	-134.532	-64.8074	169.411
33.5906	-1.49045	44.3485	-71.3551	-127.435	-67.5534	167.351
33.6125	-1.49408	44.1946	-71.8644	-149.81	-69.0219	166.653
33.6344	-1.47877	44.0243	-73.585	-125.162	-68.5214	165.06
33.6562	-1.47273	43.8511	-74.2852	-120.657	-67.3639	164.294
33.6781	-1.47018	43.6976	-70.9529	-155.662	-67.7329	142.768
33.7	-1.46147	43.5495	-70.0202	-163.36	-67.733	150.244
33.7219	-1.45635	43.3522	-68.3775	-163.156	-67.9091	154.262
33.7437	-1.45192	43.1929	-70.7088	-174.19	-67.3036	130.109
33.7656	-1.45105	43.0464	-69.2273	-179.439	-69.6687	139.516
33.7875	-1.44144	42.8864	-72.9469	-176.204	-66.8533	153.115
33.8094	-1.44047	42.7848	-64.8732	6.1266	-63.0677	-139.472
33.8312	-1.42278	42.6274	-64.7413	162.529	-67.6672	130.428
33.8531	-1.41428	42.4155	-69.328	157.054	-70.8812	132.531
33.875	-1.4146	42.2486	-68.319	148.709	-68.1493	149.076
33.8969	-1.40809	42.0627	-67.3033	140.367	-69.8762	149.513
33.9188	-1.40363	41.8993	-65.9887	141.045	-69.9151	141.284
33.9406	-1.39485	41.7068	-67.3618	135.023	-69.2857	127.56
33.9625	-1.39328	41.5093	-67.0555	135.793	-69.2912	130.398
33.9844	-1.38768	41.378	-66.8158	124.678	-69.5711	127.731
34.0063	-1.38065	41.2251	-66.2475	117.756	-66.6613	121.461
34.0281	-1.37366	41.0681	-67.0058	107.882	-70.6742	132.152
34.05	-1.36444	40.8997	-67.1136	119.244	-67.8531	124.445
34.0719	-1.3667	40.7188	-65.6449	112.743	-67.9336	118.237
34.0938	-1.36203	40.5573	-67.6263	110.44	-67.7442	120.535
34.1156	-1.35368	40.3927	-67.2114	103.3	-69.3779	134.007
34.1375	-1.35133	40.2311	-64.561	90.1942	-66.5397	125.592
34.1594	-1.34547	40.0566	-65.6469	84.8051	-67.5646	110.456
34.1812	-1.34128	39.8939	-66.5691	87.6183	-65.4255	119.686
34.2031	-1.33195	39.7595	-66.7795	83.7526	-66.8481	129.412
34.225	-1.32978	39.5928	-65.8714	84.3835	-66.3069	114.397
34.2469	-1.32801	39.4234	-64.9025	69.3022	-65.9017	117.705
34.2687	-1.31855	39.2825	-65.5712	63.605	-65.9973	105.081
34.2906	-1.32197	39.0891	-65.6516	70.3822	-64.6786	112.686
34.3125	-1.32	38.9411	-67.4909	68.1157	-65.3267	105.102
34.3344	-1.31023	38.7696	-66.3927	79.404	-63.5572	111.57
34.3563	-1.30179	38.659	-55.8287	55.0207	-56.9061	76.3745
34.3781	-1.3149	38.3242	-46.5336	-67.4968	-49.5944	-58.2799
34.4	-1.29489	38.3349	-58.4897	17.6272	-58.3653	51.6151
34.4219	-1.29442	38.195	-67.2003	31.6219	-64.607	76.2272
34.4438	-1.29418	38.0452	-70.612	51.6467	-64.3186	78.2434
34.4656	-1.28219	37.8907	-69.1348	31.3673	-64.6718	70.7056
34.4875	-1.27648	37.7669	-68.2127	19.9428	-66.0321	63.8007
34.5094	-1.26895	37.5781	-67.0738	6.97754	-64.1403	41.8973
34.5312	-1.27395	37.4324	-77.8952	47.8752	-64.6593	58.4026
34.5531	-1.26584	37.3162	-73.6442	15.9686	-69.17	52.3149
34.575	-1.26083	37.1612	-71.4846	15.4173	-64.706	43.5883
34.5969	-1.25345	36.967	-70.5439	9.72734	-65.415	42.4567
34.6187	-1.25076	36.8273	-68.532	51.225	-66.9465	45.362
34.6406	-1.24595	36.678	-68.6398	10.1239	-66.7838	49.9123
34.6625	-1.23458	36.5586	-72.2517	29.7762	-68.1749	42.5453
34.6844	-1.23898	36.3827	-73.1034	24.699	-67.832	30.3488
34.7062	-1.23217	36.2335	-72.1786	17.6092	-67.8952	36.3707
34.7281	-1.23204	36.067	-71.5912	-3.35819	-70.0308	29.617
34.75	-1.22451	35.9313	-72.9508	-21.1368	-71.2471	42.6118
34.7719	-1.21731	35.766	-75.0077	6.96515	-70.6882	36.185
34.7938	-1.21262	35.631	-70.163	-4.80248	-67.3516	38.6731
34.8156	-1.20738	35.4574	-78.4631	-26.4712	-69.7232	32.7757
34.8375	-1.20843	35.3231	-76.6625	0.887684	-75.6725	25.8696
34.8594	-1.20873	35.186	-74.5692	-47.2965	-69.8335	60.3935
34.8813	-1.2071	35.0248	-78.1514	-49.9184	-71.7224	26.5981
34.9031	-1.20083	34.8867	-77.6779	-79.5872	-67.6201	32.0388
34.925	-1.19398	34.7769	-65.6993	105.538	-62.6198	-41.6227
34.9469	-1.21023	34.5904	-56.4661	-85.742	-56.2824	72.5356
34.9688	-1.19084	34.4146	-68.611	-59.1177	-68.6661	48.3068
34.9906	-1.1896	34.2517	-68.644	-136.044	-73.2973	24.8825
35.0125	-1.18533	34.1574	-75.9701	-49.9397	-79.5281	5.42074
35.0344	-1.18342	34.0197	-80.1582	-83.5914	-73.9041	41.0255
35.0562	-1.18264	33.9152	-68.8218	-49.7243	-77.85	2.3043
35.0781	-1.18033	33.7504	-65.8088	-102.43	-71.0686	81.9939
35.1	-1.17181	33.6129	-78.8527	-82.8825	-74.3922	15.5338
35.1219	-1.17211	33.458	-76.7799	-120.402	-70.3425	44.5225
35.1437	-1.16864	33.3393	-74.8774	-122.834	-70.6595	54.4554
35.1656	-1.17026	33.2165	-67.1918	121.253	-81.3748	-7.4882
35.1875	-1.16798	33.0805	-72.451	-121.445	-73.3533	33.3238
35.2094	-1.16294	32.9297	-73.1494	-154.933	-69.7983	51.9718
35.2313	-1.1633	32.8116	-82.993	-115.59	-73.2095	44.6942
35.2531	-1.15699	32.7166	-75.8639	-149.043	-72.7284	56.5233
35.275	-1.15982	32.6108	-72.9889	175.502	-69.9291	19.1715
35.2969	-1.15781	32.4592	-72.0958	-172.496	-72.9046	16.6591
35.3188	-1.14848	32.2931	-74.1661	-175.183	-70.8142	14.0272
35.3406	-1.14636	32.182	-70.3687	152.21	-72.4589	17.744
35.3625	-1.14346	32.0663	-75.0958	147.863	-73.8591	3.95494
35.3844	-1.13796	31.9791	-71.4107	157.303	-72.0321	16.228
35.4062	-1.12772	31.8692	-69.3808	121.396	-64.7849	-33.0922
35.4281	-1.1283	31.7292	-69.2389	133.778	-71.83	-16.6605
35.45	-1.12707	31.5912	-72.5358	153.223	-70.5624	-26.8871
35.4719	-1.11728	31.468	-74.7769	141.532	-74.8876	-63.2168
35.4937	-1.10799	31.3053	-58.2888	-132.727	-61.0737	116.375
35.5156	-1.10813	31.2337	-64.0219	148.682	-66.84	34.6101
35.5375	-1.10125	31.0692	-72.9401	67.1956	-67.1401	-61.5344
35.5594	-1.10113	31.0437	-71.9685	108.14	-76.804	-27.0022
35.5812	-1.09132	30.8242	-69.1387	101.953	-74.7967	-80.8859
35.6031	-1.08987	30.7303	-70.115	179.249	-64.7065	-24.5621
35.625	-1.09263	30.7238	-52.7877	-105.721	-52.0712	0.587629
35.6469	-1.08129	30.3703	-56.693	61.1842	-58.7379	166.698
35.6688	-1.07749	30.296	-66.72	81.307	-77.943	164.823
35.6906	-1.06727	30.158	-71.2723	100.168	-75.2117	-130.846
35.7125	-1.0606	30.015	-73.8653	83.2816	-79.3789	-98.3206
35.7344	-1.05572	29.9089	-72.1208	99.0959	-82.9054	-63.3743
35.7563	-1.05849	29.7663	-68.2466	76.7725	-84.8819	-165.385
35.7781	-1.05857	29.6394	-66.3178	-4.83585	-69.5964	-166.048
35.8	-1.04591	29.4814	-70.0341	56.3871	-78.9614	-161.146
35.8219	-1.04265	29.3435	-69.924	74.9888	-82.5323	132.483
35.8438	-1.0423	29.1733	-70.4998	73.7504	-79.6732	127.694
35.8656	-1.03915	29.0837	-70.6678	48.5717	-77.738	107.35
35.8875	-1.03412	28.9266	-71.4374	63.3411	-79.6584	78.6961
35.9094	-1.04195	28.8692	-69.0138	79.2032	-79.2543	124.038
35.9312	-1.03311	28.6526	-70.0932	62.2776	-77.707	31.0142
35.9531	-1.033	28.5235	-72.3009	67.678	-83.6797	70.6991
35.975	-1.02822	28.3889	-75.5843	62.1268	-95.8995	173.962
35.9969	-1.02664	28.2654	-72.4961	60.0873	-77.3055	72.1985
36.0187	-1.02629	28.1324	-71.9421	43.6276	-78.9203	72.6489
36.0406	-1.0225	28.0269	-76.9387	102.767	-76.2227	128.59
36.0625	-1.02463	27.8872	-71.6918	44.8345	-77.4331	63.5591
36.0844	-1.02806	27.7774	-69.0524	62.5856	-74.5389	63.0538
36.1063	-1.02601	27.637	-72.0241	63.9101	-81.368	82.4152
36.1281	-1.02072	27.5273	-70.0835	38.0525	-86.9409	109.021
36.15	-1.02078	27.3969	-68.5385	39.6819	-75.6546	92.1026
36.1719	-1.02017	27.308	-60.0714	79.4467	-65.5997	87.7222
36.1938	-1.01631	27.1576	-49.864	172.122	-54.6652	-174.318
36.2156	-1.0243	27.0543	-53.3896	110.981	-57.5326	127.038
36.2375	-1.01853	26.9698	-71.2882	16.5671	-74.1922	82.037
36.2594	-1.0149	26.8509	-70.5329	25.6492	-71.5664	47.4541
36.2812	-1.01089	26.7419	-70.6869	9.30856	-78.7132	35.4735
36.3031	-1.00999	26.6232	-70.5272	18.1344	-77.1864	46.1924
36.325	-1.00756	26.5269	-73.0044	19.8379	-77.683	36.3662
36.3469	-1.00659	26.4375	-70.5458	8.5951	-81.737	36.8572
36.3687	-1.00669	26.3417	-70.6524	-4.51913	-79.026	15.6623
36.3906	-1.00262	26.2083	-71.6309	-0.339019	-78.3985	-3.79521
36.4125	-1.00042	26.1314	-70.7915	-25.4623	-71.3838	40.3064
36.4344	-0.998849	26.0243	-72.6067	-21.6211	-74.7346	-9.20324
36.4562	-0.993184	25.9148	-74.721	-18.0756	-82.4867	46.1491
36.4781	-0.989105	25.8119	-75.9069	-28.0532	-78.8002	49.985
36.5	-0.989186	25.7246	-73.8592	-55.5018	-86.7399	-102.728
36.5219	-0.97818	25.6245	-74.7173	-43.2465	-82.643	-48.0722
36.5438	-0.98918	25.5021	-77.083	-61.1856	-75.9083	93.1808
36.5656	-0.977423	25.38	-78.7152	-33.5912	-79.7616	77.1876
36.5875	-0.970551	25.2551	-72.8366	-27.7138	-82.7661	33.4461
36.6094	-0.968418	25.1941	-77.8657	-41.5863	-83.4864	104.352
36.6313	-0.958654	25.0346	-82.0698	-107.801	-77.0128	11.1094
36.6531	-0.95278	24.9682	-85.028	-153.131	-77.9402	52.9591
36.675	-0.952095	24.8449	-82.1354	-126.165	-87.9511	44.2763
36.6969	-0.947207	24.729	-85.6083	-105.143	-84.1071	105.015
36.7188	-0.942564	24.6152	-76.3364	-63.4462	-73.1789	145.428
36.7406	-0.931239	24.3474	-54.7503	170.578	-53.2644	61.4391
36.7625	-0.940993	24.4771	-55.3147	-7.51082	-53.0882	-117.872
36.7844	-0.926621	24.2614	-71.9531	-96.245	-75.9712	107.777
36.8062	-0.927176	24.1542	-84.2567	-171.756	-77.9271	51.645
36.8281	-0.923829	24.0357	-78.458	156.755	-76.1212	42.6087
36.85	-0.91961	23.8943	-81.4156	-171.022	-74.544	59.5127
36.8719	-0.917227	23.8028	-78.7192	108.733	-83.4197	37.3906
36.8937	-0.913777	23.6691	-76.8764	144.366	-78.8226	42.3682
36.9156	-0.910042	23.5418	-77.6973	147.099	-75.9844	38.261
36.9375	-0.908668	23.4158	-76.8151	129.892	-82.1438	-16.8415
36.9594	-0.908496	23.3177	-76.0624	169.311	-75.0005	-2.57203
36.9813	-0.905362	23.1701	-80.0354	147.407	-82.3055	7.76993
37.0031	-0.910313	23.0584	-97.0534	80.3949	-76.1665	35.7069
37.025	-0.902485	22.9705	-70.6156	155.335	-74.0568	105.075
37.0469	-0.905681	22.8303	-77.8862	136.079	-75.4961	-3.97295
37.0688	-0.90217	22.7201	-75.7998	103.619	-77.42	12.5763
37.0906	-0.905015	22.624	-78.7965	93.992	-73.977	5.17195
37.1125	-0.903496	22.4843	-76.7008	145.475	-72.7959	11.9316
37.1344	-0.899544	22.3857	-73.0018	110.468	-81.0617	-29.7807
37.1562	-0.892896	22.302	-73.1831	121.455	-74.8372	-41.8217
37.1781	-0.900658	22.1697	-71.6049	129.329	-71.825	-38.8425
37.2	-0.900681	22.0745	-74.6231	120.413	-74.6175	-72.7246
37.2219	-0.895416	21.9542	-81.0351	61.1904	-77.4479	-81.459
37.2437	-0.900332	21.847	-73.6845	120.58	-76.0461	-14.1732
37.2656	-0.895608	21.7492	-77.7725	62.203	-76.986	-25.7581
37.2875	-0.895216	21.6773	-76.178	-121.769	-69.5472	-33.3011
37.3094	-0.895939	21.5301	-59.5775	75.1671	-62.4439	-148.24
37.3312	-0.892964	21.5128	-68.914	-57.9789	-67.8919	37.5807
37.3531	-0.892345	21.3802	-75.6266	97.1529	-85.9324	-63.909
37.375	-0.888299	21.2644	-72.3327	125.094	-77.8285	-159.763
37.3969	-0.893184	21.1846	-76.0472	72.5378	-83.0599	-134.964
37.4188	-0.888959	21.0948	-74.4448	93.8127	-78.504	174.337
37.4406	-0.884571	20.9945	-71.5039	68.643	-79.2815	-124.473
37.4625	-0.880266	20.9537	-72.8931	75.2974	-79.1354	-150.703
37.4844	-0.880289	20.813	-72.9246	71.5471	-80.7112	-120.299
37.5063	-0.87921	20.7138	-72.6014	60.1339	-86.5293	-147.545
37.5281	-0.87331	20.6104	-75.2856	62.4599	-76.1231	-144.461
37.55	-0.874298	20.5527	-74.8307	50.4598	-81.9815	177.037
37.5719	-0.868855	20.4314	-71.7262	44.5044	-71.4349	176.462
37.5938	-0.869071	20.3515	-73.4074	54.9509	-74.4563	153.235
37.6156	-0.870215	20.2446	-72.9007	52.1251	-82.7081	-142.417
37.6375	-0.867146	20.1544	-71.6354	45.3018	-75.9179	-174.385
37.6594	-0.860649	20.0796	-73.2595	49.0074	-71.5042	-153.761
37.6812	-0.850382	19.9752	-72.1294	37.668	-86.6108	-174.723
37.7031	-0.849399	19.8606	-72.7638	47.3319	-83.1749	-168.48
37.725	-0.850891	19.7802	-83.6953	57.3204	-78.3382	154.289
37.7469	-0.846533	19.6771	-71.4307	17.4101	-74.2131	-178.985
37.7687	-0.844294	19.5766	-78.731	8.12503	-79.0513	63.788
37.7906	-0.842897	19.4967	-73.5824	31.7465	-84.8315	-132.96
37.8125	-0.837897	19.3638	-70.0191	24.9613	-76.2679	112.738
37.8344	-0.83249	19.3055	-74.6284	-37.9166	-79.8065	-168.394
37.8563	-0.834111	19.145	-79.216	-54.071	-72.7072	-178.344
37.8781	-0.830736	19.0576	-75.0872	15.554	-75.6341	117.288
37.9	-0.825941	18.9678	-78.1592	27.2384	-79.1851	134.413
37.9219	-0.825381	18.8307	-75.3689	-29.3053	-82.6807	-171.456
37.9438	-0.823149	18.7788	-76.1831	-12.5907	-72.8834	167.989
37.9656	-0.827042	18.6331	-67.8508	82.1127	-67.6941	-88.0374
37.9875	-0.815524	18.5515	-71.7614	-9.78335	-82.6371	-153.071
38.0094	-0.816738	18.4293	-77.4312	15.6569	-79.5351	-166.694
38.0312	-0.813951	18.3622	-73.9028	-5.42705	-74.8308	163.902
38.0531	-0.813923	18.2467	-76.8057	-23.8782	-77.9937	136.157
38.075	-0.810497	18.1598	-74.1943	-21.8488	-84.2552	103.901
38.0969	-0.808132	18.0531	-83.297	-12.2729	-76.3646	133.355
38.1187	-0.807211	17.9707	-70.9873	-35.1644	-77.0752	174.375
38.1406	-0.809106	17.8433	-71.7577	-16.1628	-69.432	84.759
38.1625	-0.805962	17.7644	-78.283	-43.5205	-71.8182	150.122
38.1844	-0.810089	17.6656	-76.5283	-55.9674	-73.3419	167.042
38.2062	-0.805032	17.5836	-77.5447	-25.7466	-72.4916	171.254
38.2281	-0.801243	17.4819	-76.8379	1.67894	-73.5824	144.988
38.25	-0.801413	17.3924	-80.2198	-84.1387	-76.3073	151.661
38.2719	-0.805631	17.2971	-77.6596	-101.456	-68.4943	129.587
38.2938	-0.799082	17.1975	-85.5399	-9.70935	-71.3101	135.833
38.3156	-0.800655	17.1055	-104.734	-23.0257	-77.0353	-178.637
38.3375	-0.788958	17.0324	-72.6107	-143.744	-74.323	75.724
38.3594	-0.798472	16.9214	-80.3452	-140.305	-72.2776	115.653
38.3813	-0.794992	16.8454	-79.391	62.7757	-73.4583	143.753
38.4031	-0.79355	16.7655	-88.4307	-66.4313	-71.1101	112.32
38.425	-0.793753	16.655	-79.0118	-21.561	-69.2978	112.459
38.4469	-0.792592	16.5545	-84.7426	5.96953	-71.7984	76.1858
38.4688	-0.78699	16.4779	-82.7621	-141.516	-73.0061	109.242
38.4906	-0.789244	16.3984	-81.9203	29.0905	-70.6865	116.982
38.5125	-0.78727	16.3186	-72.3888	-67.1574	-69.8643	136.973
38.5344	-0.78036	16.2407	-79.3072	154.384	-74.1265	123.062
38.5562	-0.783165	16.1747	-92.0775	-118.316	-71.6757	112.205
38.5781	-0.778076	16.0087	-81.871	39.5742	-69.1027	82.597
38.6	-0.779734	15.9456	-86.5804	0.635883	-72.5726	102.881
38.6219	-0.777399	15.8601	-85.7518	77.6292	-69.9474	87.5306
38.6437	-0.771641	15.7772	-83.1926	96.7233	-72.4127	99.9104
38.6656	-0.776202	15.6893	-81.9255	39.918	-70.7922	82.0532
38.6875	-0.76487	15.586	-82.194	157.387	-75.5899	81.2531
38.7094	-0.774536	15.5131	-75.3561	128.76	-69.8241	90.3132
38.7313	-0.768165	15.4184	-88.1606	19.7951	-71.7401	59.9337
38.7531	-0.766462	15.3285	-79.0347	163.675	-69.961	71.1082
38.775	-0.763084	15.2385	-81.6648	102.257	-72.9645	68.7911
38.7969	-0.760343	15.1317	-84.1992	132.803	-72.2291	100.684
38.8188	-0.763236	15.0658	-88.5101	145.964	-70.2522	89.2139
38.8406	-0.756402	14.9698	-73.1642	77.898	-70.7347	91.7303
38.8625	-0.760641	14.8792	-78.269	72.4956	-76.7631	31.521
38.8844	-0.752774	14.7881	-78.6621	55.6203	-70.5725	51.6378
38.9062	-0.756051	14.7119	-74.0771	60.733	-69.9752	71.8229
38.9281	-0.760627	14.6292	-76.1017	107.934	-71.8338	72.3882
38.95	-0.754102	14.5224	-77.5381	77.0783	-76.3996	74.7451
38.9719	-0.755386	14.4595	-76.937	90.5695	-75.4058	79.4271
38.9937	-0.750313	14.3783	-76.015	58.6696	-71.2177	73.6538
39.0156	-0.743356	14.2672	-73.7663	47.154	-72.9711	99.8551
39.0375	-0.752239	14.138	-76.5321	114.896	-69.4598	80.9077
39.0594	-0.746166	14.0899	-76.8896	103.374	-70.396	108.27
39.0812	-0.745053	14.0411	-74.9435	55.3927	-69.1589	92.9104
39.1031	-0.737652	13.919	-74.2019	86.3934	-73.7587	86.0516
39.125	-0.749668	13.8549	-75.0057	60.0569	-68.8665	84.9285
39.1469	-0.739979	13.7583	-77.1649	73.7754	-72.5414	63.0234
39.1688	-0.742485	13.6751	-75.2794	21.0641	-69.1381	77.2673
39.1906	-0.73668	13.6043	-79.8424	50.3576	-72.7199	60.9428
39.2125	-0.738231	13.5108	-71.1581	30.5708	-72.8765	75.5118
39.2344	-0.735545	13.4282	-73.1059	39.6751	-74.8948	71.4573
39.2563	-0.73787	13.3573	-70.1694	48.1515	-68.6463	70.1062
39.2781	-0.736155	13.2641	-72.2425	32.2322	-68.2802	70.7141
39.3	-0.731731	13.1774	-72.7599	38.4168	-68.1147	37.9693
39.3219	-0.727447	13.1017	-76.5105	-8.62232	-69.3119	60.504
39.3438	-0.727116	13.018	-74.1587	33.9573	-69.034	48.8156
39.3656	-0.725635	12.941	-71.4243	19.5564	-68.3772	69.9705
39.3875	-0.723044	12.8413	-73.3277	-2.04092	-68.7091	39.5735
39.4094	-0.717991	12.7919	-80.1998	37.9729	-66.9303	32.5333
39.4312	-0.722221	12.6899	-77.2869	10.4332	-71.3069	60.9387
39.4531	-0.715922	12.5988	-71.1209	-27.514	-70.6869	31.5681
39.475	-0.71873	12.5357	-74.2318	-36.7101	-70.4385	45.0455
39.4969	-0.715252	12.4553	-74.5501	24.6562	-68.5142	28.4695
39.5187	-0.708406	12.3839	-74.1619	6.07419	-72.278	47.5937
39.5406	-0.707827	12.2858	-77.6417	-27.075	-72.3622	28.1777
39.5625	-0.70611	12.2198	-74.6263	25.4111	-70.6303	20.8088
39.5844	-0.705098	12.104	-81.4809	-88.355	-70.567	53.341
39.6063	-0.708458	11.9875	-75.3692	-2.90259	-73.0001	22.1357
39.6281	-0.704955	11.9377	-78.0814	-59.333	-72.5034	25.0935
39.65	-0.701095	11.8488	-83.7218	12.9778	-70.7584	24.5813
39.6719	-0.706781	11.7381	-95.9886	-120.448	-76.2501	13.5428
39.6938	-0.700754	11.6364	-77.8574	21.1417	-72.9434	18.1713
39.7156	-0.701788	11.5945	-75.6317	-45.2076	-72.1323	37.4081
39.7375	-0.702433	11.5081	-85.4929	-118.142	-70.33	35.5357
39.7594	-0.697509	11.4175	-78.4681	-45.982	-76.4827	26.366
39.7812	-0.697337	11.3766	-79.145	-2.92871	-72.5249	33.7427
39.8031	-0.696118	11.2601	-76.4991	8.71311	-74.3363	49.1802
39.825	-0.695369	11.186	-84.9695	62.9016	-73.8154	-2.9498
39.8469	-0.695615	11.1091	-93.2149	-49.7229	-71.9906	4.00206
39.8687	-0.694492	11.0074	-78.9049	-35.2993	-70.7179	31.9041
39.8906	-0.686624	10.9192	-81.5745	-6.36585	-72.873	35.321
39.9125	-0.690439	10.8965	-79.4159	-111.235	-75.105	98.8111
39.9344	-0.691337	10.7926	-75.2658	-60.514	-78.2905	41.5386
39.9562	-0.690473	10.7214	-77.7382	-73.5723	-73.7383	24.9202
39.9781	-0.689716	10.6247	-76.8549	-24.6669	-73.2113	52.0953
40	-0.688946	10.5557	-93.3534	-80.6596	-76.402	20.9277
